# Supplementary material for: Kaiso (ZBTB33) subcellular partitioning functionally links LC3A/B, the tumor microenvironment, and breast cancer survival
Source: Commun Biol. 2021 Feb 1;4:150. doi: 10.1038/s42003-021-01651-y (PMC7851134; doi:10.1038/s42003-021-01651-y)
Supplement: Supplementary file 3 — Supplementary Data 1 [file 42003_2021_1651_MOESM3_ESM.xlsx]

## Sheet: Suppl Table 1 Kaiso vs Protein
Patient #	ZBTB33	Kaiso_Nuclear_HScore_digital	Kaiso_Cyto_HScore_digital
1	2.548	73.5294	192.231
2	2.368	68.6366	152.549
3	1.564	83.5377	149.555
4	0.759	83.4801	164.185
5	1.472	61.5307	177.078
6	1.282	96.982	173.495
7	2.113	55.4369	175.434
8	0.932	35.7133	176.196
9	0.952	73.2899	188.423
10	3.862	6.06315	138.892
11	0.893	41.5412	139.572
12	1.883	16.0457	188.963
13	1.634	31.649	171.079
14	1.729	49.6949	175.945
15	3.465	63.949	187.819
16	1.754	40.3915	188.938
17	4.607	86.5458	163.729
18	2.608	66.8089	155.394
19	2.62	12.9422	195.966
20	2.928	32.194	173.264
21	2.09	41.218	125.068
22	1.984	48.168	175.265
23	2.929	76.6581	177.669
24	1.488	35.5244	184.631
25	3.093	16.5013	147.916
26	0.621	100.09	160.046
27	2.17	13.7634	172.912
28	4.772	3.82945	164.869
29	3.662	73.5691	164.998
30	2.676	16.4474	185.608
31	0.76	61.1632	145.689
32	2.412	68.6669	184.551
33	0.306	61.44	144.884
34	2.391	62.1196	168.769
35	8.368	20.5247	148.914
36	0.982	38.8005	167.637
37	3.18	5.05422	187.224
38	1.203	29.043	189.149
39	1.535	54.9558	178.767
40	5.225	7.34809	157.546
41	2.394	65.4337	157.818
42	0.9	183.727	167.415
43	3.407	46.1883	176.926
44	2.898	34.4534	151.118
45	2.634	28.9203	136.331
46	2.915	5.91542	156.774
47	3.279	38.285	164.287
48	2.616	69.4099	152.414
49	1.334	46.7292	182.893
50	2.902	38.493	185.301
51	0.846	12.2066	171.595
52	1.713	50.5092	180.806
53	2.337	24.8834	165.946
54	1.01	11.0074	134.812
55	1.994	26.5112	150.252
56	1.661	13.2701	165.719
57	3.111	3.36255	157.901
58	2.268	40.2544	191.856
59	0.715	39.7855	188.699
60	2.678	23.7041	160.082
61	0.592	6.94112	180.311
62	1.714	14.9351	179.969
63	2.959	63.1214	175.255
64	4.302	49.4117	185.611
65	0.518	18.6327	118.462
66	1.526	3.99454	181.1
67	0.532	31.5256	192.168
68	1.825	31.4312	195.545
69	1.174	7.57673	185.641
70	1.551	20.3636	174.078
71	1.262	0.361011	187.926
72	2.672	2.02759	159.204
73	5.942	34.1283	182.821
74	1.451	50.7045	178.749
75	2.126	17.0038	178.563
76	3.995	50.7133	165.132
77	1.205	0.0827301	105.653
78	2.872	34.5072	160.945
79	6.489	71.9914	183.69
80	3.154	7.77879	184.09
81	1.224	17.2877	162.405
82	4.095	15.7012	193.422
83	2.125	59.7353	188.971
84	1.742	37.4758	166.304
85	4.071	63.0788	169.038
86	0.913	30.0465	171.739
87	0.64	20.8333	167.455
88	3.21	28.9165	188.745
89	0.928	8.26245	166.754
90	0.635	46.3415	142.64
91	3.472	44.1181	166.491
92	1.148	84.8203	164.394
93	1.357	37.2063	189.685
94	0.968	74.1869	170.223
95	3.471	26.5495	174.658
96	1.721	40.9684	164.988
97	2.416	29.2759	193.317
98	2.13	6.47071	165.456
99	1.776	12.7046	138.119
100	1.4	7.64505	198.661
101	2.657	15.2834	176.294
102	0.602	70.481	172.127
103	2.793	17.1851	176.077
104	0.992	44.2962	181.439
105	3.048	24.8819	158.937
106	4.168	2.3	193.417
107	0.959	0.614035	185.549
108	1.246	1.83486	197.464
109	2.156	7.09011	197.38
110	0.883	47.2908	147.978
111	0.999	6.87637	200.025
112	1.527	2.93706	203.789
113	2.307	6.02636	184.111
114	0.51	18.6916	200.18
115	1.606	19.6455	167.871
116	2.718	2.088	204.913
117	1.679	19.4612	185.964
118	1.025	33.2299	190.356
119	3.356	35.0718	178.911
120	2.943	51.5957	175.459
121	1.596	77.8836	177.375
122	5.625	36.6799	166.213
123	3.763	41.3909	200.657
124	2.081	20.453	183.851
125	3.208	29.1988	178.385
126	7.07	65.3137	168.411
127	2.423	86.1578	156.55
128	2.298	50.3814	176.439
129	3.036	21.3198	181.179
130	1.376	32.3303	179.429
131	2.635	3.43033	182.957
132	3.189	3.70161	198.595
133	3.281	3.19561	199.234
134	5.464	4.57005	204.113

## Sheet:  Kaiso LC3AB RNA v
Patient #	ZBTB33	Kaiso_Nuclear_HScore_digital	Kaiso_Cyto_HScore_digital
1	2.548	73.5294	192.231
2	2.368	68.6366	152.549
3	1.564	83.5377	149.555
4	0.759	83.4801	164.185
5	1.472	61.5307	177.078
6	1.282	96.982	173.495
7	2.113	55.4369	175.434
8	0.932	35.7133	176.196
9	0.952	73.2899	188.423
10	3.862	6.06315	138.892
11	0.893	41.5412	139.572
12	1.883	16.0457	188.963
13	1.634	31.649	171.079
14	1.729	49.6949	175.945
15	3.465	63.949	187.819
16	1.754	40.3915	188.938
17	4.607	86.5458	163.729
18	2.608	66.8089	155.394
19	2.62	12.9422	195.966
20	2.928	32.194	173.264
21	2.09	41.218	125.068
22	1.984	48.168	175.265
23	2.929	76.6581	177.669
24	1.488	35.5244	184.631
25	3.093	16.5013	147.916
26	0.621	100.09	160.046
27	2.17	13.7634	172.912
28	4.772	3.82945	164.869
29	3.662	73.5691	164.998
30	2.676	16.4474	185.608
31	0.76	61.1632	145.689
32	2.412	68.6669	184.551
33	0.306	61.44	144.884
34	2.391	62.1196	168.769
35	8.368	20.5247	148.914
36	0.982	38.8005	167.637
37	3.18	5.05422	187.224
38	1.203	29.043	189.149
39	1.535	54.9558	178.767
40	5.225	7.34809	157.546
41	2.394	65.4337	157.818
42	0.9	183.727	167.415
43	3.407	46.1883	176.926
44	2.898	34.4534	151.118
45	2.634	28.9203	136.331
46	2.915	5.91542	156.774
47	3.279	38.285	164.287
48	2.616	69.4099	152.414
49	1.334	46.7292	182.893
50	2.902	38.493	185.301
51	0.846	12.2066	171.595
52	1.713	50.5092	180.806
53	2.337	24.8834	165.946
54	1.01	11.0074	134.812
55	1.994	26.5112	150.252
56	1.661	13.2701	165.719
57	3.111	3.36255	157.901
58	2.268	40.2544	191.856
59	0.715	39.7855	188.699
60	2.678	23.7041	160.082
61	0.592	6.94112	180.311
62	1.714	14.9351	179.969
63	2.959	63.1214	175.255
64	4.302	49.4117	185.611
65	0.518	18.6327	118.462
66	1.526	3.99454	181.1
67	0.532	31.5256	192.168
68	1.825	31.4312	195.545
69	1.174	7.57673	185.641
70	1.551	20.3636	174.078
71	1.262	0.361011	187.926
72	2.672	2.02759	159.204
73	5.942	34.1283	182.821
74	1.451	50.7045	178.749
75	2.126	17.0038	178.563
76	3.995	50.7133	165.132
77	1.205	0.0827301	105.653
78	2.872	34.5072	160.945
79	6.489	71.9914	183.69
80	3.154	7.77879	184.09
81	1.224	17.2877	162.405
82	4.095	15.7012	193.422
83	2.125	59.7353	188.971
84	1.742	37.4758	166.304
85	4.071	63.0788	169.038
86	0.913	30.0465	171.739
87	0.64	20.8333	167.455
88	3.21	28.9165	188.745
89	0.928	8.26245	166.754
90	0.635	46.3415	142.64
91	3.472	44.1181	166.491
92	1.148	84.8203	164.394
93	1.357	37.2063	189.685
94	0.968	74.1869	170.223
95	3.471	26.5495	174.658
96	1.721	40.9684	164.988
97	2.416	29.2759	193.317
98	2.13	6.47071	165.456
99	1.776	12.7046	138.119
100	1.4	7.64505	198.661
101	2.657	15.2834	176.294
102	0.602	70.481	172.127
103	2.793	17.1851	176.077
104	0.992	44.2962	181.439
105	3.048	24.8819	158.937
106	4.168	2.3	193.417
107	0.959	0.614035	185.549
108	1.246	1.83486	197.464
109	2.156	7.09011	197.38
110	0.883	47.2908	147.978
111	0.999	6.87637	200.025
112	1.527	2.93706	203.789
113	2.307	6.02636	184.111
114	0.51	18.6916	200.18
115	1.606	19.6455	167.871
116	2.718	2.088	204.913
117	1.679	19.4612	185.964
118	1.025	33.2299	190.356
119	3.356	35.0718	178.911
120	2.943	51.5957	175.459
121	1.596	77.8836	177.375
122	5.625	36.6799	166.213
123	3.763	41.3909	200.657
124	2.081	20.453	183.851
125	3.208	29.1988	178.385
126	7.07	65.3137	168.411
127	2.423	86.1578	156.55
128	2.298	50.3814	176.439
129	3.036	21.3198	181.179
130	1.376	32.3303	179.429
131	2.635	3.43033	182.957
132	3.189	3.70161	198.595
133	3.281	3.19561	199.234
134	5.464	4.57005	204.113
