# Supplementary material for: Kaiso (ZBTB33) subcellular partitioning functionally links LC3A/B, the tumor microenvironment, and breast cancer survival
Source: Commun Biol. 2021 Feb 1;4:150. doi: 10.1038/s42003-021-01651-y (PMC7851134; doi:10.1038/s42003-021-01651-y)
Supplement: Supplementary file 5 — Supplementary Data 3 [file 42003_2021_1651_MOESM5_ESM.xlsx]

## Sheet: Autophagy Gene Lists
Autophage Genes	Autophage Transcription Regulators		Total List
AKT1	ATF4		AKT1
AMBRA1	ATF5		AMBRA1
ATF5	ATF6		ATF4
ATG10	CEBPB		ATF5
ATG2	CHF1		ATF6
ATG4A	CHOP		ATG10
ATG4B	EGR1		ATG2
ATG5	ESR2		ATG4A
ATG7	FOXO1		ATG4B
ATG9A	FOXO3		ATG5
BAX	FOXO4		ATG7
BBC3	FXR		ATG9A
BCL2	GATA1		ATP6V1A
BCL2L1	GATA4		BAX
BECN1	GLI2		BBC3
BNIP3	HIF1		BCL2
BNIP3L	HSF1		BCL2A1
CTSB	IRF1		BCL2L1
CTSD	JUN		BECN1
CXCL2	MEF2		BNIP3
DAPK1	NAC1		BNIP3L
DRAM1	NFkB		CDKN2A
DRAM1 IGFBP3	ATF4		CEBPB
GABARAPL	ATF5		CHF1
GABARAPL1	ATF6		CHOP
GADD45B	CHF1		CTSB
HIF1A	CHOP		CTSD
HMGB1	EGR1		CXCL2
HRK	FOXO1		DAPK1
ICAM1	FOXO3		DRAM1
JUNB	FOXO4		DRAM1 IGFBP3
LAMP1	FXR		EGR1
LAMTOR2	GATA1		ESR2
MAP1LC3	GATA4		FOXO1
MAP1LC3A	GLI2		FOXO3
MAP1LC3B	HIF1		FOXO4
MCL1	HSF1		FXR
MCOLN1	IRF1		GABARAPL
MTOR	JUN		GABARAPL1
NOS2	MEF2		GADD45B
NOS2 RELA	NAC1		GATA1
NPC1	NFkB		GATA4
PARK2	p63		GLI2
PEK	NRF2		HIF1
PRKAB1	p53		HIF1A
PRKAB2	p73		HMGB1
PTEN	PDX1		HRK
SESN1	RARa		HSF1
SESN2	PML		ICAM1
SIRT1	SIM2		IMPA2
SQSTM1	SMADs		IRF1
THBS1	SOX2		JUN
ULK1	SREBP-2		JUNB
UVRAG	STAT1		LAMP1
VPS11	STAT3		LAMTOR2
VPS18	TFEB		MAP1LC3
WIPI1	XBP1		MAP1LC3A
BCL2A1	ZKSCAN3		MAP1LC3B
RPTOR	IMPA2		MCL1
PMAIP1	ATP6V1A		MCOLN1
ULK1	CDKN2A		MEF2
	MAP1LC3		MTOR
	YWHAZ		NAC1
	NR2C2		NFkB
			NOS2
			NOS2 RELA
			NPC1
			NR2C2
			NRF2
			p53
			p63
			p73
			PARK2
			PDX1
			PEK
			PMAIP1
			PML
			PRKAB1
			PRKAB2
			PTEN
			RARa
			RPTOR
			SESN1
			SESN2
			SIM2
			SIRT1
			SMADs
			SOX2
			SQSTM1
			SREBP-2
			STAT1
			STAT3
			TFEB
			THBS1
			ULK1
			UVRAG
			VPS11
			VPS18
			WIPI1
			XBP1
			YWHAZ
			ZKSCAN3

## Sheet: Dif Exp shKaiso vs WT
	shKaiso vs wild-type
Symbol	fold change	t-stat	p-value	FDR q (all)	FDR q (filtered)
HLA-DRA	71.4405	47.3269	8.13875e-13	1.60794e-09	8.18487e-10
SERPINB9	56.712	56.5233	1.458e-13	9.66154e-10	4.91798e-10
PLCB4	56.466	41.8352	2.68331e-12	3.37163e-09	1.71625e-09
UCA1	45.3714	25.0474	3.75157e-10	9.66763e-08	4.92108e-08
CD74	41.0464	22.852	9.02341e-10	1.86749e-07	9.50601e-08
LINC01224	37.8724	57.5359	1.22754e-13	9.66154e-10	4.91798e-10
CPPED1	35.8844	33.6074	2.22272e-11	1.54443e-08	7.86154e-09
RUNDC3A-AS1	35.3469	57.8338	1.16763e-13	9.66154e-10	4.91798e-10
IFI27	31.5787	26.5129	2.175e-10	6.64476e-08	3.38236e-08
FLJ22447	31.1177	28.9651	9.29961e-11	3.66862e-08	1.86742e-08
FBP1	28.4312	27.9901	1.29235e-10	4.72823e-08	2.4068e-08
PLPP4	22.6382	14.5095	6.61545e-08	4.23432e-06	2.16473e-06
APBB1IP	21.8356	29.2099	8.57655e-11	3.63094e-08	1.84825e-08
HLA-DPA1	21.5256	18.2644	7.6049e-09	8.52196e-07	4.3379e-07
APCDD1L	21.0754	33.1432	2.54164e-11	1.61483e-08	8.2199e-09
ZNF826P	20.524	21.3316	1.74056e-09	2.89514e-07	1.4737e-07
NNMT	20.1601	48.1755	6.85259e-13	1.56213e-09	7.95164e-10
HS3ST3B1	18.9164	33.4795	2.30597e-11	1.55313e-08	7.90582e-09
HLA-DPB1	17.7085	21.6098	1.53831e-09	2.72036e-07	1.38473e-07
PCDHGB2	17.2573	24.3048	5.00492e-10	1.19614e-07	6.08864e-08
IL24	16.7288	13.4711	1.31912e-07	6.78572e-06	3.4843e-06
ZNF93	16.4044	14.7663	5.61652e-08	3.69879e-06	1.88698e-06
MT1A	15.9527	32.4513	3.11462e-11	1.77503e-08	9.03539e-09
KRBOX1	15.914	27.161	1.725e-10	5.61762e-08	2.85952e-08
LYPD6B	15.5395	26.1028	2.52582e-10	7.26725e-08	3.69922e-08
S100A4	15.465	14.0924	8.68018e-08	5.1654e-06	2.65062e-06
TENM2	14.9382	27.7075	1.42467e-10	4.85756e-08	2.47262e-08
C3	14.8647	15.8961	2.81633e-08	2.19636e-06	1.12096e-06
SAA1	13.9373	14.249	7.83176e-08	4.76101e-06	2.43844e-06
ZNF702P	13.738	20.8716	2.14235e-09	3.35918e-07	1.70991e-07
L1CAM	13.4879	25.4405	3.23153e-10	8.86727e-08	4.51367e-08
TMEM171	13.1885	22.2919	1.14366e-09	2.22977e-07	1.13501e-07
HSPA1A	12.8074	34.0912	1.93661e-11	1.40312e-08	7.14227e-09
LCP1	12.7956	41.7598	2.73052e-12	3.37163e-09	1.71625e-09
ZNF506	12.5314	18.4084	7.05995e-09	8.30244e-07	4.22616e-07
ZNF788P	12.1941	26.4846	2.19736e-10	6.64476e-08	3.38236e-08
ADAMTS12	12.0478	41.907	2.63921e-12	3.37163e-09	1.71625e-09
PCDHB13	11.9699	28.9816	9.24859e-11	3.66862e-08	1.86742e-08
LOC105372338	11.924	18.1716	7.9805e-09	8.72701e-07	4.44228e-07
ZNF625	11.7642	22.9912	8.51488e-10	1.78963e-07	9.10971e-08
PCDHGB1	11.3377	27.7047	1.42604e-10	4.85756e-08	2.47262e-08
CDA	10.9168	49.32	5.45951e-13	1.55576e-09	7.91924e-10
CLIC6	10.8229	18.2182	7.78936e-09	8.54954e-07	4.35194e-07
VPS35L	10.8206	32.7582	2.84457e-11	1.69511e-08	8.62856e-09
LAMB1	10.4499	47.5741	7.73853e-13	1.60794e-09	8.18487e-10
MIR646HG	10.3707	35.6018	1.27474e-11	1.04936e-08	5.34153e-09
MGC12916	10.334	29.6397	7.45258e-11	3.20083e-08	1.62931e-08
ZNF844	10.002	18.2341	7.72513e-09	8.52196e-07	4.3379e-07
SCG2	9.97281	6.29201	0.000102118	0.0010225	0.000539811
HIST1H2BL	9.7355	18.5375	6.60768e-09	7.9601e-07	4.0519e-07
EMC10	9.7237	49.4604	5.3113e-13	1.55576e-09	7.91924e-10
ZNF141	9.66605	18.8499	5.64019e-09	6.96446e-07	3.54509e-07
PYCARD	9.59227	15.9106	2.79237e-08	2.18342e-06	1.11436e-06
CPA4	9.44264	44.2765	1.55058e-12	2.43419e-09	1.23907e-09
ZNF681	9.43022	18.052	8.49482e-09	8.95886e-07	4.5603e-07
AFAP1L2	9.36562	15.1769	4.34648e-08	3.08153e-06	1.57234e-06
ZNF486	9.06772	23.6687	6.45048e-10	1.43215e-07	7.29003e-08
LOC105372321	8.90192	25.3227	3.37857e-10	9.18568e-08	4.67575e-08
APCDD1L-DT	8.80128	21.7459	1.44892e-09	2.60672e-07	1.32689e-07
ADAMTS6	8.79804	21.5559	1.5754e-09	2.7463e-07	1.39794e-07
CST7	8.69679	21.1982	1.8478e-09	3.00877e-07	1.53154e-07
CALB2	8.6517	30.3013	6.02659e-11	2.74766e-08	1.39863e-08
SORCS2	8.30103	21.4555	1.64712e-09	2.8053e-07	1.42797e-07
ICAM1	8.19491	22.8385	9.07435e-10	1.86749e-07	9.50601e-08
TMEM163	8.05854	13.6543	1.16393e-07	6.31739e-06	3.24544e-06
FLG	7.90987	17.0349	1.46894e-08	1.39526e-06	7.12509e-07
TNC	7.75866	24.2796	5.05486e-10	1.19841e-07	6.1002e-08
MMP8	7.53926	8.62637	7.3241e-06	0.000133323	6.96182e-05
MAMDC2	7.44545	10.4366	1.35825e-06	3.6809e-05	1.91929e-05
LINC02163	7.29744	18.2503	7.66077e-09	8.52196e-07	4.3379e-07
ZNF90	7.27861	18.1415	8.10645e-09	8.75164e-07	4.45482e-07
FBXO32	7.12742	21.1501	1.88825e-09	3.04919e-07	1.55212e-07
GPX7	7.09577	17.0879	1.42651e-08	1.3637e-06	6.96407e-07
RNF43	6.93362	30.0341	6.56263e-11	2.94089e-08	1.49699e-08
LOC105376980	6.89211	5.36643	0.000348808	0.00275881
XAF1	6.80823	15.763	3.04764e-08	2.34019e-06	1.19431e-06
LINC01411	6.77887	29.0375	9.07897e-11	3.66862e-08	1.86742e-08
MT1F	6.76037	29.9934	6.64888e-11	2.94089e-08	1.49699e-08
ZNF429	6.66182	36.8513	9.1379e-12	8.46255e-09	4.30766e-09
SEMA3D	6.58142	17.6709	1.03935e-08	1.04766e-06	5.33287e-07
DUSP10	6.52737	24.7192	4.2568e-10	1.06907e-07	5.44184e-08
GAS6-DT	6.5049	15.0959	4.56965e-08	3.19391e-06	1.62963e-06
COL6A3	6.49771	12.5533	2.53066e-07	1.09804e-05	5.66395e-06
MELTF	6.49286	17.4018	1.20142e-08	1.19849e-06	6.10062e-07
MFAP2	6.42602	13.5317	1.26545e-07	6.64924e-06	3.41491e-06
TNFSF10	6.40591	8.95543	5.28394e-06	0.000104046	5.42602e-05
HLA-DRB1	6.39315	14.0192	9.11076e-08	5.34648e-06	2.74323e-06
C15orf48	6.29739	13.3394	1.44476e-07	7.24459e-06	3.72551e-06
ZYG11A	6.28969	20.1581	2.98273e-09	4.22934e-07	2.15285e-07
ZNF415	6.25413	13.4557	1.33318e-07	6.83543e-06	3.50977e-06
HLA-DMA	6.16232	16.5834	1.89186e-08	1.67535e-06	8.55353e-07
CCDC190	6.13395	17.8942	9.23011e-09	9.59769e-07	4.88548e-07
CD82	6.10443	16.7979	1.67628e-08	1.51916e-06	7.75666e-07
CYP1B1	6.06158	39.3663	4.83026e-12	5.30166e-09	2.69869e-09
GPR39	6.03081	27.8008	1.37941e-10	4.84236e-08	2.46489e-08
LUCAT1	5.97268	19.0192	5.18157e-09	6.5343e-07	3.32613e-07
BIRC3	5.90218	9.45408	3.28003e-06	7.33059e-05	3.81784e-05
ZNF558	5.87346	22.3048	1.13734e-09	2.22977e-07	1.13501e-07
CPM	5.80306	11.7447	4.65858e-07	1.69812e-05	8.82848e-06
ZNF502	5.62601	16.0319	2.60021e-08	2.08539e-06	1.06439e-06
C4orf19	5.4773	14.9391	5.03808e-08	3.44812e-06	1.75925e-06
LINC00960	5.46595	20.5718	2.45864e-09	3.72107e-07	1.89413e-07
ST6GALNAC2	5.37899	6.08468	0.000133117	0.00126642	0.000670472
CREB3L1	5.33813	17.766	9.87905e-09	1.00607e-06	5.12115e-07
HLA-DMB	5.32605	17.9151	9.12867e-09	9.52564e-07	4.8488e-07
DMBT1	5.3124	31.4349	4.2317e-11	2.2394e-08	1.13991e-08
ZNF649	5.30026	12.6286	2.39516e-07	1.05244e-05	5.42958e-06
LOC105376382	5.19839	11.8378	4.33452e-07	1.60969e-05	8.36141e-06
STC1	5.12803	34.5753	1.69038e-11	1.35172e-08	6.8806e-09
LINC01638	5.06962	14.906	5.14358e-08	3.48013e-06	1.77553e-06
TNIK	5.0471	9.60687	2.84588e-06	6.59918e-05	3.43991e-05
SHISA2	5.04173	17.8297	9.55061e-09	9.79351e-07	4.98516e-07
RFLNB	4.99803	15.9278	2.76424e-08	2.18179e-06	1.11355e-06
CLDN4	4.99143	12.926	1.9327e-07	8.9493e-06	4.60581e-06
PCDHB16	4.93319	21.8497	1.38461e-09	2.56455e-07	1.30542e-07
FAM133A	4.8848	20.7609	2.25357e-09	3.49658e-07	1.77985e-07
HCP5	4.82619	13.5025	1.29105e-07	6.73594e-06	3.45922e-06
ZNF331	4.78474	18.7036	6.07228e-09	7.43603e-07	3.78514e-07
LPL	4.77301	14.8646	5.27901e-08	3.53945e-06	1.80576e-06
SLC37A2	4.76358	16.3436	2.16973e-08	1.82101e-06	9.29569e-07
RHBDL2	4.75242	7.74895	1.83942e-05	0.000269325	0.000141352
DAAM1	4.73819	20.1261	3.02824e-09	4.27342e-07	2.17528e-07
SERPINA1	4.70112	13.4933	1.2992e-07	6.75471e-06	3.46875e-06
CEMIP	4.67559	5.43825	0.000315757	0.00255041	0.00135858
PTPN22	4.6751	13.9962	9.25059e-08	5.39648e-06	2.76875e-06
TIMP3	4.59191	16.8765	1.6041e-08	1.47632e-06	7.53828e-07
OTUB2	4.57908	21.5788	1.55954e-09	2.73473e-07	1.39205e-07
GPR1	4.57716	15.9157	2.78394e-08	2.1826e-06	1.11395e-06
WT1	4.51007	14.7312	5.74261e-08	3.77344e-06	1.92505e-06
THBS1	4.50532	30.3963	5.84766e-11	2.74766e-08	1.39863e-08
ZNF43	4.46897	15.5229	3.51939e-08	2.62713e-06	1.34066e-06
ABTB2	4.43688	17.5083	1.13417e-08	1.13551e-06	5.78003e-07
PBX1	4.43122	13.1937	1.59931e-07	7.74437e-06	3.98112e-06
ZNF836	4.42643	19.6573	3.78838e-09	5.066e-07	2.57873e-07
LOC105370526	4.41201	24.6402	4.38929e-10	1.09308e-07	5.56408e-08
CHST11	4.38622	22.0628	1.26216e-09	2.39771e-07	1.2205e-07
ZNF607	4.37488	12.2776	3.10341e-07	1.26332e-05	6.53841e-06
NEGR1	4.36364	13.535	1.26256e-07	6.64924e-06	3.41491e-06
NOG	4.35716	18.1104	8.23927e-09	8.81483e-07	4.48698e-07
ADAMTS16	4.35638	17.3713	1.22149e-08	1.20502e-06	6.14336e-07
IRAK3	4.3349	13.095	1.71419e-07	8.18034e-06	4.21148e-06
ZNF85	4.3294	19.73	3.65774e-09	4.92927e-07	2.50913e-07
SLIT2	4.24248	21.6277	1.52621e-09	2.72036e-07	1.38473e-07
PDE8B	4.24006	6.12729	0.000126	0.0012135	0.000642329
TRIM6	4.23985	24.5647	4.52029e-10	1.1071e-07	5.63542e-08
EHF	4.22916	18.4536	6.89796e-09	8.24279e-07	4.1958e-07
FN1	4.22386	6.39207	9.00348e-05	0.000928654	0.000490281
PMEPA1	4.20722	8.38198	9.39421e-06	0.000160645	8.42018e-05
ZNF66	4.18509	14.7103	5.8192e-08	3.81531e-06	1.9464e-06
ZBTB38	4.14297	21.2473	1.80749e-09	2.95939e-07	1.50641e-07
EFEMP2	4.12793	9.90338	2.17188e-06	5.36811e-05	2.79546e-05
DOCK2	4.10196	16.0689	2.54441e-08	2.07153e-06	1.05737e-06
RAPH1	4.07677	25.6868	2.9465e-10	8.2377e-08	4.19321e-08
ZNF283	4.06424	21.5098	1.60785e-09	2.77026e-07	1.41014e-07
ESRP2	4.01501	17.2362	1.31486e-08	1.28177e-06	6.54608e-07
GATA6	4.00675	27.7809	1.3889e-10	4.84236e-08	2.46489e-08
TAGLN	3.96793	13.7144	1.11747e-07	6.15542e-06	3.15674e-06
RAB15	3.96446	17.2054	1.3372e-08	1.29927e-06	6.6354e-07
FHOD3	3.93997	23.9451	5.77242e-10	1.33015e-07	6.77081e-08
LINC02009	3.9278	12.3628	2.91254e-07	1.20381e-05	6.23202e-06
TSPYL5	3.90843	11.1666	7.37541e-07	2.38875e-05	1.24172e-05
ERVMER34-1	3.88223	8.98433	5.13693e-06	0.000101896	5.31121e-05
DOP1B	3.87236	21.0426	1.98211e-09	3.13194e-07	1.59424e-07
IL32	3.84162	6.75764	5.74465e-05	0.000649285	0.000341981
CLMP	3.84155	14.4934	6.68418e-08	4.25991e-06	2.17777e-06
NCAM2	3.8378	16.3803	2.12445e-08	1.81324e-06	9.25648e-07
PLEKHA7	3.81673	11.3483	6.36971e-07	2.14021e-05	1.11212e-05
GNAO1	3.81282	24.3297	4.95602e-10	1.19408e-07	6.07817e-08
CALHM2	3.77306	26.7941	1.96557e-10	6.13153e-08	3.12111e-08
RIPK4	3.76137	19.9475	3.2959e-09	4.5642e-07	2.3233e-07
TCTEX1D2	3.75604	10.3507	1.46291e-06	3.89868e-05	2.03392e-05
FAXDC2	3.74532	13.1094	1.69693e-07	8.11103e-06	4.17588e-06
RIPOR3	3.73922	11.3395	6.41474e-07	2.15277e-05	1.11859e-05
CLIC3	3.73728	17.999	8.73424e-09	9.14626e-07	4.65569e-07
DZIP1	3.73634	14.3116	7.51837e-08	4.6342e-06	2.36876e-06
MYLK	3.69073	21.4095	1.6811e-09	2.83066e-07	1.44088e-07
CDCP1	3.67281	14.0257	9.07129e-08	5.33851e-06	2.73918e-06
TTC39C	3.65712	22.5313	1.03276e-09	2.05408e-07	1.04558e-07
SNORA32	3.63657	17.0115	1.48808e-08	1.40479e-06	7.17361e-07
ZNF570	3.63406	8.51235	8.22034e-06	0.000145426
ZNF737	3.61816	6.01969	0.000144819	0.00135513
SDR42E1	3.60945	24.5656	4.51877e-10	1.1071e-07	5.63542e-08
NLRP2	3.5938	13.8502	1.01973e-07	5.78996e-06	2.97e-06
MMP16	3.57042	13.8334	1.0313e-07	5.83253e-06	2.99175e-06
ZNF829	3.56383	11.0433	8.15689e-07	2.57433e-05	1.33892e-05
ZNF808	3.52997	19.0636	5.06838e-09	6.44642e-07	3.2814e-07
FZD7	3.52397	23.612	6.60029e-10	1.43823e-07	7.32098e-08
MPP1	3.52176	24.4363	4.75288e-10	1.15452e-07	5.87682e-08
PDP1	3.49735	21.0566	1.96962e-09	3.13194e-07	1.59424e-07
ADAMTS15	3.49458	12.001	3.82417e-07	1.4669e-05	7.61466e-06
ZNF585B	3.49002	13.1751	1.62026e-07	7.82028e-06	4.02002e-06
ZNF253	3.48025	10.786	1.00954e-06	3.01124e-05
CHFR	3.47886	11.5361	5.48612e-07	1.90579e-05	9.90983e-06
TP53I11	3.47095	9.92844	2.12348e-06	5.27932e-05	2.74959e-05
PER3	3.46449	18.6742	6.16346e-09	7.45682e-07	3.79572e-07
LUARIS	3.44854	22.1946	1.19241e-09	2.29462e-07	1.16802e-07
TGFBI	3.44368	9.39744	3.45896e-06	7.62695e-05	3.97398e-05
GSPT2	3.43372	15.1003	4.55724e-08	3.19276e-06	1.62905e-06
ZNF439	3.42857	10.095	1.83029e-06	4.67591e-05	2.43688e-05
PORCN	3.42365	12.5944	2.4557e-07	1.07337e-05	5.53725e-06
SNORA63D	3.4177	10.926	8.98472e-07	2.74214e-05	1.42818e-05
PCDHB6	3.40163	6.90215	4.83159e-05	0.000567966
ALDH1A3	3.39847	16.7607	1.71164e-08	1.54648e-06	7.89605e-07
SLC6A9	3.39776	10.7592	1.03248e-06	3.05975e-05	1.59416e-05
ZNF674-AS1	3.38785	18.1311	8.1505e-09	8.75164e-07	4.45482e-07
LINC01615	3.38612	8.43573	8.88941e-06	0.000154509	8.09275e-05
MMP14	3.37846	15.3601	3.88464e-08	2.8425e-06	1.45049e-06
OSBPL6	3.37844	16.8464	1.63135e-08	1.48754e-06	7.59536e-07
PCDHB14	3.37429	13.2271	1.56229e-07	7.61488e-06	3.91481e-06
AFAP1	3.37403	20.433	2.62218e-09	3.88542e-07	1.97778e-07
CFAP300	3.36142	7.22619	3.30705e-05	0.000422068
ZNF114	3.33654	19.1964	4.74538e-09	6.14102e-07	3.12594e-07
SOX9	3.3297	25.1438	3.6161e-10	9.56814e-08	4.87044e-08
PTX3	3.32779	7.8972	1.56587e-05	0.000239198	0.000125444
GAS6	3.3262	16.3764	2.12927e-08	1.81324e-06	9.25648e-07
GCNT1	3.31931	12.724	2.23471e-07	9.96297e-06	5.1252e-06
PDIA3P1	3.30809	10.886	9.28778e-07	2.80289e-05	1.45944e-05
PATJ	3.30097	18.1311	8.15068e-09	8.75164e-07	4.45482e-07
RGS4	3.29919	13.404	1.38158e-07	7.02286e-06	3.61199e-06
PCDHB2	3.28952	16.673	1.79833e-08	1.61008e-06	8.22056e-07
ADAMTS9	3.28806	10.3829	1.42263e-06	3.81882e-05	1.99261e-05
ODAPH	3.27469	7.68811	1.96639e-05	0.00028185	0.000147827
RAB42	3.27335	14.0817	8.74161e-08	5.18115e-06	2.65861e-06
SLC16A2	3.27299	15.0044	4.83697e-08	3.34638e-06	1.70737e-06
PCDHB9	3.25562	8.69427	6.84141e-06	0.000126085	6.5818e-05
ZNF878	3.2466	10.9781	8.6062e-07	2.66783e-05	1.38701e-05
SLFN13	3.23153	9.63722	2.76734e-06	6.47788e-05	3.37745e-05
LRRN4	3.22985	10.6818	1.10198e-06	3.19229e-05	1.66567e-05
GRIK4	3.22168	16.6276	1.84505e-08	1.64693e-06	8.40864e-07
ADGRG1	3.20584	14.3081	7.53558e-08	4.6342e-06	2.36876e-06
CCNA1	3.20521	7.87688	1.6006e-05	0.000242753	0.000127281
PCDHGC3	3.19971	13.3727	1.41184e-07	7.1156e-06	3.65937e-06
LRRC34	3.18377	15.2509	4.15307e-08	2.99456e-06	1.52803e-06
ZNF440	3.16484	14.2773	7.68833e-08	4.70752e-06	2.40619e-06
ZNF350	3.16453	14.1829	8.17834e-08	4.93132e-06	2.53075e-06
CASK	3.14701	18.8032	5.77417e-09	7.10031e-07	3.61425e-07
PTK2B	3.14342	11.1264	7.62073e-07	2.44681e-05	1.27308e-05
AREG	3.1419	8.19928	1.13579e-05	0.00018762	9.82982e-05
LOC100128398	3.14098	5.66121	0.000232886	0.00199306	0.00106013
S100A2	3.14034	12.4757	2.67903e-07	1.14399e-05	5.91701e-06
ATL1	3.13713	15.4632	3.64873e-08	2.6898e-06	1.3726e-06
HIST1H2BE	3.13665	11.2521	6.88242e-07	2.26875e-05
CNKSR1	3.12688	13.6185	1.19261e-07	6.40273e-06	3.28895e-06
PAX8-AS1	3.12392	16.1862	2.37644e-08	1.97271e-06	1.00698e-06
WWC1	3.12013	10.031	1.93743e-06	4.91995e-05	2.5637e-05
CDYL2	3.08447	19.2783	4.55756e-09	5.92382e-07	3.01538e-07
ZNF175	3.07245	13.909	9.80382e-08	5.63055e-06	2.88849e-06
MIR221	3.06837	10.9536	8.7816e-07	2.71369e-05	1.41227e-05
EHD3	3.06268	9.39229	3.47573e-06	7.63921e-05	3.98002e-05
LINC01605	3.04133	21.7885	1.42213e-09	2.60672e-07	1.32689e-07
ZNF347	3.04008	13.8981	9.87549e-08	5.66074e-06	2.90393e-06
CMC4	3.03991	18.3366	7.32594e-09	8.46409e-07	4.30845e-07
EVI2B	3.02845	18.4107	7.05154e-09	8.30244e-07	4.22616e-07
ERCC6	3.0222	13.9217	9.72136e-08	5.59403e-06	2.8698e-06
FRAS1	3.01839	13.2768	1.50911e-07	7.46621e-06	3.83895e-06
ULK2	3.01546	12.7274	2.22927e-07	9.96297e-06	5.1252e-06
C6orf132	3.0022	11.5277	5.52261e-07	1.91195e-05	9.94136e-06
ZNF514	2.99878	12.3834	2.86842e-07	1.19726e-05	6.19917e-06
LOC389906	2.99219	11.0728	7.96175e-07	2.53162e-05	1.31692e-05
SRPX	2.98451	18.2315	7.73547e-09	8.52196e-07	4.3379e-07
GPRC5B	2.98441	11.3023	6.60946e-07	2.19096e-05	1.13817e-05
HTRA1	2.98245	11.3146	6.54416e-07	2.17906e-05	1.13209e-05
HP08777	2.98232	13.8179	1.04209e-07	5.87114e-06	3.01147e-06
ANKRD29	2.98053	11.3093	6.57212e-07	2.18271e-05	1.13392e-05
LOC100128885	2.97604	15.5034	3.56104e-08	2.65154e-06	1.3531e-06
ZFP3	2.97019	12.199	3.2919e-07	1.31832e-05	6.83058e-06
COL12A1	2.96824	11.9841	3.87387e-07	1.48323e-05	7.69925e-06
HLA-B	2.96766	18.008	8.69305e-09	9.1354e-07	4.65016e-07
IPO5P1	2.96552	11.6613	4.97191e-07	1.77541e-05	9.22605e-06
DIO2	2.96116	6.12542	0.000126302	0.00121446	0.000643021
RGS10	2.95938	21.463	1.64165e-09	2.8053e-07	1.42797e-07
LOC112268263	2.95677	7.99004	1.41733e-05	0.000222708	0.000116769
ADIRF	2.95464	9.43493	3.33936e-06	7.42957e-05	3.86899e-05
LOC105376626	2.95378	7.97774	1.43609e-05	0.000224615
MX1	2.95303	11.1127	7.70641e-07	2.46897e-05	1.28454e-05
NDRG2	2.94899	16.3764	2.12917e-08	1.81324e-06	9.25648e-07
PCDHB10	2.92835	12.1102	3.51981e-07	1.38243e-05	7.1602e-06
CKB	2.92768	15.4685	3.63711e-08	2.68793e-06	1.37165e-06
MAP3K14	2.92721	18.0822	8.36139e-09	8.88135e-07	4.52084e-07
IFITM1	2.92625	5.484	0.000296466	0.00241899	0.00128807
LCN2	2.92603	11.7615	4.59832e-07	1.68058e-05	8.73773e-06
CRISPLD2	2.89275	12.8875	1.98653e-07	9.14143e-06	4.70436e-06
ZNF501	2.87904	7.28549	3.08943e-05	0.00039963	0.000209739
MAP4K4	2.87663	18.8898	5.52807e-09	6.91241e-07	3.5186e-07
LINC00472	2.87052	12.8439	2.04968e-07	9.33062e-06	4.80116e-06
CD274	2.86668	17.112	1.40765e-08	1.3544e-06	6.91673e-07
LINC00355	2.84777	8.82417	6.01188e-06	0.000114397	5.96475e-05
PALM2	2.84233	8.809	6.10283e-06	0.00011586	6.04076e-05
INHBA	2.83795	10.062	1.8847e-06	4.80086e-05	2.5018e-05
OPHN1	2.82737	20.5022	2.53926e-09	3.80055e-07	1.93458e-07
SEMA7A	2.82173	22.2164	1.18129e-09	2.28807e-07	1.16469e-07
FNDC4	2.81926	7.79674	1.74595e-05	0.000258965	0.000135831
ZNF528	2.81926	12.3756	2.88497e-07	1.1984e-05	6.20446e-06
ZNF568	2.81479	12.2186	3.24375e-07	1.30079e-05	6.73995e-06
SORL1	2.81377	11.688	4.86917e-07	1.75119e-05	9.10178e-06
DDIT4	2.80857	7.74849	1.84034e-05	0.000269326	0.000141352
CBLB	2.80846	16.7173	1.75393e-08	1.57508e-06	8.04194e-07
ZNF14	2.7998	7.44818	2.56841e-05	0.000348511	0.000182843
COL5A1	2.79398	9.59841	2.86819e-06	6.63535e-05	3.45857e-05
XKR6	2.7896	8.42663	8.97276e-06	0.000155473	8.1436e-05
MARCH3	2.78722	19.307	4.4935e-09	5.86629e-07	2.9861e-07
PLK2	2.77663	19.8026	3.53243e-09	4.82413e-07	2.45561e-07
PLEKHS1	2.7732	7.86129	1.62781e-05	0.000245294
TLR4	2.77312	15.2417	4.17655e-08	3.00418e-06	1.53293e-06
MAGEH1	2.77271	14.1903	8.13844e-08	4.9221e-06
DYSF	2.76788	18.2841	7.52741e-09	8.48193e-07	4.31753e-07
CTSF	2.76665	6.74457	5.83602e-05	0.000658358	0.000346737
TRIM16L	2.75933	14.3235	7.46048e-08	4.62534e-06	2.36431e-06
SLC13A3	2.75386	12.1957	3.30003e-07	1.31839e-05	6.83064e-06
RPSAP41	2.7521	5.25011	0.000410471	0.00313836
LINC00842	2.7489	11.0763	7.93884e-07	2.52767e-05	1.3149e-05
SLC22A4	2.74825	12.0083	3.80294e-07	1.4625e-05	7.59221e-06
EFNB2	2.74047	11.1788	7.30271e-07	2.37298e-05	1.23361e-05
OLFML2A	2.7403	7.72715	1.88385e-05	0.000273298	0.000143398
LOC105376367	2.73057	8.90836	5.53329e-06	0.000107254	5.59115e-05
MATN2	2.72387	15.9409	2.74289e-08	2.17341e-06	1.10929e-06
GJB3	2.72304	10.9939	8.49457e-07	2.64152e-05	1.37343e-05
CDADC1	2.70971	16.551	1.92708e-08	1.67968e-06	8.57522e-07
PDE4DIP	2.70088	7.51696	2.37757e-05	0.000328788	0.000172431
HNRNPA1L2	2.69727	4.8367	0.000743625	0.00505908	0.00272338
CLDN7	2.69326	8.64757	7.16951e-06	0.000131153	6.8494e-05
ATP8B1	2.68966	18.6738	6.16474e-09	7.45682e-07	3.79572e-07
RAP2A	2.68599	14.9265	5.07789e-08	3.4591e-06	1.76482e-06
MSX2	2.68513	6.82079	5.32448e-05	0.000611718	0.000322118
ADAM19	2.66992	21.7421	1.45136e-09	2.60672e-07	1.32689e-07
ZNF626	2.66961	9.4819	3.19588e-06	7.20226e-05	3.75173e-05
MICAL2	2.66188	21.9978	1.29815e-09	2.45037e-07	1.2473e-07
LRP3	2.65254	6.67726	6.33211e-05	0.000699151	0.000368092
ZNF354C	2.65012	5.70478	0.000219615	0.00189912	0.00101003
CDH11	2.6476	7.25376	3.2039e-05	0.000411742	0.000216052
ABCA1	2.6379	8.16291	1.18e-05	0.000193628	0.000101426
BIN1	2.63602	14.3934	7.12994e-08	4.45772e-06	2.27871e-06
LRIG1	2.63047	13.598	1.20936e-07	6.45756e-06	3.31695e-06
TFPT	2.62778	12.9764	1.86443e-07	8.70117e-06	4.4785e-06
CABYR	2.62624	5.3346	0.000364629	0.00286397	0.00152875
CD44	2.62107	20.2985	2.79228e-09	4.03654e-07	2.05471e-07
SNAI2	2.61133	16.7485	1.72344e-08	1.55241e-06	7.92626e-07
KCNN4	2.60623	7.71906	1.90064e-05	0.000275295	0.000144439
ZNF594	2.59952	13.7934	1.05945e-07	5.93512e-06	3.04415e-06
GSTP1	2.59518	11.969	3.91878e-07	1.48906e-05	7.72834e-06
LOXL4	2.57598	10.2359	1.61673e-06	4.2325e-05	2.2071e-05
LOX	2.57508	7.57871	2.21932e-05	0.000310088	0.000162675
GAL	2.57146	8.40001	9.22149e-06	0.000158353	8.29613e-05
FHL3	2.56945	17.1223	1.39968e-08	1.35112e-06	6.90004e-07
ADAMTS3	2.56902	9.73157	2.53799e-06	6.07373e-05	3.16156e-05
KCNIP3	2.56821	10.5199	1.26454e-06	3.48967e-05	1.81865e-05
CXCR4	2.55792	6.24757	0.000108038	0.00107035	0.000565524
RNF24	2.54716	17.0812	1.43178e-08	1.36433e-06	6.96722e-07
IL1RAPL1	2.54412	16.9155	1.56962e-08	1.45817e-06	7.44583e-07
GPR68	2.54284	11.4024	6.10023e-07	2.06842e-05	1.07502e-05
FAM210B	2.54083	10.654	1.12814e-06	3.24587e-05	1.69333e-05
CACNG7	2.53682	7.62735	2.10274e-05	0.00029708	0.000155825
ALPK2	2.53552	9.92458	2.13086e-06	5.28879e-05	2.75442e-05
EYA4	2.53224	11.4175	6.02735e-07	2.05599e-05	1.06866e-05
CIITA	2.52727	13.3777	1.40691e-07	7.10284e-06	3.65287e-06
MIR614	2.52611	14.8465	5.33939e-08	3.57185e-06	1.82228e-06
DLEU1	2.52384	16.1625	2.40941e-08	1.99449e-06	1.01809e-06
ITGA6	2.5225	14.3674	7.25077e-08	4.51422e-06	2.30755e-06
ARMCX2	2.5146	4.88207	0.000695834	0.0047942
ZNF256	2.51212	11.628	5.10333e-07	1.8069e-05
CPLANE1	2.50776	16.8623	1.61686e-08	1.47888e-06	7.55119e-07
MYEOV	2.50261	19.826	3.49305e-09	4.79243e-07	2.43947e-07
KLHL4	2.50128	5.94499	0.00015966	0.00146215	0.000775674
CABLES1	2.49885	11.8677	4.23559e-07	1.58487e-05	8.23374e-06
ADORA2B	2.49085	16.5587	1.91865e-08	1.67727e-06	8.56298e-07
ZNF525	2.49037	8.78665	6.23962e-06	0.000117653
PHETA2	2.48737	10.1231	1.78533e-06	4.5808e-05	2.38756e-05
TUBB6	2.48554	21.5393	1.587e-09	2.75034e-07	1.39999e-07
TXNIP	2.48461	9.50986	3.11367e-06	7.07078e-05	3.6839e-05
CRAT	2.48434	8.90828	5.5337e-06	0.000107254	5.59115e-05
LOC102724297	2.48194	12.2223	3.23466e-07	1.29891e-05	6.73033e-06
ARHGAP22	2.48159	13.0526	1.76635e-07	8.38873e-06	4.31853e-06
TP53INP1	2.48074	6.98594	4.37526e-05	0.000525581	0.00027627
ADAM8	2.48009	12.3803	2.87501e-07	1.19832e-05	6.20446e-06
TIAM2	2.47895	17.7754	9.83002e-09	1.00453e-06	5.1133e-07
CTSS	2.47431	10.9356	8.91372e-07	2.7268e-05
RUNX2	2.47331	11.8247	4.37853e-07	1.62197e-05	8.43553e-06
MXRA8	2.47279	11.9032	4.12153e-07	1.55199e-05	8.06398e-06
VEGFA	2.46298	11.5092	5.604e-07	1.93335e-05	1.00519e-05
ANGPTL2	2.45806	9.35742	3.59179e-06	7.80372e-05	4.06468e-05
ABLIM3	2.45569	15.0065	4.83048e-08	3.34638e-06	1.70737e-06
PDCD1LG2	2.45504	9.82017	2.3414e-06	5.69216e-05	2.96309e-05
ZNF334	2.45375	10.7461	1.04392e-06	3.08442e-05	1.60854e-05
ZNF792	2.45163	9.96023	2.06379e-06	5.16558e-05	2.69078e-05
UBQLN2	2.45051	16.0259	2.60933e-08	2.08539e-06	1.06439e-06
ZNF485	2.4454	15.7627	3.04813e-08	2.34019e-06	1.19431e-06
LOC105372310	2.44484	7.31171	2.99822e-05	0.000390903
ZNF577	2.44407	6.47027	8.16681e-05	0.000860375	0.000454431
OXTR	2.4437	6.20543	0.000113994	0.0011191	0.0005916
VWA1	2.43838	6.07016	0.000135639	0.00128629	0.000680902
LYPD6	2.4343	15.2263	4.21627e-08	3.0254e-06	1.54375e-06
LYPD1	2.42175	12.6619	2.33771e-07	1.03246e-05	5.31891e-06
LOC100506100	2.41851	12.9717	1.87078e-07	8.70339e-06	4.47948e-06
DTX3	2.41626	8.49468	8.36959e-06	0.000147375	7.71723e-05
C15orf54	2.41363	11.8298	4.36132e-07	1.61762e-05
LINC02482	2.41299	10.2888	1.54376e-06	4.07022e-05	2.12284e-05
MAGED2	2.40656	12.7857	2.13731e-07	9.65535e-06	4.96784e-06
IL1R1	2.40301	10.9125	9.08565e-07	2.76157e-05	1.43816e-05
ABCC4	2.39786	19.9102	3.35511e-09	4.62459e-07	2.35404e-07
CTSE	2.39321	7.08892	3.8774e-05	0.000477783	0.00025071
ITGA5	2.38522	13.9862	9.31246e-08	5.41978e-06	2.78062e-06
PTPRK	2.38487	14.923	5.08915e-08	3.4591e-06	1.76482e-06
TMPRSS2	2.38393	7.38206	2.76764e-05	0.000369637	0.000193923
FLNA	2.3836	16.5588	1.91855e-08	1.67727e-06	8.56298e-07
CHST15	2.38099	13.3963	1.38893e-07	7.04812e-06	3.62492e-06
ZNF675	2.37985	16.1183	2.4721e-08	2.02938e-06	1.03588e-06
LINC02595	2.3728	6.39435	8.97778e-05	0.000926381	0.000489093
ATXN1	2.36821	8.77694	6.30006e-06	0.000118391	6.17922e-05
KCNRG	2.36486	9.1905	4.20921e-06	8.72918e-05	4.55168e-05
CDKL2	2.36464	6.69701	6.18199e-05	0.000686539	0.000361382
RPL10	2.35896	14.7754	5.58418e-08	3.68568e-06	1.8803e-06
MSLN	2.35459	12.5202	2.59288e-07	1.11542e-05	5.76139e-06
ZNF320	2.35232	8.63136	7.28741e-06	0.000132893	6.93961e-05
CCDC3	2.34721	10.9726	8.64509e-07	2.67709e-05	1.3918e-05
ZFP69	2.34541	11.3193	6.51966e-07	2.17579e-05	1.13045e-05
HIVEP3	2.34151	11.6596	4.97846e-07	1.77541e-05	9.22605e-06
PXK	2.33915	13.9785	9.3603e-08	5.42842e-06	2.78501e-06
FPR1	2.33839	6.8217	5.3187e-05	0.000611403
PCDHGB3	2.32512	9.43212	3.34815e-06	7.44355e-05	3.8762e-05
NRCAM	2.32463	12.6888	2.29252e-07	1.01401e-05
GSN	2.32426	5.89773	0.000169889	0.00153918	0.000816432
HLA-C	2.31934	12.996	1.83865e-07	8.63523e-06	4.44487e-06
LINC02582	2.31269	6.88472	4.93286e-05	0.000578264
LOC101929709	2.3122	10.6629	1.11974e-06	3.23224e-05	1.6863e-05
DGUOK-AS1	2.31064	8.61249	7.42726e-06	0.000134457	7.02006e-05
CXorf38	2.30913	13.5566	1.24403e-07	6.59069e-06	3.38506e-06
SMOX	2.30675	18.3617	7.23182e-09	8.40451e-07	4.27812e-07
LOC101928000	2.30353	9.28924	3.83114e-06	8.19162e-05	4.2683e-05
MAGI2-AS3	2.30144	7.69121	1.95968e-05	0.000281235	0.000147514
LOC220729	2.29921	8.98469	5.13509e-06	0.000101896	5.31121e-05
ZNF69	2.29663	7.31615	2.98306e-05	0.00038927	0.000204079
HUWE1	2.2904	13.4722	1.31812e-07	6.78572e-06	3.4843e-06
ROBO4	2.28806	12.0003	3.82626e-07	1.4669e-05	7.61466e-06
RBMS3-AS3	2.28653	11.1918	7.22614e-07	2.35844e-05	1.22617e-05
GRIK2	2.28634	6.00567	0.000147487	0.00137662	0.000730174
USP44	2.2821	7.75269	1.83191e-05	0.000268455
EFEMP1	2.28153	7.7539	1.8295e-05	0.000268351	0.000140777
NBEA	2.27559	9.63817	2.76492e-06	6.47734e-05	3.37723e-05
ARHGAP18	2.27194	16.0623	2.55427e-08	2.07386e-06	1.05855e-06
HDAC9	2.26968	12.6559	2.3479e-07	1.03542e-05	5.33404e-06
CCDC85C	2.26948	11.1532	7.45662e-07	2.40978e-05	1.2526e-05
FUT8	2.26253	11.8766	4.2069e-07	1.57787e-05	8.19757e-06
ZNF703	2.25769	10.9417	8.8687e-07	2.72356e-05	1.41721e-05
HLA-A	2.25758	14.8824	5.22034e-08	3.52403e-06	1.79792e-06
ZNF724	2.25667	13.0491	1.77074e-07	8.39613e-06	4.32226e-06
SLCO4A1	2.25477	5.66325	0.000232247	0.00198921	0.00105812
NBDY	2.25216	10.8874	9.27666e-07	2.80289e-05	1.45944e-05
ZKSCAN7	2.24628	6.56942	7.22488e-05	0.000778579	0.000410498
ENDOD1	2.24351	7.78198	1.77425e-05	0.000262506	0.000137678
LAYN	2.24174	14.2731	7.70948e-08	4.71073e-06	2.40782e-06
ZNF426	2.23848	10.7621	1.02995e-06	3.05532e-05	1.59189e-05
SCARNA22	2.23821	16.4905	1.99458e-08	1.72331e-06	8.79774e-07
WIPF1	2.23535	9.25595	3.95427e-06	8.37633e-05	4.36358e-05
SUGT1P3	2.23192	6.57007	7.21912e-05	0.000778242
NGF	2.2302	6.59179	7.02905e-05	0.00076163	0.000401489
IFT52	2.21934	14.4686	6.79192e-08	4.28252e-06	2.18923e-06
PAX8	2.21899	12.245	3.18001e-07	1.28392e-05	6.65332e-06
THBS2	2.21628	6.00602	0.00014742	0.00137643	0.000730083
ZC4H2	2.21452	10.4361	1.35883e-06	3.6809e-05	1.91929e-05
LOC107986411	2.21394	11.6193	5.13829e-07	1.8171e-05	9.45257e-06
SCARF2	2.21263	10.1449	1.7513e-06	4.50127e-05	2.34621e-05
CCDC9B	2.21243	11.6922	4.8532e-07	1.74969e-05	9.09448e-06
OLFML2B	2.20949	6.9461	4.58614e-05	0.000545589	0.000286689
LOC107984969	2.20863	6.64173	6.61232e-05	0.000724422	0.000381733
CDK16	2.20622	17.3681	1.2236e-08	1.20502e-06	6.14336e-07
EDNRB	2.20572	7.68626	1.97038e-05	0.000281952	0.000147877
DPM2	2.19937	9.90495	2.1688e-06	5.36811e-05	2.79546e-05
MIR378D2	2.19715	5.79681	0.000194182	0.00171319
JARID2	2.19626	14.9424	5.02756e-08	3.44812e-06	1.75925e-06
HIST2H2BC	2.19588	14.142	8.40112e-08	5.03982e-06	2.58634e-06
SLC35D2	2.19032	9.32191	3.71432e-06	8.01191e-05	4.17552e-05
NAV1	2.18416	11.0444	8.14964e-07	2.57433e-05	1.33892e-05
TSR2	2.18318	13.694	1.13296e-07	6.21764e-06	3.18856e-06
CX3CL1	2.18141	6.5985	6.97141e-05	0.000756768	0.0003988
RNF180	2.18097	8.59721	7.54264e-06	0.000136051
LAMA3	2.18022	8.90562	5.54817e-06	0.000107464	5.60201e-05
MBNL2	2.18021	11.7862	4.511e-07	1.6586e-05	8.62464e-06
TGFBR1	2.17746	16.531	1.94909e-08	1.69388e-06	8.64764e-07
DENND1A	2.17604	10.2553	1.58949e-06	4.16855e-05	2.17384e-05
SNHG18	2.17563	8.55411	7.87889e-06	0.000140912	7.36388e-05
LOC105372698	2.17244	5.86795	0.000176698	0.00158921	0.000843509
NFIX	2.17061	10.7625	1.02958e-06	3.05532e-05	1.59189e-05
LOC102723539	2.1704	7.28107	3.10512e-05	0.00040131	0.000210615
S1PR1	2.16822	6.49666	7.90375e-05	0.000836826	0.000441913
TPD52L1	2.16571	8.70967	6.73686e-06	0.000125014	6.52282e-05
TMEM158	2.16558	12.2824	3.09226e-07	1.26059e-05	6.52442e-06
N4BP2L2-IT2	2.16016	7.29224	3.06568e-05	0.000397425
SMC1A	2.15835	16.5633	1.91359e-08	1.67727e-06	8.56298e-07
SMCR8	2.15782	12.9921	1.84379e-07	8.64566e-06	4.45016e-06
APEX2	2.15767	17.396	1.20516e-08	1.19849e-06	6.10062e-07
SCN5A	2.15767	9.36185	3.57679e-06	7.78769e-05	4.05647e-05
RNU1-106P	2.15711	5.22621	0.000424529	0.00322422	0.00172522
TMOD2	2.15122	8.78643	6.24094e-06	0.000117653	6.1412e-05
SLC31A2	2.14555	13.1322	1.66994e-07	7.99493e-06	4.11618e-06
SLC12A7	2.14256	10.1115	1.80383e-06	4.61627e-05	2.4059e-05
RASA1	2.14117	13.5256	1.2707e-07	6.65319e-06	3.41684e-06
CYP27A1	2.13916	6.80648	5.41671e-05	0.000619545	0.000326192
LOC105369617	2.13688	9.45945	3.26358e-06	7.3159e-05	3.81046e-05
RRAS	2.13377	7.16797	3.53698e-05	0.0004449	0.000233503
BMP1	2.13374	9.83512	2.30991e-06	5.64337e-05	2.93802e-05
FITM2	2.13352	14.1233	8.50478e-08	5.09144e-06	2.61275e-06
TSC22D1	2.13164	8.90048	5.57625e-06	0.000107802	5.61918e-05
P4HA2	2.13161	9.61132	2.8342e-06	6.57725e-05	3.42854e-05
PTPN21	2.12989	13.2091	1.58213e-07	7.69118e-06	3.95384e-06
SCARNA7	2.12675	9.91032	2.15835e-06	5.34805e-05	2.78518e-05
TPT1-AS1	2.12593	6.91696	4.74731e-05	0.000560728	0.000294583
LOC101928433	2.12443	8.07154	1.29953e-05	0.000209094	0.000109708
ATP11A	2.12427	16.0574	2.56166e-08	2.07418e-06	1.0587e-06
CEP250	2.12309	12.8605	2.02547e-07	9.24883e-06	4.75923e-06
ZNF621	2.12262	9.61678	2.81997e-06	6.55964e-05	3.41955e-05
RRAGB	2.12232	8.49506	8.36635e-06	0.000147375	7.71723e-05
TNFRSF9	2.12206	7.59227	2.18615e-05	0.000306464	0.00016079
CEP19	2.12173	8.3484	9.72543e-06	0.000165355	8.66557e-05
FAM225A	2.11896	8.47813	8.51216e-06	0.000149089	7.81058e-05
SLC10A3	2.1186	10.8019	9.96166e-07	2.97895e-05	1.55079e-05
SNX18	2.11704	12.6109	2.42621e-07	1.06362e-05	5.48717e-06
TMC5	2.11686	9.70034	2.61151e-06	6.20045e-05
HSD17B10	2.11597	16.0716	2.54048e-08	2.07153e-06	1.05737e-06
LOC101928304	2.11447	6.66525	6.42535e-05	0.000707864	0.000372651
FAM20C	2.11401	9.24697	3.98823e-06	8.41954e-05	4.38573e-05
ZFHX4	2.11149	7.98366	1.42703e-05	0.00022352	0.000117184
TNFAIP2	2.10709	7.69355	1.95465e-05	0.000280872	0.000147328
NELL2	2.10356	8.82379	6.01418e-06	0.000114397	5.96475e-05
MIR27A	2.09916	8.24014	1.08828e-05	0.0001812	9.49547e-05
MIR24-2	2.09904	7.69648	1.94836e-05	0.00028029	0.000147029
ZNF418	2.09547	9.24349	4.00148e-06	8.43412e-05	4.39318e-05
GLIS3	2.0934	11.9339	4.02555e-07	1.52359e-05	7.90696e-06
TRIO	2.09289	13.2284	1.56095e-07	7.61488e-06	3.91481e-06
IRF1	2.09166	8.94753	5.32487e-06	0.000104436	5.44581e-05
CCDC8	2.09157	7.28907	3.07682e-05	0.000398521	0.000209166
HLA-DPB2	2.08995	7.92619	1.51775e-05	0.000233533	0.0001225
MED14	2.08974	16.1229	2.46555e-08	2.02938e-06	1.03588e-06
NRP2	2.08891	12.0703	3.62792e-07	1.41349e-05	7.3297e-06
OAS2	2.08791	10.0828	1.85027e-06	4.71883e-05	2.45915e-05
HTRA3	2.08704	8.70824	6.74651e-06	0.000125036	6.52379e-05
ISYNA1	2.08682	13.0605	1.75649e-07	8.3553e-06	4.3014e-06
KRT19	2.0861	4.9972	0.000588698	0.00418213	0.00224448
MAGED1	2.08546	8.14442	1.20319e-05	0.000196671	0.000103067
HSD3B7	2.0845	7.21136	3.36406e-05	0.000427321	0.000224246
NAAA	2.08169	11.2366	6.96872e-07	2.28812e-05	1.18975e-05
RNASEH2B	2.08157	10.5768	1.20455e-06	3.39322e-05	1.76929e-05
KLF9	2.08061	7.71845	1.90192e-05	0.000275346	0.000144463
RFXAP	2.07847	5.96914	0.000154689	0.00142989	0.000758607
KCNQ5-IT1	2.07777	8.63132	7.28771e-06	0.000132893	6.93961e-05
LOC107987141	2.07772	10.0054	1.9821e-06	4.9991e-05	2.60453e-05
PSORS1C1	2.07483	5.84873	0.000181248	0.00161932	0.000859516
CYP20A1	2.07467	13.2372	1.55133e-07	7.61488e-06	3.91481e-06
UBL4A	2.07386	13.2915	1.49374e-07	7.43983e-06	3.82565e-06
MYCBP2	2.07379	11.7826	4.52372e-07	1.66122e-05	8.63802e-06
ZBTB4	2.07214	9.42736	3.36314e-06	7.46008e-05	3.88461e-05
PTRH1	2.06972	10.1501	1.74338e-06	4.48872e-05	2.33976e-05
PPP4R4	2.06785	8.11385	1.24261e-05	0.000202223
SLC2A6	2.06597	11.0218	8.3023e-07	2.58988e-05	1.34667e-05
MB	2.06593	5.2057	0.000437013	0.0033003	0.00176587
DKK1	2.06529	15.4079	3.77323e-08	2.76781e-06	1.41239e-06
MMP24	2.06523	9.44448	3.30963e-06	7.3856e-05	3.84636e-05
LOC102724548	2.06515	5.23298	0.000420494	0.00320363
NBEAL1	2.0644	12.1425	3.43499e-07	1.36091e-05	7.0499e-06
F8A1	2.06383	13.7626	1.08164e-07	6.02527e-06	3.09026e-06
RCBTB1	2.05974	13.7329	1.10353e-07	6.11272e-06	3.13498e-06
CLMN	2.05949	7.3851	2.75811e-05	0.000369181	0.000193607
ZNF264	2.05871	13.5275	1.26908e-07	6.65319e-06	3.41684e-06
COMMD6	2.05808	12.8889	1.98466e-07	9.14143e-06	4.70436e-06
SLC7A5	2.05776	13.0328	1.79124e-07	8.45279e-06	4.3512e-06
GPR180	2.05653	11.4042	6.09152e-07	2.06784e-05	1.07474e-05
LRRC15	2.05173	10.4466	1.34656e-06	3.65982e-05
PTPRF	2.05079	14.5326	6.51779e-08	4.18084e-06	2.13741e-06
LOC105374363	2.05044	7.41515	2.66591e-05	0.000358947	0.000188271
MBOAT2	2.04868	12.8605	2.02544e-07	9.24883e-06	4.75923e-06
MYL9	2.04633	11.4479	5.88289e-07	2.01782e-05	1.04898e-05
NAA10	2.04485	10.7041	1.08143e-06	3.16075e-05	1.64815e-05
COX10-AS1	2.04485	9.82375	2.33383e-06	5.68774e-05	2.96096e-05
NRG1	2.04476	15.3141	3.99538e-08	2.90269e-06	1.48118e-06
COLGALT1	2.04434	14.9165	5.10973e-08	3.46514e-06	1.7679e-06
ARNT2	2.04366	11.4365	5.93665e-07	2.0339e-05	1.05731e-05
TP73-AS1	2.04232	8.39269	9.29118e-06	0.000159168
STIM1	2.04074	10.2538	1.59161e-06	4.17041e-05	2.17477e-05
PLAT	2.04065	6.32523	9.79221e-05	0.000989947	0.000522625
PCDHGA6	2.04055	10.3045	1.5228e-06	4.02571e-05	2.09977e-05
P3H1	2.04005	13.1885	1.60513e-07	7.75987e-06	3.98903e-06
ZNF772	2.03998	9.2065	4.14527e-06	8.65715e-05	4.51164e-05
NRP1	2.03922	12.4618	2.70672e-07	1.15084e-05	5.95201e-06
IRX3	2.03811	12.4003	2.83268e-07	1.18736e-05	6.14834e-06
CEP170B	2.03801	13.7701	1.07616e-07	6.00602e-06	3.08043e-06
NCBP2-AS2	2.03613	10.8185	9.82451e-07	2.94388e-05	1.53259e-05
ZNF718	2.03587	5.83132	0.000185477	0.00164866	0.000875173
CNDP2	2.03582	11.9691	3.91845e-07	1.48906e-05	7.72834e-06
FILIP1L	2.03498	7.51711	2.37717e-05	0.000328788	0.000172431
ADAMTSL1	2.03468	10.1656	1.71974e-06	4.44126e-05	2.31517e-05
FAM104B	2.03337	15.8889	2.82841e-08	2.2e-06	1.12281e-06
TNFRSF11B	2.03308	5.13555	0.000482754	0.0035775	0.0019154
EPCAM	2.02718	9.59319	2.88206e-06	6.65703e-05	3.46974e-05
ZFPM2	2.02573	4.85927	0.000719428	0.00493182	0.00265344
ATRNL1	2.02535	10.6472	1.13469e-06	3.25092e-05	1.69576e-05
ELMO2	2.02516	15.1874	4.31831e-08	3.07628e-06	1.56968e-06
PINK1	2.02453	13.4466	1.34158e-07	6.8666e-06	3.52573e-06
USP9X	2.02307	14.4868	6.71264e-08	4.26655e-06	2.18109e-06
DHRSX	2.02161	12.2837	3.08938e-07	1.26059e-05	6.52442e-06
NXPH1	2.02069	5.88505	0.000172754	0.00155941	0.000827286
LINC00452	2.01994	9.05268	4.80674e-06	9.71014e-05	5.05999e-05
CCDC144CP	2.01983	13.555	1.24542e-07	6.59069e-06	3.38506e-06
MYOSLID	2.01674	6.56604	7.25494e-05	0.000781251
MFSD6	2.01672	13.6951	1.1321e-07	6.21764e-06	3.18856e-06
PLCD1	2.01634	7.16893	3.53307e-05	0.000444785	0.000233449
ECE1	2.01553	12.52	2.59329e-07	1.11542e-05	5.76139e-06
L3HYPDH	2.01543	9.17866	4.25718e-06	8.79787e-05	4.58711e-05
LPCAT2	2.0152	5.8352	0.000184527	0.00164119	0.000871232
PCDHGA5	2.01458	9.00987	5.01074e-06	0.00010013	5.2165e-05
ALOX5AP	2.01436	6.22356	0.000111389	0.00109961	0.00058122
MAL2	2.01346	9.19716	4.18247e-06	8.69197e-05
DOCK9	2.01303	14.1711	8.24187e-08	4.95432e-06	2.54251e-06
LINC01303	2.0122	8.53734	8.01409e-06	0.000142769	7.46468e-05
TGM2	2.01205	15.0339	4.74874e-08	3.3035e-06	1.68552e-06
TTC30B	2.01143	4.96349	0.000618111	0.00434687	0.00233514
SPECC1	2.01108	15.6441	3.27195e-08	2.47358e-06	1.26234e-06
IPO13	2.01009	12.0271	3.74889e-07	1.44808e-05	7.51252e-06
ZNF91	2.01005	11.9281	4.04348e-07	1.52678e-05	7.93185e-06
CPNE1	2.00952	13.7865	1.06435e-07	5.95132e-06	3.05242e-06
AKR1B1	2.00921	8.42552	8.98306e-06	0.000155473	8.1436e-05
GNL3L	2.00886	13.7998	1.05486e-07	5.92062e-06	3.03676e-06
CHN1	2.00684	8.0195	1.37345e-05	0.000217658	0.000114151
EXO5	2.00542	10.9441	8.85105e-07	2.72096e-05	1.41589e-05
MFSD10	2.00409	11.7869	4.50849e-07	1.6586e-05	8.62464e-06
GADD45A	2.00381	7.83092	1.68227e-05	0.000252043	0.000132172
EMB	2.00361	8.91473	5.4988e-06	0.000106857	5.57081e-05
PIBF1	2.00109	13.5107	1.28381e-07	6.70998e-06	3.44595e-06
TMEM67	2.00079	8.7758	6.30718e-06	0.00011845	6.18219e-05
LOC101929705	1.99768	5.19779	0.00044193	0.00332824	0.00178152
SUGT1	1.99612	9.36413	3.56914e-06	7.7809e-05	4.05307e-05
TLR2	1.99459	13.0267	1.79905e-07	8.47614e-06	4.36314e-06
FGD1	1.99307	10.2861	1.54744e-06	4.0763e-05	2.12597e-05
MCTS2P	1.99115	9.80843	2.36647e-06	5.74368e-05	2.9898e-05
CA5B	1.99103	8.05789	1.31849e-05	0.000211094	0.000110743
CRIP2	1.99079	8.02592	1.36409e-05	0.000216871	0.000113749
PLXNA3	1.99043	15.2744	4.09365e-08	2.96615e-06	1.51355e-06
ZNF717	1.98959	5.7152	0.000216564	0.00187712
TMEM107	1.98714	6.04912	0.000139388	0.00131428	0.000696018
ANXA8	1.98587	5.5982	0.00025363	0.00213714	0.00113666
VASN	1.98343	11.1831	7.27746e-07	2.36982e-05	1.23199e-05
HFE	1.98339	14.4308	6.95953e-08	4.36037e-06	2.22897e-06
DLGAP4-AS1	1.98321	5.35227	0.000355754	0.00280617	0.00149778
CEP112	1.98276	8.51356	8.21022e-06	0.000145413	7.60637e-05
UGGT2	1.98153	7.62778	2.10174e-05	0.00029708	0.000155825
TPP1	1.98034	6.25795	0.000106622	0.00105961	0.000559638
ETS2	1.97935	13.3641	1.42023e-07	7.13363e-06	3.66852e-06
HIVEP2	1.97681	10.5254	1.25856e-06	3.48575e-05	1.81679e-05
SCARNA9	1.97653	8.42661	8.97301e-06	0.000155473	8.1436e-05
USP43	1.974	10.1472	1.74774e-06	4.49604e-05	2.34353e-05
ZNF33B	1.97362	8.90045	5.57641e-06	0.000107802	5.61918e-05
SLC7A1	1.97101	14.3318	7.42056e-08	4.61023e-06	2.35661e-06
EDARADD	1.97036	5.19906	0.000441137	0.00332457
TMEM136	1.96786	13.5921	1.21421e-07	6.4718e-06	3.32421e-06
TP53INP2	1.96663	9.66233	2.70416e-06	6.37025e-05	3.32184e-05
ZBED5-AS1	1.96494	7.43384	2.61024e-05	0.000353056	0.000185209
MIR570	1.96307	7.2207	3.32802e-05	0.000424015	0.000222532
ZNF569	1.96259	9.98098	2.0258e-06	5.08768e-05	2.65041e-05
SMPD1	1.9613	7.96556	1.45494e-05	0.000226813	0.000118958
MMP24OS	1.95703	10.6465	1.13538e-06	3.25092e-05	1.69576e-05
MILR1	1.95673	5.94679	0.000159284	0.00145961	0.000774346
TUBA4A	1.9563	7.41091	2.67872e-05	0.000360017	0.000188824
MINCR	1.95615	10.1079	1.80952e-06	4.62685e-05	2.41137e-05
ZNF738	1.95482	5.29336	0.000386275	0.00299297	0.00159784
GALNS	1.9533	14.5859	6.29927e-08	4.07596e-06	2.07931e-06
ZNF818P	1.95328	8.28512	1.03847e-05	0.000174659
RASD2	1.94993	4.72972	0.000870712	0.00577778	0.00311544
ZNF391	1.94473	7.21442	3.3522e-05	0.000426157	0.000223638
CLN5	1.94399	9.57655	2.92675e-06	6.73926e-05	3.51233e-05
FARP1	1.94359	12.4324	2.76603e-07	1.16768e-05	6.04718e-06
NSMF	1.94244	10.472	1.31746e-06	3.60174e-05	1.87666e-05
SLC9A8	1.9409	11.5195	5.55821e-07	1.91979e-05	9.98162e-06
ZNF671	1.94032	7.36759	2.81346e-05	0.000374055	0.000196214
ZNF44	1.93973	7.31334	2.99267e-05	0.000390351	0.000204644
LINC01426	1.93926	7.65497	2.03952e-05	0.000290443	0.000152308
RAD50	1.93799	11.2483	6.90304e-07	2.27302e-05	1.18198e-05
ALOX12-AS1	1.93784	10.7423	1.04723e-06	3.08624e-05	1.60937e-05
SMARCA1	1.93717	11.0587	8.05437e-07	2.55285e-05	1.32787e-05
CTDSPL	1.93619	10.5691	1.21251e-06	3.39759e-05	1.77132e-05
BMPER	1.93477	7.87312	1.6071e-05	0.00024349	0.000127663
CENPI	1.93465	13.6023	1.20579e-07	6.45012e-06	3.31319e-06
NCK2	1.9346	12.5434	2.54902e-07	1.10278e-05	5.68817e-06
PSMA3-AS1	1.93448	9.56153	2.96777e-06	6.80378e-05	3.54544e-05
APBB1	1.93219	11.0312	8.238e-07	2.58353e-05	1.34339e-05
KLF6	1.9317	10.1745	1.70634e-06	4.42022e-05	2.3044e-05
FLJ20021	1.9314	8.69338	6.84753e-06	0.00012612	6.58349e-05
MAN2B2	1.93048	12.9172	1.94489e-07	8.97772e-06	4.62027e-06
LRRC37B	1.92971	5.61805	0.000246889	0.00208806	0.00111041
RNU7-6P	1.92899	6.37963	9.1449e-05	0.000940024
NAGS	1.9288	10.3613	1.44947e-06	3.88381e-05	2.02643e-05
B3GNT5	1.92827	10.6109	1.17013e-06	3.33111e-05	1.73735e-05
DCAF16	1.92797	13.3078	1.47682e-07	7.38034e-06	3.79519e-06
UBE2H	1.92665	10.0245	1.94871e-06	4.9359e-05	2.57185e-05
FAM50A	1.92325	6.66002	6.46645e-05	0.000711862	0.000374746
PTPRG	1.92266	12.3913	2.85166e-07	1.19195e-05	6.17178e-06
TFE3	1.92154	14.1813	8.18697e-08	4.93132e-06	2.53075e-06
LPP-AS2	1.92072	9.99045	2.00874e-06	5.05769e-05	2.63494e-05
FTSJ1	1.9185	13.728	1.10718e-07	6.1215e-06	3.13944e-06
SNORD123	1.91744	5.47368	0.000300707	0.0024482	0.00130349
TRAK2	1.91737	12.1837	3.32994e-07	1.32805e-05	6.88037e-06
GBP4	1.91636	6.24737	0.000108064	0.00107035
TRMT61A	1.91577	7.92006	1.52779e-05	0.000234636	0.000123065
RORB	1.91343	5.47487	0.000300214	0.0024453	0.00130197
ASAP1	1.91226	13.6853	1.13966e-07	6.24285e-06	3.20145e-06
EPG5	1.91145	9.11369	4.5315e-06	9.26785e-05	4.83094e-05
ANKRD7	1.90951	12.484	2.66276e-07	1.13869e-05
CDR2L	1.90867	9.03403	4.89445e-06	9.84036e-05	5.12727e-05
MIR571	1.90738	6.19244	0.000115901	0.00113245	0.000598551
ARSB	1.90723	12.7211	2.2395e-07	9.96297e-06	5.1252e-06
JRKL	1.90615	7.12115	3.73452e-05	0.000464231	0.000243665
VAV2	1.90585	14.0994	8.63973e-08	5.15168e-06	2.64362e-06
HVCN1	1.90584	6.3463	9.53575e-05	0.000971775	0.000513006
MALT1	1.9047	11.982	3.88012e-07	1.48371e-05	7.70152e-06
SURF6	1.9037	9.85212	2.27465e-06	5.57101e-05	2.90051e-05
PHOSPHO2	1.90198	5.91165	0.000166805	0.00151587	0.000804172
SNORA84	1.90016	8.1855	1.15232e-05	0.000189822	9.94436e-05
SH3D21	1.89966	5.5768	0.00026112	0.00218819	0.00116386
PNPLA3	1.89418	5.61853	0.000246729	0.00208762	0.00111019
ITGB1-DT	1.89347	6.88246	4.94615e-05	0.000579404	0.000304563
SOCS6	1.89312	11.2867	6.69303e-07	2.21371e-05	1.14994e-05
VNN1	1.89262	5.38405	0.000340371	0.00270281
IFT57	1.89164	11.8992	4.13428e-07	1.55482e-05	8.07846e-06
SIPA1L1	1.89088	13.7531	1.08862e-07	6.04144e-06	3.09846e-06
GPRC5A	1.88944	13.6258	1.1867e-07	6.38256e-06	3.27864e-06
SERPINE1	1.88934	14.4567	6.84403e-08	4.30622e-06	2.20133e-06
NDST1	1.88862	13.606	1.20282e-07	6.44583e-06	3.31104e-06
ATOX1	1.88738	8.61922	7.37703e-06	0.000133793	6.98572e-05
SLC17A5	1.88732	10.4752	1.31386e-06	3.59522e-05	1.87331e-05
GPR176	1.88711	4.76659	0.000824472	0.00552478
RNF167	1.88573	12.1094	3.52196e-07	1.38243e-05	7.1602e-06
KLF12	1.88487	10.8781	9.34883e-07	2.81256e-05	1.46431e-05
LHFPL2	1.88467	9.92648	2.12722e-06	5.28416e-05	2.75206e-05
CTSW	1.88311	6.61572	6.82588e-05	0.000744085	0.000392173
CCDC69	1.88	7.71661	1.90575e-05	0.000275709	0.00014465
ZNF682	1.87929	5.08915	0.000515811	0.00376596
DCAF4	1.87757	8.00227	1.39892e-05	0.000220565	0.000115657
LOC105378179	1.87734	5.38529	0.000339783	0.00270032	0.00143938
SLC15A3	1.87684	5.60136	0.000252545	0.0021286	0.00113214
TEX48	1.87622	5.00168	0.000584899	0.0041647	0.00223429
MTUS1	1.87581	8.66617	7.0368e-06	0.000129044
LOC105369370	1.87519	7.35743	2.8461e-05	0.00037721	0.00019785
GJA3	1.87386	7.86049	1.62922e-05	0.000245335	0.000128674
MAP1B	1.87269	13.1388	1.6622e-07	7.97077e-06	4.10382e-06
B3GNT9	1.87175	8.3525	9.68431e-06	0.00016475	8.63403e-05
SPATA7	1.87172	6.57456	7.17932e-05	0.000775079	0.000408525
TLE1	1.87072	13.2789	1.50685e-07	7.46621e-06	3.83895e-06
MYH10	1.87043	12.3914	2.85139e-07	1.19195e-05	6.17178e-06
GPR155	1.86965	9.27307	3.89041e-06	8.28064e-05	4.31417e-05
LINC01910	1.86911	5.70859	0.000218494	0.00189053	0.00100548
IRAK2	1.86876	7.74579	1.8458e-05	0.000269991	0.000141699
FANCF	1.86868	8.70458	6.77122e-06	0.000125242	6.53412e-05
EIF5A2	1.8681	7.57267	2.23429e-05	0.000311444	0.000163375
COPZ2	1.8673	5.89848	0.000169721	0.00153813	0.000815883
LOC105376177	1.86668	6.41159	8.7862e-05	0.000911372	0.000481263
HSPA12A	1.86586	8.52977	8.07599e-06	0.00014357	7.50624e-05
TMEM187	1.86528	11.4721	5.77095e-07	1.98632e-05	1.03268e-05
TMCC1-AS1	1.86486	7.02736	4.16713e-05	0.000506949	0.000266135
AKR1E2	1.86413	5.1704	0.000459419	0.00343636
SCARA3	1.86393	5.51597	0.00028374	0.00234029	0.0012457
ITGA3	1.86198	9.39068	3.481e-06	7.64143e-05	3.98111e-05
ST6GALNAC4	1.86138	11.3749	6.23555e-07	2.10707e-05	1.09503e-05
ATP6AP1	1.86112	11.0973	7.80415e-07	2.49758e-05	1.2994e-05
WNK3	1.86013	7.84668	1.65376e-05	0.000248147	0.000130135
ARHGAP32	1.86008	9.08862	4.64245e-06	9.43615e-05	4.91793e-05
CMTM7	1.8581	10.7213	1.06591e-06	3.12756e-05	1.63076e-05
ZNF232	1.85691	9.19849	4.17713e-06	8.68696e-05	4.52672e-05
PRNP	1.85655	7.87809	1.59851e-05	0.000242559	0.000127181
GATA3	1.8565	13.2959	1.4891e-07	7.42919e-06	3.82024e-06
KDELC1	1.85371	9.97796	2.03129e-06	5.09714e-05	2.65528e-05
SERPINH1	1.85355	10.6591	1.12328e-06	3.23504e-05	1.68772e-05
LMBRD1	1.85318	9.36011	3.5827e-06	7.78968e-05	4.05743e-05
RRBP1	1.85291	13.674	1.14843e-07	6.26774e-06	3.2201e-06
PLA2R1	1.85283	6.00064	0.000148456	0.00138438	0.000734261
SNORD17	1.85229	8.00478	1.39518e-05	0.000220278	0.000115512
ASB16-AS1	1.85201	9.04059	4.86341e-06	9.79125e-05	5.10185e-05
IFI16	1.85131	7.923	1.52296e-05	0.000234092	0.000122789
ALCAM	1.84888	10.7418	1.04767e-06	3.08624e-05	1.60937e-05
MYADM	1.84837	7.88853	1.58059e-05	0.000241139	0.000126452
ACTR10	1.84835	11.3527	6.34724e-07	2.13508e-05	1.10948e-05
POMT2	1.84609	13.328	1.45629e-07	7.29005e-06	3.74882e-06
MAMLD1	1.84361	13.0379	1.78488e-07	8.43617e-06	4.34272e-06
LINC02057	1.84224	6.44761	8.40018e-05	0.000880578	0.000465186
POFUT2	1.84201	12.5625	2.51358e-07	1.09223e-05	5.63408e-06
LINC00884	1.84175	6.69422	6.20299e-05	0.000688486	0.000362402
HLA-F	1.84153	9.73455	2.53107e-06	6.07355e-05	3.1607e-05
JHY	1.84078	8.42607	8.97799e-06	0.000155473	8.1436e-05
FAM129B	1.84029	12.3574	2.9242e-07	1.20695e-05	6.2481e-06
TANC2	1.83973	11.397	6.12649e-07	2.07495e-05	1.07839e-05
TAP1	1.83663	10.8974	9.20003e-07	2.78491e-05	1.45018e-05
BMPR2	1.83544	12.9229	1.93689e-07	8.95472e-06	4.60852e-06
FAM200B	1.83516	10.5069	1.27866e-06	3.52167e-05	1.83526e-05
TMEM35B	1.83402	8.35674	9.64204e-06	0.00016422	8.60652e-05
CORO2A	1.83056	7.07503	3.94082e-05	0.000483987	0.000253939
BMP4	1.83027	11.7251	4.73025e-07	1.71459e-05	8.91296e-06
SERINC5	1.83005	10.6465	1.13536e-06	3.25092e-05	1.69576e-05
B4GALT1	1.82987	12.789	2.13216e-07	9.65535e-06	4.96784e-06
ZNF443	1.82724	6.86119	5.07328e-05	0.00059029
FAM3A	1.82681	7.88009	1.59505e-05	0.000242282	0.00012704
ADD1	1.82553	12.8473	2.04466e-07	9.32206e-06	4.79683e-06
EMD	1.82435	10.6053	1.1757e-06	3.34363e-05	1.74379e-05
SMIM20	1.82431	9.57424	2.93302e-06	6.74846e-05	3.51706e-05
EPHX2	1.82367	7.07308	3.94983e-05	0.000484302
TXLNA	1.82247	13.0771	1.73608e-07	8.27148e-06	4.25832e-06
SNTA1	1.82194	7.48883	2.45368e-05	0.000336332	0.000176424
PCDHB11	1.81937	8.27299	1.05164e-05	0.00017649	9.25098e-05
KDM5C	1.81912	12.2685	3.12475e-07	1.27026e-05	6.57417e-06
RNF227	1.81743	7.73715	1.86333e-05	0.000271751	0.000142609
BISPR	1.81604	5.62647	0.000244088	0.00207087	0.00110142
DPH3	1.81348	12.2356	3.20262e-07	1.28953e-05	6.6821e-06
ARHGAP5-AS1	1.81314	10.4193	1.37862e-06	3.72089e-05	1.93997e-05
LINC01356	1.81176	5.86198	0.000178098	0.00159938	0.000849119
BHLHE41	1.8103	7.44144	2.58798e-05	0.000350364	0.000183802
EHD2	1.81003	7.97574	1.43917e-05	0.000224827	0.000117924
TMEM131	1.80991	12.3771	2.88185e-07	1.1984e-05	6.20446e-06
IRS2	1.80818	9.61707	2.81921e-06	6.55964e-05	3.41955e-05
FBXL2	1.80813	7.59477	2.18007e-05	0.000305757	0.000160421
BOK	1.80761	8.04921	1.3307e-05	0.000212436	0.000111436
POFUT1	1.80674	11.6323	5.08597e-07	1.8029e-05	9.36775e-06
IL31RA	1.80652	9.48747	3.17931e-06	7.18678e-05	3.74394e-05
ARTN	1.8051	5.49468	0.000292151	0.00239632	0.00127557
MRPS25	1.80468	10.3148	1.50915e-06	3.99752e-05	2.08516e-05
OR2A42	1.80451	5.71761	0.000215864	0.00187214	0.000995507
FAM120C	1.80428	10.1954	1.67524e-06	4.3587e-05	2.27257e-05
BBS5	1.80401	10.0079	1.97769e-06	4.9967e-05	2.60332e-05
DLG1	1.80331	13.1649	1.63193e-07	7.86378e-06	4.04231e-06
PLEC	1.80314	11.4112	6.05764e-07	2.05869e-05	1.07002e-05
SNORA47	1.80257	6.76005	5.72798e-05	0.000647895	0.000341258
BORA	1.80206	8.96219	5.24915e-06	0.000103499	5.39764e-05
WDR70	1.80194	10.5197	1.26469e-06	3.48967e-05	1.81865e-05
SMC5-AS1	1.80063	6.73827	5.88061e-05	0.000661876	0.000348562
PRKAB2	1.80055	9.60539	2.84977e-06	6.60305e-05	3.44186e-05
MIR17HG	1.79995	5.52384	0.000280701	0.00231844
COQ6	1.79883	11.7128	4.77577e-07	1.72782e-05	8.98124e-06
COL4A1	1.79863	11.9764	3.89669e-07	1.48812e-05	7.72425e-06
FKBP11	1.79806	7.16528	3.54802e-05	0.000446099	0.000234129
NIPSNAP3A	1.79751	6.29466	0.000101776	0.00102034	0.00053851
LOC399815	1.79696	6.84569	5.16808e-05	0.000598733
C8orf59	1.79584	8.78924	6.22359e-06	0.00011755	6.13213e-05
CTSZ	1.79485	10.6856	1.09843e-06	3.18513e-05	1.66197e-05
COL4A2	1.79424	11.53	5.51225e-07	1.91059e-05	9.93456e-06
CD33	1.79343	5.22963	0.00042249	0.00321616	0.00172064
LAMP1	1.7908	11.5201	5.55586e-07	1.91979e-05	9.98162e-06
TAB3	1.79063	8.50067	8.3187e-06	0.000146916	7.68919e-05
ZNF529-AS1	1.79059	7.98928	1.41848e-05	0.00022277	0.0001168
ALG11	1.7903	12.7193	2.24238e-07	9.96297e-06	5.1252e-06
TNIP1	1.78989	5.10294	0.000505745	0.00371351	0.00198987
GLIPR1	1.78923	9.30417	3.77728e-06	8.10569e-05	4.22389e-05
NDUFB3	1.78667	10.5913	1.18984e-06	3.36779e-05	1.75623e-05
FUNDC1	1.78647	9.56519	2.95772e-06	6.78946e-05	3.53824e-05
BCL9L	1.78593	10.6307	1.15068e-06	3.28836e-05	1.71521e-05
KDM6A	1.78494	7.24637	3.23119e-05	0.00041435	0.000217406
VPS26C	1.78458	11.6051	5.19584e-07	1.82976e-05	9.51743e-06
TRIM29	1.78388	4.97138	0.000611089	0.00431369
FNDC3A	1.78379	11.236	6.97208e-07	2.28812e-05	1.18975e-05
SLC25A12	1.78373	8.6216	7.35939e-06	0.000133719	6.98216e-05
BBS1	1.78342	8.49409	8.37461e-06	0.000147376	7.71723e-05
EFCAB7	1.7832	8.65618	7.10777e-06	0.000130265	6.80335e-05
HECTD3	1.77987	10.5348	1.24846e-06	3.46425e-05	1.80566e-05
FAM114A1	1.7792	7.41657	2.66163e-05	0.000358947	0.000188271
LOC100289196	1.77774	7.15103	3.60711e-05	0.000451431	0.000236996
TINAGL1	1.77762	6.84466	5.17444e-05	0.000599236	0.000315379
PELP1	1.77751	10.3579	1.45375e-06	3.89176e-05	2.03053e-05
STK40	1.77739	13.85	1.01986e-07	5.78996e-06	2.97e-06
CPSF1	1.77575	10.181	1.69652e-06	4.40634e-05	2.29731e-05
PSTK	1.77533	6.77489	5.62639e-05	0.000638354	0.000336135
ULK4	1.77517	7.73579	1.8661e-05	0.000272021	0.000142749
PHLDB2	1.77446	8.25291	1.07387e-05	0.000179696	9.41824e-05
CTNS	1.77213	11.2806	6.72586e-07	2.22208e-05	1.15426e-05
SNORA70J	1.772	5.49032	0.000293905	0.0024067
TRIM13	1.77181	11.032	8.23297e-07	2.58353e-05	1.34339e-05
AMOTL1	1.77134	12.0886	3.57787e-07	1.40066e-05	7.26409e-06
GM2A	1.77127	11.2147	7.09356e-07	2.32285e-05	1.20775e-05
CUTALP	1.77072	6.20088	0.000114658	0.00112476	0.000594575
LRRC42	1.77029	11.8625	4.25264e-07	1.58672e-05	8.24251e-06
METTL8	1.76987	9.55394	2.98871e-06	6.82746e-05	3.55758e-05
ZNF491	1.76829	5.09061	0.000514732	0.00376015
CCRL2	1.76811	5.62794	0.000243602	0.00206851	0.00109987
F2R	1.76784	9.94557	2.09109e-06	5.22067e-05	2.71931e-05
STMP1	1.76744	7.96195	1.46059e-05	0.000227454	0.00011929
HIST2H2AB	1.76607	9.08561	4.65594e-06	9.45708e-05	4.92876e-05
GPR135	1.7639	7.22757	3.3018e-05	0.000421581	0.000221171
NPC2	1.76384	10.6866	1.09747e-06	3.18513e-05	1.66197e-05
KCTD7	1.76254	9.07371	4.70983e-06	9.55999e-05	4.98231e-05
NPAS2	1.7613	8.56389	7.8012e-06	0.00013986	7.30938e-05
OPTN	1.76069	11.7613	4.59911e-07	1.68058e-05	8.73773e-06
NUTF2	1.75909	8.07094	1.30035e-05	0.000209094	0.000109708
IKBKG	1.75783	6.44622	8.41479e-05	0.000881174	0.000465483
MMP24-AS1-EDEM2	1.75775	8.42138	9.0213e-06	0.000155615	8.15376e-05
BCL3	1.75725	8.35866	9.62291e-06	0.000163988	8.59453e-05
PAK2	1.7568	10.5357	1.2475e-06	3.46425e-05	1.80566e-05
SNORA8	1.75474	7.30984	3.00464e-05	0.000391568	0.000205369
TBC1D2	1.75414	10.583	1.1982e-06	3.38179e-05	1.76341e-05
FSTL1	1.75389	12.7508	2.19186e-07	9.81204e-06	5.04797e-06
ARHGAP39	1.75324	6.48144	8.05429e-05	0.000849302	0.000448595
LHFPL6	1.75313	5.9782	0.000152869	0.00141659	0.000751638
LOC107987150	1.75253	5.2341	0.000419834	0.00320005
C20orf194	1.75195	7.44336	2.5824e-05	0.000349769	0.000183493
PDZD2	1.75105	9.40633	3.43017e-06	7.58039e-05	3.94692e-05
ZBED6CL	1.75087	7.97313	1.4432e-05	0.000225203	0.000118116
NXN	1.75	9.56666	2.95369e-06	6.78547e-05	3.53622e-05
MIR181A2HG	1.74949	8.9699	5.20973e-06	0.000102927
RANGRF	1.74848	6.75715	5.74803e-05	0.00064942	0.000342048
C6orf226	1.74792	7.62333	2.11212e-05	0.000297659	0.000156119
SLC39A13	1.7473	12.4717	2.68697e-07	1.14421e-05	5.91785e-06
FGF1	1.74676	8.49062	8.40433e-06	0.000147636
SOX15	1.74647	5.40173	0.000332122	0.0026508	0.00141327
NDRG1	1.74607	5.18441	0.000450382	0.00337986	0.00180884
BHLHE40	1.74578	6.3397	9.6153e-05	0.000977528	0.000515997
LDOC1	1.74557	7.08202	3.90877e-05	0.000480649	0.000252198
STK24	1.74552	12.118	3.49921e-07	1.37715e-05	7.13319e-06
ACOX3	1.74552	10.5739	1.20757e-06	3.39759e-05	1.77132e-05
SNORA70	1.74493	8.00889	1.38908e-05	0.000219431	0.00011507
LOC202181	1.7448	6.55661	7.33966e-05	0.000787797	0.000415767
PRXL2C	1.74478	7.24083	3.25183e-05	0.000416234	0.000218381
LOC283299	1.74436	4.95062	0.000629757	0.00441307
MKNK1	1.74412	12.3439	2.95373e-07	1.21453e-05	6.28676e-06
SLC17A9	1.7436	10.3146	1.50944e-06	3.99752e-05	2.08516e-05
BIRC2	1.74167	6.56462	7.26767e-05	0.000782337	0.000412619
GPX3	1.74145	8.16726	1.17461e-05	0.000193065	0.000101136
TMEM117	1.74069	5.67604	0.000228275	0.00195971	0.00104254
GTPBP6	1.7395	6.09095	0.000132042	0.0012588	0.000666488
ZNF461	1.73942	5.27365	0.000397105	0.00305747	0.00163269
EMC3-AS1	1.73938	10.522	1.26225e-06	3.48942e-05	1.81862e-05
PCDHB4	1.73928	6.14409	0.000123307	0.00119202
RAB36	1.73737	7.65143	2.04752e-05	0.000291442	0.000152829
ANKRD10	1.73673	8.97158	5.20123e-06	0.000102896	5.36299e-05
CLK1	1.73644	6.19577	0.000115409	0.00112914	0.000596829
RIPOR1	1.73364	11.7454	4.65633e-07	1.69812e-05	8.82848e-06
ARFRP1	1.73178	9.61195	2.83257e-06	6.57725e-05	3.42854e-05
APOPT1	1.7314	7.93995	1.49547e-05	0.000231183	0.000121282
UCHL3	1.73031	12.5361	2.56271e-07	1.10547e-05	5.71026e-06
C1orf216	1.72889	7.85035	1.64719e-05	0.000247288	0.000129686
EHD4	1.72888	8.56175	7.81811e-06	0.000140012	7.31707e-05
ZNF251	1.72887	5.84694	0.000181678	0.0016217	0.000860747
FZD2	1.72845	8.03303	1.3538e-05	0.000215351	0.000112954
ENC1	1.72843	11.4925	5.67831e-07	1.95671e-05	1.01731e-05
EDA	1.72524	5.3186	0.000372867	0.00291247	0.00155465
DSTNP2	1.72467	8.42322	9.00422e-06	0.000155473	8.14646e-05
BNIP3	1.72433	8.21134	1.12154e-05	0.000185681	9.72883e-05
LOC100506548	1.72432	10.1938	1.67759e-06	4.361e-05	2.27372e-05
SEMA4D	1.72413	9.61465	2.82552e-06	6.56739e-05	3.42353e-05
OTULINL	1.7237	6.29783	0.000101369	0.00101705	0.000536783
TTL	1.72308	9.86906	2.24012e-06	5.51837e-05	2.87349e-05
SNORD24	1.723	8.40893	9.13735e-06	0.000157159	8.23399e-05
SERINC2	1.72281	9.91531	2.14869e-06	5.32858e-05	2.77509e-05
SDC4	1.7222	5.31499	0.000374753	0.00291945	0.00155813
LOC286437	1.7219	6.1104	0.00012877	0.00123498	0.000653817
FURIN	1.72146	8.61629	7.39885e-06	0.000134107	7.00199e-05
NMT2	1.72055	10.5712	1.21029e-06	3.39759e-05	1.77132e-05
RTL3	1.72033	4.86429	0.000714158	0.00490363
GAREM2	1.71761	7.51754	2.37604e-05	0.000328788	0.000172431
RASA3	1.71721	12.4377	2.75525e-07	1.16646e-05	6.03237e-06
RBPJ	1.71559	12.2824	3.09245e-07	1.26059e-05	6.52442e-06
ZNF542P	1.7147	6.56365	7.27629e-05	0.000782981
WDR11	1.71447	11.633	5.08338e-07	1.8029e-05	9.36775e-06
TMEM203	1.71208	11.8751	4.21155e-07	1.57787e-05	8.19757e-06
LIMA1	1.71181	10.3476	1.46685e-06	3.90517e-05	2.03721e-05
UBE2C	1.71178	10.6391	1.14248e-06	3.26808e-05	1.70467e-05
TMEM185B	1.71177	12.4046	2.82354e-07	1.18521e-05	6.13733e-06
ADD3	1.71148	6.51871	7.69097e-05	0.000817804	0.000431937
ZNF860	1.71129	5.44733	0.000311824	0.00252493	0.00134515
TRAF1	1.71037	7.11255	3.77206e-05	0.000467524	0.000245371
RABGAP1L	1.70952	7.974	1.44186e-05	0.000225129	0.00011808
POMGNT1	1.7091	11.076	7.94081e-07	2.52767e-05	1.3149e-05
ABHD14A	1.70848	9.71682	2.57243e-06	6.13306e-05	3.19647e-05
PRDM1	1.70713	5.29677	0.000384434	0.0029816	0.00159187
LY6E	1.70712	8.82523	6.00561e-06	0.000114387	5.96444e-05
HPCAL1	1.70689	9.14369	4.40251e-06	9.03521e-05	4.71006e-05
FMNL1	1.70685	9.23367	4.03912e-06	8.49533e-05	4.42806e-05
IL17RD	1.70685	6.00646	0.000147336	0.00137608	0.000729904
KIAA1217	1.70679	9.98908	2.01119e-06	5.05857e-05	2.6353e-05
MIPEP	1.70613	8.8991	5.58379e-06	0.000107802	5.61918e-05
GPC1	1.70583	8.11062	1.24686e-05	0.000202692	0.000106265
FBXO17	1.70497	8.25081	1.07623e-05	0.000179988	9.43339e-05
SNORA1	1.70456	5.08864	0.000516188	0.00376779	0.00201937
ZNF573	1.70299	4.89777	0.000680069	0.00470664
JUN	1.70186	9.39355	3.47162e-06	7.63921e-05	3.98002e-05
PCDHGA7	1.70177	5.56525	0.000265263	0.00221688	0.00117968
PTPRB	1.70126	7.16179	3.56242e-05	0.00044753
HIST1H2AI	1.69988	8.23955	1.08895e-05	0.0001812	9.49547e-05
S100A6	1.6992	6.0146	0.000145782	0.00136286	0.000722683
NFKBIE	1.69882	7.18032	3.4868e-05	0.00044027	0.000230999
PSMG4	1.69822	8.23499	1.09415e-05	0.000181937	9.53331e-05
LOC105373637	1.69818	6.19289	0.000115834	0.00113217	0.00059841
RGS12	1.69815	6.40687	8.83822e-05	0.000915806	0.000483586
ADAMTSL5	1.69746	6.42296	8.66238e-05	0.000901368	0.00047603
LINC01040	1.6962	7.86875	1.61473e-05	0.00024427	0.000128066
GPR15	1.69619	8.102	1.25827e-05	0.000204211
PTP4A1	1.69502	11.3382	6.42162e-07	2.15277e-05	1.11859e-05
PROSER2	1.69403	8.3273	9.94004e-06	0.000168327	8.82032e-05
PIGL	1.69171	7.3307	2.93399e-05	0.000384899	0.00020182
CDK8	1.69109	8.82902	5.9831e-06	0.000114246	5.9535e-05
FAM214B	1.69037	9.05824	4.78089e-06	9.66452e-05	5.0363e-05
MANBAL	1.68997	11.0308	8.24052e-07	2.58353e-05	1.34339e-05
HIST1H2BN	1.68896	10.9472	8.82807e-07	2.72096e-05	1.41589e-05
XPNPEP1	1.68881	10.4703	1.31946e-06	3.60388e-05	1.87774e-05
FAM78B	1.68759	6.08413	0.00013321	0.00126691	0.000670721
ZNF608	1.68744	6.74737	5.81631e-05	0.000656634	0.000345838
MIR22HG	1.68678	11.6676	4.94733e-07	1.7707e-05	9.20228e-06
C5	1.68674	6.40824	8.82307e-05	0.000914556	0.000482932
SVIP	1.68668	6.80552	5.42297e-05	0.000620021	0.000326438
ZNF727	1.68667	7.06355	3.99406e-05	0.000488704
FOXD2-AS1	1.68661	7.33817	2.90916e-05	0.000382395	0.000200512
CCNH	1.68578	10.1335	1.76901e-06	4.54285e-05	2.36783e-05
LRRC3	1.68543	7.09327	3.85779e-05	0.00047596	0.000249763
EIF6	1.682	8.76188	6.39507e-06	0.000119518	6.23714e-05
MAP2K3	1.68199	7.614	2.13406e-05	0.000300299	0.000157574
BRCC3	1.67981	8.768	6.3563e-06	0.000119221	6.22224e-05
DIS3	1.67934	9.99881	1.99379e-06	5.02431e-05	2.6176e-05
PNMA1	1.67876	7.15158	3.60479e-05	0.000451431	0.000236996
MB21D2	1.67704	6.67597	6.34207e-05	0.000699989	0.000368529
STX18	1.67679	10.8757	9.3673e-07	2.81256e-05	1.46431e-05
SNORA54	1.67617	4.93701	0.000642318	0.00448729	0.00241089
ABHD14B	1.67544	8.70889	6.74211e-06	0.000125033	6.52372e-05
TBC1D1	1.67539	11.9374	4.01483e-07	1.52148e-05	7.89617e-06
SSBP2	1.67439	9.2057	4.14844e-06	8.65769e-05	4.51184e-05
IL10RB	1.67395	6.98532	4.37844e-05	0.00052575	0.000276355
HTT	1.67279	8.94509	5.33762e-06	0.000104616	5.45505e-05
SCARNA9L	1.67234	6.1201	0.000127171	0.00122123	0.000646572
FAM126B	1.67213	9.58796	2.89604e-06	6.67807e-05	3.48051e-05
SUSD1	1.6721	7.1522	3.60221e-05	0.00045138	0.000236979
SGSM2	1.67173	6.05175	0.000138914	0.00131022	0.00069388
CTSB	1.67149	8.53884	8.00189e-06	0.000142681	7.46035e-05
CACHD1	1.67145	11.1537	7.45326e-07	2.40978e-05	1.2526e-05
DENND2D	1.6696	5.3459	0.000358923	0.0028274
DHRS7	1.66916	6.1773	0.000118168	0.00115081	0.00060859
LPP	1.66893	8.24865	1.07866e-05	0.000180192	9.44375e-05
ADAM23	1.66764	6.83349	5.24411e-05	0.000605091	0.000318547
DNASE1L1	1.6673	5.0057	0.000581522	0.00414863	0.00222477
RPGRIP1L	1.66707	9.82109	2.33945e-06	5.69207e-05	2.96309e-05
NKX3-1	1.66691	8.20993	1.1232e-05	0.000185762	9.73275e-05
SLC38A6	1.66655	7.55436	2.28033e-05	0.000317116	0.000166338
PCID2	1.66632	11.8053	4.44484e-07	1.64243e-05	8.54145e-06
TMEM63A	1.66609	8.39576	9.26196e-06	0.000158868	8.32279e-05
LGALS3	1.66579	4.88244	0.000695463	0.00479303	0.00257766
DPH2	1.66538	7.27114	3.14064e-05	0.00040537	0.000212737
NDUFS4	1.66497	10.5222	1.26199e-06	3.48942e-05	1.81862e-05
MTCP1	1.66448	6.85379	5.11827e-05	0.000594017	0.000312401
BACE1-AS	1.66444	7.25515	3.19878e-05	0.00041144	0.0002159
MAST2	1.66405	11.1818	7.28497e-07	2.36982e-05	1.23199e-05
CEP128	1.66325	8.99041	5.10658e-06	0.000101498	5.29071e-05
SIDT2	1.66316	7.48756	2.4572e-05	0.000336657	0.000176593
QSOX2	1.66311	10.9086	9.11546e-07	2.76779e-05	1.44137e-05
EHBP1L1	1.66148	7.12729	3.70794e-05	0.00046112	0.000242035
SUN2	1.66076	8	1.40232e-05	0.000220818	0.000115786
RBM7	1.6604	6.08531	0.000133008	0.0012658	0.000670149
TDRD3	1.65941	10.5366	1.24654e-06	3.46425e-05	1.80566e-05
WDR1	1.65906	12.1325	3.46086e-07	1.36802e-05	7.0864e-06
TMED10	1.65895	8.2121	1.12065e-05	0.000185637	9.72669e-05
LINC00665	1.65863	5.02865	0.0005626	0.0040399	0.00216666
TMEM80	1.65826	8.53434	8.0386e-06	0.000142992	7.47609e-05
MVP	1.65814	5.85464	0.000179835	0.00161078	0.000855074
S100A3	1.65701	6.51833	7.6946e-05	0.000817896	0.00043198
ECM1	1.65678	8.27824	1.04592e-05	0.000175813	9.21593e-05
RNU7-43P	1.65654	4.73662	0.000861859	0.00573187
SMG6	1.656	8.44837	8.77507e-06	0.00015298	8.01337e-05
SEC61A2	1.65596	8.43218	8.92191e-06	0.000154983	8.11743e-05
NEO1	1.65594	8.94953	5.31446e-06	0.000104436	5.44581e-05
LOC644215	1.65549	5.00049	0.000585909	0.0041665
INAFM2	1.65547	8.92547	5.44116e-06	0.000106015	5.52727e-05
PLD2	1.65459	8.39238	9.29415e-06	0.000159168	8.34304e-05
EVC	1.65402	10.4466	1.34659e-06	3.65982e-05	1.90843e-05
ACTN1	1.65377	12.0267	3.75004e-07	1.44808e-05	7.51252e-06
TSPAN2	1.65356	6.77172	5.64791e-05	0.000640305	0.000337154
TMEM42	1.65335	5.65878	0.000233652	0.00199835	0.00106292
PHYH	1.65331	7.28402	3.09465e-05	0.000400131	0.000209999
NHS	1.65331	7.46078	2.53223e-05	0.000344549	0.00018078
RHOBTB1	1.65317	7.65932	2.02975e-05	0.000289329	0.000151728
C1orf109	1.65304	7.5005	2.4218e-05	0.00033304	0.000174631
CFB	1.65287	8.01374	1.38191e-05	0.000218648	0.000114663
PTRH2	1.65165	9.17427	4.27516e-06	8.82887e-05	4.60319e-05
RIOX1	1.65162	9.10813	4.55585e-06	9.31121e-05	4.85346e-05
DKC1	1.65154	9.76183	2.46888e-06	5.94357e-05	3.09328e-05
MEAK7	1.65121	8.02046	1.37205e-05	0.000217658	0.000114151
ZZEF1	1.65068	8.4979	8.34214e-06	0.000147154	7.70142e-05
PCDHGA8	1.65062	6.85837	5.09039e-05	0.000591793
PGPEP1	1.65032	9.73965	2.51932e-06	6.05025e-05	3.14863e-05
SPRYD7	1.64989	11.1278	7.61194e-07	2.44664e-05	1.27302e-05
NHLRC1	1.6496	4.96757	0.000614468	0.00432947
MIR181B1	1.64926	5.17641	0.000455519	0.0034115	0.00182559
CPOX	1.64809	7.58517	2.20344e-05	0.00030845	0.000161825
RTN1	1.64764	6.72001	6.01197e-05	0.000672574	0.000354122
CLDN23	1.64697	10.8574	9.51126e-07	2.8529e-05	1.48527e-05
PODXL	1.64633	8.89927	5.58287e-06	0.000107802	5.61918e-05
CTDNEP1	1.64622	8.08506	1.28103e-05	0.000206998	0.000108564
RNF182	1.6462	5.57832	0.000260582	0.00218546	0.00116246
SCRN3	1.64611	6.67159	6.37598e-05	0.000702947	0.000370072
TTC30A	1.64576	6.75913	5.73428e-05	0.000648361	0.000341499
KLF13	1.64521	6.14066	0.000123852	0.00119555	0.000632895
LOC101928048	1.64359	6.14148	0.000123722	0.00119508
IL6ST	1.64316	10.0614	1.88568e-06	4.80086e-05	2.5018e-05
SNX21	1.64288	5.95106	0.000158395	0.00145459	0.000771726
SVBP	1.64269	6.72406	5.98254e-05	0.000669843	0.000352693
TUB	1.64162	5.16263	0.000464513	0.00346747	0.00185621
C17orf51	1.64148	7.73215	1.87356e-05	0.000272573	0.00014303
URB1	1.64123	8.30886	1.01318e-05	0.000170988	8.95885e-05
TMC7	1.64113	5.50382	0.00028851	0.0023717	0.0012626
TOM1L2	1.641	9.31819	3.72743e-06	8.03363e-05	4.18677e-05
FAM86DP	1.64098	5.62874	0.000243339	0.00206806	0.00109969
ENPP1	1.64091	9.10374	4.57517e-06	9.33782e-05	4.86717e-05
ILDR2	1.63958	6.15876	0.000121007	0.00117422	0.000621094
NAXD	1.6395	11.549	5.43042e-07	1.89542e-05	9.85691e-06
CAV2	1.63887	6.63582	6.66017e-05	0.000728587	0.000384055
LOC105373748	1.63875	5.32243	0.000370876	0.00290074
HAUS3	1.63872	9.62318	2.80336e-06	6.54066e-05	3.40985e-05
EPB41L1	1.63849	8.32401	9.97394e-06	0.000168612	8.83481e-05
CD83	1.63845	6.32317	9.81773e-05	0.000990295	0.000522769
PARS2	1.63808	8.07272	1.2979e-05	0.000209094	0.000109708
PCOLCE2	1.63798	5.68379	0.000225904	0.0019433	0.00103391
LOC105378678	1.63639	6.74644	5.82281e-05	0.000657117	0.000346088
ICAM4	1.63518	6.67984	6.31231e-05	0.000697484	0.000367224
KCTD12	1.6349	6.71793	6.02713e-05	0.000673761	0.000354738
CSF1R	1.63429	5.81681	0.000189084	0.00167669	0.000889964
COPS7A	1.63407	8.45143	8.74762e-06	0.000152761	8.00229e-05
OXCT1	1.63238	9.22439	4.07502e-06	8.55263e-05	4.4577e-05
ZFP69B	1.63237	4.75171	0.000842815	0.00563683	0.00304014
CCBE1	1.63236	7.11475	3.76243e-05	0.000466525	0.00024485
KDM6B	1.6316	7.02273	4.18987e-05	0.000508864	0.000267123
FAM129A	1.63131	7.48169	2.47343e-05	0.000338256	0.000177421
LMAN2L	1.63128	8.42384	8.99854e-06	0.000155473	8.14646e-05
CDK7	1.63119	9.11384	4.53084e-06	9.26785e-05	4.83094e-05
TBC1D23	1.62975	7.20318	3.39595e-05	0.000430817	0.000226072
SMG8	1.62904	8.37461	9.46582e-06	0.000161776	8.47933e-05
BBIP1	1.62878	6.20019	0.000114758	0.00112507	0.000594713
REPIN1	1.62758	6.56911	7.22764e-05	0.000778593	0.0004105
WNT5B	1.62561	5.21684	0.000430185	0.00326049	0.00174445
SNORA22B	1.62546	6.32451	9.80108e-05	0.000990044	0.000522663
RIN3	1.62408	7.36238	2.83016e-05	0.000375433	0.000196923
ILK	1.62358	9.06693	4.74084e-06	9.59664e-05	5.00109e-05
TACSTD2	1.62265	9.48369	3.19054e-06	7.19571e-05	3.74839e-05
ATP9B	1.62218	5.95006	0.000158603	0.00145472	0.000771781
RASSF1	1.62185	6.9419	4.609e-05	0.000547446	0.000287657
LOC93622	1.62148	7.92943	1.51247e-05	0.000233084	0.00012227
PIGU	1.62109	8.03616	1.34931e-05	0.000214958	0.000112752
HMOX2	1.62039	9.03141	4.90691e-06	9.85873e-05	5.13676e-05
ATXN3	1.62008	8.42978	8.94383e-06	0.000155273	8.13247e-05
RMC1	1.61967	9.65324	2.72685e-06	6.41352e-05	3.34428e-05
AGO4	1.61944	7.96414	1.45716e-05	0.00022704	0.000119075
TUBGCP2	1.61913	7.63563	2.08357e-05	0.000295156	0.000154831
TRMT12	1.61876	4.96505	0.00061672	0.00434225	0.00233222
ZNF202	1.61871	9.16467	4.31469e-06	8.88574e-05	4.63253e-05
SNORD14C	1.61856	5.79433	0.000194822	0.0017173	0.00091185
KCNK6	1.61848	6.19544	0.000115458	0.00112924	0.000596876
DRG2	1.6182	9.31105	3.75273e-06	8.07641e-05	4.20892e-05
PCSK7	1.61818	7.6918	1.95842e-05	0.000281191	0.000147493
NFS1	1.61816	10.224	1.63371e-06	4.26564e-05	2.22423e-05
PTHLH	1.61659	5.62677	0.000243988	0.00207061
CA5BP1	1.61653	8.33905	9.81989e-06	0.000166769	8.73941e-05
ZNF563	1.61599	8.14613	1.20101e-05	0.00019655
EHD1	1.61543	8.80048	6.15457e-06	0.000116544	6.08001e-05
CFLAR	1.6149	8.96042	5.25822e-06	0.000103609	5.40329e-05
NOP14-AS1	1.61365	5.61842	0.000246767	0.00208762	0.00111019
VPS53	1.61325	10.9353	8.91604e-07	2.7268e-05	1.42026e-05
GLUL	1.61299	7.70528	1.9296e-05	0.000278439	0.000146071
TNFRSF1B	1.61266	7.22401	3.31538e-05	0.00042295	0.000221982
SLC25A37	1.61249	9.54709	3.00776e-06	6.85653e-05	3.5726e-05
VN1R1	1.61191	5.72097	0.000214893	0.00186549
EMC2	1.61171	6.66528	6.42515e-05	0.000707864	0.000372651
CTSA	1.61133	7.8641	1.62287e-05	0.000245001	0.000128441
ST3GAL2	1.61058	8.75167	6.46041e-06	0.000120487	6.28744e-05
CALD1	1.61047	9.56038	2.97093e-06	6.80378e-05	3.54544e-05
CDC42BPB	1.61046	10.879	9.34201e-07	2.81256e-05	1.46431e-05
LCAT	1.61026	4.93595	0.000643308	0.00449103	0.0024134
CHST3	1.60981	8.83029	5.97562e-06	0.000114176	5.94998e-05
ZC3HAV1L	1.60973	7.51757	2.37595e-05	0.000328788	0.000172431
COBL	1.60908	5.07337	0.000527599	0.00383126
G6PD	1.60892	9.43876	3.32738e-06	7.41406e-05	3.86104e-05
SPATA2	1.6087	9.98835	2.0125e-06	5.05857e-05	2.6353e-05
STX8	1.6082	9.66299	2.70254e-06	6.37025e-05	3.32184e-05
INPP5A	1.60652	9.28968	3.82953e-06	8.19162e-05	4.2683e-05
GALNT18	1.60645	7.68082	1.98223e-05	0.000283237	0.000148544
NORAD	1.6064	5.41005	0.000328313	0.00262748	0.00140023
NOP14	1.60496	9.29468	3.81141e-06	8.16122e-05	4.2526e-05
COQ4	1.60494	8.6063	7.4738e-06	0.000135135	7.05521e-05
RMND1	1.60395	9.82674	2.3275e-06	5.677e-05	2.95542e-05
KPNA3	1.60312	9.40834	3.4237e-06	7.57174e-05	3.94248e-05
STAG3L4	1.60264	5.00181	0.000584789	0.0041647	0.00223429
LETM1	1.6022	7.97666	1.43776e-05	0.000224726	0.000117873
ZNF611	1.60214	6.65757	6.48578e-05	0.00071346	0.000375578
ATG7	1.60064	8.97538	5.18198e-06	0.000102627	5.34905e-05
NEMP2	1.6006	8.84407	5.89484e-06	0.000112851	5.88119e-05
PPOX	1.60028	6.53592	7.52928e-05	0.000804363	0.000424436
TRAPPC1	1.60023	8.02457	1.36606e-05	0.000217068	0.000113851
ZNF571	1.59933	4.79288	0.00079311	0.00533935
NSD2	1.59882	10.7874	1.00835e-06	3.01124e-05	1.56814e-05
CD24P4	1.59857	5.84786	0.000181457	0.00162021	0.000859968
SCARNA21	1.59838	5.52647	0.000279694	0.00231141	0.00123008
B4GALT2	1.59803	9.15984	4.33474e-06	8.92083e-05	4.65075e-05
LOC100507600	1.59797	5.11725	0.000495516	0.0036529
LOC105377742	1.59773	6.29245	0.000102061	0.0010225
ZSWIM7	1.59741	7.37256	2.79761e-05	0.000372282	0.000195289
GLS	1.59737	10.0529	1.89998e-06	4.83313e-05	2.51856e-05
ZNF100	1.59709	5.31463	0.000374944	0.00291946	0.00155813
KIAA0556	1.59699	5.10487	0.000504347	0.00370601	0.00198593
GNA15	1.59695	7.34489	2.88699e-05	0.000380587	0.000199589
DYNLT3	1.59694	4.8869	0.000690945	0.00476633	0.00256343
KIAA0319L	1.59651	7.31838	2.9755e-05	0.000388967	0.000203932
ANKRD16	1.59602	7.80488	1.73054e-05	0.000256809	0.000134702
TAPBP	1.59484	6.23991	0.000109095	0.00107803	0.000569829
TBRG1	1.59467	9.01608	4.98053e-06	9.97958e-05	5.1994e-05
RPL37	1.59441	7.62179	2.11572e-05	0.000298001	0.000156296
VEGFC	1.59355	8.8283	5.9874e-06	0.000114254	5.95385e-05
C5orf63	1.59329	5.94132	0.00016043	0.00146739	0.000778413
NLRP1	1.59322	6.3326	9.7017e-05	0.000983949	0.00051934
ATP5MPL	1.59318	8.1506	1.19538e-05	0.000195935	0.000102631
ANKRD9	1.59249	8.73129	6.59294e-06	0.000122573	6.39579e-05
CARNMT1	1.59206	6.45883	8.28374e-05	0.000870836	0.000460089
ZNF585A	1.59158	5.55056	0.000270633	0.00225207	0.00119885
MUSK	1.5915	6.18569	0.000116906	0.00114039
ZNF790	1.59141	5.73328	0.000211376	0.00184076	0.000978699
GJB2	1.59123	5.07664	0.000525131	0.00381802	0.00204692
SYS1	1.59102	5.32772	0.000368146	0.00288167	0.00153794
DDR1	1.59024	5.01778	0.000571475	0.00408975	0.00219356
UPP1	1.5897	7.81126	1.71858e-05	0.000255651	0.000134032
ZNF239	1.58841	5.7247	0.000213821	0.00185803	0.000987775
ABHD3	1.58829	6.87926	4.96508e-05	0.000580665	0.00030521
MDK	1.58766	7.58267	2.20957e-05	0.000309162	0.000162196
PCYT1A	1.58742	10.3396	1.47699e-06	3.9221e-05	2.04595e-05
NTNG2	1.58738	5.96151	0.000156242	0.0014393	0.000763744
LIMD2	1.58691	8.37292	9.48234e-06	0.000161965	8.48909e-05
RUNX1	1.58689	9.0706	4.72401e-06	9.57565e-05	4.99031e-05
TRAPPC4	1.5867	8.44312	8.82241e-06	0.000153615	8.04632e-05
RPRD1A	1.58629	6.92986	4.67523e-05	0.000554202	0.000291189
MACF1	1.58619	9.47969	3.20247e-06	7.21163e-05	3.75655e-05
HIST1H2BA	1.58593	7.00713	4.2674e-05	0.00051534
TMEM106A	1.58502	7.4103	2.68056e-05	0.000360101	0.000188866
NELFB	1.58455	7.96057	1.46274e-05	0.000227551	0.000119337
THBD	1.58445	9.50485	3.12822e-06	7.09837e-05	3.69821e-05
LSM10	1.58337	7.72988	1.87824e-05	0.000272984	0.000143242
ESYT2	1.58321	10.5686	1.21297e-06	3.39759e-05	1.77132e-05
PBX4	1.58289	4.72825	0.000872613	0.00578651	0.00312002
EBF4	1.58204	4.8954	0.000682429	0.00471808	0.00253653
FAM161B	1.58119	5.29564	0.000385045	0.00298556	0.00159397
PRAF2	1.58107	4.74054	0.00085686	0.0057063	0.00307682
PPP1R3D	1.58105	9.27595	3.87979e-06	8.27177e-05	4.30977e-05
ZNF33A	1.58071	7.37501	2.78987e-05	0.000371419	0.000194839
COMMD5	1.58051	7.26945	3.14674e-05	0.000405804	0.000212959
COL7A1	1.58032	6.58331	7.10263e-05	0.00076765	0.000404625
BAK1	1.58005	5.46575	0.000304006	0.00247234	0.00131628
ADGRE5	1.57996	6.95431	4.54179e-05	0.000541633	0.00028464
CTBP1-DT	1.57994	7.38202	2.76775e-05	0.000369637	0.000193923
SPIN3	1.57993	5.63312	0.0002419	0.00205761	0.00109417
LLGL1	1.5797	7.30322	3.02746e-05	0.000393848	0.000206554
PACRGL	1.57962	8.56163	7.8191e-06	0.000140012	7.31707e-05
C9orf3	1.57948	6.33218	9.70681e-05	0.000984131	0.00051943
ZNF121	1.5792	7.85619	1.63682e-05	0.000246229	0.000129139
ATP5MG	1.5792	5.94954	0.00015871	0.00145525	0.000772053
SHROOM2	1.57778	4.97383	0.00060893	0.0043017	0.00230913
CHD1L	1.57755	9.35501	3.59997e-06	7.81576e-05	4.07088e-05
TENT5B	1.57707	5.42984	0.000319449	0.00257602	0.00137212
SPRY2	1.57688	9.69961	2.61325e-06	6.20045e-05	3.23387e-05
BLVRB	1.5758	8.27667	1.04763e-05	0.000176	9.22558e-05
SLC44A2	1.57553	8.05231	1.32632e-05	0.000212119	0.000111277
UBE2E2	1.57527	8.68532	6.90298e-06	0.000126983	6.62836e-05
NOTCH2	1.57515	8.04888	1.33117e-05	0.000212436	0.000111436
LOXL2	1.57478	8.44149	8.8371e-06	0.00015378	8.05484e-05
CLUH	1.57457	6.44893	8.38645e-05	0.00087945	0.000464596
ERN1	1.57456	5.20925	0.000434823	0.00328807	0.00175947
YIPF1	1.57442	7.50466	2.41053e-05	0.000332261	0.000174235
LOC105369844	1.57404	7.3199	2.97035e-05	0.000388466	0.000203672
PPP2R3A	1.57349	6.58624	7.07706e-05	0.000765713	0.00040362
ERMAP	1.57349	5.78908	0.000196191	0.00172782	0.000917403
SMAP1	1.5731	9.24866	3.98183e-06	8.41666e-05	4.38437e-05
TGDS	1.57309	8.59659	7.5474e-06	0.000136051	7.10689e-05
SEC14L2	1.57302	4.77015	0.00082015	0.00550015	0.00296405
PGM1	1.57285	7.06049	4.00839e-05	0.000490255	0.000257414
PCGF3	1.57284	8.97979	5.1597e-06	0.000102279	5.3311e-05
IFNGR2	1.57232	9.26501	3.92033e-06	8.31633e-05	4.33247e-05
PGAP1	1.57221	8.0218	1.37009e-05	0.000217563	0.000114107
ZNF30	1.57173	5.70001	0.000221027	0.00190743	0.00101467
RNU6-1079P	1.57143	5.2286	0.000423103	0.00321794
PLD6	1.5697	5.14483	0.000476423	0.00353854	0.00189476
CKAP4	1.56966	8.04358	1.33869e-05	0.000213405	0.000111941
DAP3	1.56965	9.53478	3.04232e-06	6.91936e-05	3.60514e-05
FAM193A	1.56962	7.69404	1.9536e-05	0.000280872	0.000147328
TMEM14B	1.56928	6.6172	6.81359e-05	0.00074343	0.000391838
TMEM63B	1.56854	6.82507	5.29728e-05	0.000609177	0.000320664
ELK1	1.56851	8.25485	1.0717e-05	0.000179434	9.40467e-05
LTBP2	1.56814	6.28773	0.000102672	0.00102724	0.000542301
GATA6-AS1	1.56752	7.8086	1.72357e-05	0.000256029
IGF2R	1.56727	5.95597	0.000157379	0.00144798	0.000768305
MIR3159	1.56708	5.18732	0.00044853	0.00336938	0.00180331
ACSS1	1.56674	7.14753	3.6218e-05	0.000452818	0.000237715
LOC105375721	1.56619	6.15972	0.000120858	0.00117354
PMAIP1	1.56607	8.45081	8.75324e-06	0.000152769	8.00258e-05
SCARNA5	1.56562	5.25263	0.000409019	0.00312969	0.00167255
MRM3	1.56537	9.18145	4.24584e-06	8.79282e-05	4.58471e-05
ZNF782	1.56523	8.67074	7.00461e-06	0.000128613	6.71312e-05
LRPAP1	1.56495	9.66324	2.70191e-06	6.37025e-05	3.32184e-05
TPM4	1.56365	8.41523	9.07839e-06	0.000156236	8.18575e-05
MED8	1.56315	9.86461	2.24912e-06	5.53589e-05	2.8825e-05
TH2LCRR	1.56241	8.08743	1.27782e-05	0.000206817	0.000108474
ERI3	1.56221	8.41653	9.06626e-06	0.000156174	8.18265e-05
FMNL3	1.56195	8.74423	6.50849e-06	0.000121155	6.32199e-05
COG5	1.56176	9.21384	4.11629e-06	8.61486e-05	4.48983e-05
SUMF1	1.56138	8.94928	5.31578e-06	0.000104436	5.44581e-05
ANXA3	1.56135	8.49251	8.38815e-06	0.000147508	7.72384e-05
PRMT2	1.56107	7.81677	1.70832e-05	0.000254787	0.000133593
SYNJ2	1.56105	5.29024	0.000387969	0.00300352	0.00160343
ZC3H12B	1.56067	9.40401	3.43765e-06	7.59126e-05
FXN	1.5606	8.76648	6.36588e-06	0.00011925	6.22354e-05
ZFP30	1.56052	6.71433	6.05348e-05	0.000675687	0.000355733
MARS2	1.5599	5.97581	0.000153346	0.00142013	0.000753495
EPS15	1.55979	9.36551	3.56448e-06	7.77859e-05	4.05201e-05
TOR1B	1.55976	10.2805	1.55493e-06	4.09239e-05	2.13431e-05
GATD1	1.55939	7.73439	1.86896e-05	0.000272305	0.000142896
PPP4R1L	1.55873	5.66136	0.00023284	0.00199306	0.00106013
BAMBI	1.55808	7.41109	2.67819e-05	0.000360017	0.000188824
SLC2A1	1.55684	9.84915	2.28078e-06	5.58141e-05	2.90588e-05
CKMT2-AS1	1.55646	9.48431	3.18869e-06	7.19571e-05	3.74839e-05
C2CD4D-AS1	1.5563	6.15495	0.000121601	0.00117843
GFOD2	1.55608	8.40567	9.16802e-06	0.000157595	8.25669e-05
LHFPL4	1.55595	4.91406	0.000664121	0.00461351	0.00248038
TMEM102	1.55535	5.82214	0.000187751	0.00166737	0.000885071
BBS7	1.55499	9.09723	4.60401e-06	9.38375e-05	4.89095e-05
CTBP1	1.55489	7.81413	1.71323e-05	0.000255015	0.000133704
PLEKHJ1	1.5545	6.64795	6.56231e-05	0.000720274	0.000379427
ERP44	1.55271	9.29974	3.79317e-06	8.1339e-05	4.23851e-05
NDOR1	1.55216	7.41619	2.66279e-05	0.000358947	0.000188271
PTPRM	1.55187	8.02142	1.37064e-05	0.000217563	0.000114107
ACTR5	1.55096	8.23406	1.09521e-05	0.000181937	9.53331e-05
BLOC1S4	1.55079	8.18914	1.14793e-05	0.000189205	9.91218e-05
WDR55	1.55046	7.7564	1.8245e-05	0.000268018	0.000140607
TM9SF2	1.55044	9.66574	2.69572e-06	6.37025e-05	3.32184e-05
GTF2F2	1.55039	9.03961	4.86803e-06	9.79389e-05	5.10314e-05
RNF149	1.55017	6.38001	9.14046e-05	0.000939894	0.000496164
DCBLD2	1.54999	7.05733	4.02324e-05	0.000491463	0.000258038
RBMS3	1.54959	4.98023	0.000603312	0.00427016	0.00229244
RAD17	1.5493	8.03344	1.35321e-05	0.000215351	0.000112954
PFKP	1.54884	7.3533	2.85948e-05	0.000378138	0.000198323
DCLK1	1.54873	4.84597	0.000733577	0.0049999	0.0026918
SLC26A6	1.54827	5.37282	0.000345724	0.00274091	0.00146249
BTD	1.54824	4.8132	0.000769737	0.00520684	0.00280335
MRPL14	1.54818	7.76095	1.81546e-05	0.000267383	0.000140287
LOC100507599	1.54772	6.29408	0.00010185	0.00102074	0.000538715
CDKAL1	1.54717	8.94442	5.34114e-06	0.000104616	5.45505e-05
XYLB	1.54681	6.32322	9.81704e-05	0.000990295	0.000522769
CAMK2N2	1.54658	5.34981	0.000356976	0.0028143	0.00150209
RBM26	1.54485	4.82237	0.000759428	0.00514768	0.00277116
MAP6D1	1.54433	6.94545	4.58968e-05	0.000545589	0.000286689
EEF1DP3	1.54422	5.257	0.000406511	0.00311371	0.0016641
SMAGP	1.5437	8.57796	7.69088e-06	0.000138217	7.21948e-05
SEMA3B	1.54327	5.17102	0.000459018	0.0034351	0.00183815
PAPPA	1.54327	7.33767	2.9108e-05	0.000382395	0.000200512
LRP11	1.54326	6.18431	0.000117113	0.00114128	0.000603568
IRX5	1.54295	6.829	5.27236e-05	0.000607018	0.00031954
AGPAT2	1.54284	6.97184	4.44865e-05	0.000532239	0.000279733
SFXN3	1.54222	7.05413	4.03837e-05	0.000492701	0.000258678
GBP1	1.54207	6.05719	0.000137937	0.00130391	0.000690601
XXYLT1	1.54148	9.39341	3.47206e-06	7.63921e-05	3.98002e-05
CIDECP1	1.54146	7.76412	1.80917e-05	0.000266608	0.000139884
SNX24	1.54117	6.778	5.60538e-05	0.000636458	0.000335145
ELMSAN1	1.54074	4.95484	0.000625908	0.00439232	0.00235928
LOC100506178	1.53988	4.90071	0.000677162	0.00469091	0.0025216
NPC1	1.53964	8.51789	8.17412e-06	0.000144967	7.58343e-05
IQGAP3	1.53918	7.92963	1.51213e-05	0.000233084	0.00012227
TIMM9	1.53889	9.43705	3.33274e-06	7.42042e-05	3.86429e-05
A4GALT	1.53876	6.38791	9.05051e-05	0.000932288	0.00049218
ZNF696	1.53869	6.43526	8.53047e-05	0.000891062	0.000470655
INTS6	1.53852	6.64308	6.60141e-05	0.000723762	0.000381395
ZNF511	1.5384	7.72885	1.88036e-05	0.000273025	0.000143259
TUBB2A	1.53838	4.65419	0.000974285	0.00634152	0.00342589
NCDN	1.53743	5.95088	0.000158433	0.00145459	0.000771726
MTHFD2L	1.5371	7.7007	1.93933e-05	0.000279617	0.000146684
CACUL1	1.53683	7.62674	2.10417e-05	0.00029708	0.000155825
MRFAP1L1	1.53587	4.75455	0.000839282	0.00561828	0.00302957
MRPS21	1.53511	7.04012	4.10519e-05	0.000499825	0.000262402
CRELD1	1.53459	5.93939	0.000160837	0.00147065	0.000780135
TLE3	1.53439	9.39946	3.45239e-06	7.61814e-05	3.96946e-05
CLDND1	1.53426	6.98319	4.38948e-05	0.000526862	0.000276936
TAF1D	1.53425	5.79699	0.000194134	0.00171319	0.000909662
STYK1	1.53404	5.07814	0.000524008	0.00381353	0.0020446
TMEM11	1.5339	8.76448	6.37858e-06	0.000119337	6.22789e-05
SLC52A2	1.53328	6.20547	0.000113988	0.0011191	0.0005916
TJP2	1.53273	7.78502	1.76838e-05	0.00026203	0.000137435
ETV4	1.53261	8.65271	7.13254e-06	0.000130638	6.82273e-05
LRRC61	1.53241	9.94705	2.08831e-06	5.21812e-05	2.71804e-05
CBL	1.53164	9.26917	3.90486e-06	8.30133e-05	4.32488e-05
ASPHD2	1.53134	7.27242	3.13605e-05	0.000404953	0.000212522
TSC22D2	1.53127	8.51185	8.22452e-06	0.000145426	7.61147e-05
CKAP2L	1.52984	9.06563	4.74678e-06	9.60211e-05	5.00386e-05
FOXRED1	1.52932	5.31773	0.000373323	0.00291296	0.00155483
IFRD1	1.52889	7.05935	4.01373e-05	0.000490705	0.000257647
SKIL	1.52868	8.08579	1.28005e-05	0.000206951	0.000108541
FBXL6	1.5285	8.5939	7.56791e-06	0.000136337	7.12177e-05
AAR2	1.52841	7.82915	1.6855e-05	0.000252399	0.000132357
DOCK7	1.52826	8.50856	8.2521e-06	0.000145826	7.63231e-05
RTTN	1.52804	9.20827	4.13827e-06	8.64864e-05	4.50728e-05
DAW1	1.52792	5.23185	0.000421165	0.0032069	0.00171571
DDX10	1.5275	5.64617	0.000237668	0.00202977	0.00107956
THRA	1.52724	5.98421	0.000151673	0.00140815	0.000747219
HLA-L	1.5252	7.01631	4.22158e-05	0.000510639	0.000268137
CAPN5	1.52517	8.70548	6.76511e-06	0.000125224	6.5334e-05
LOC100130111	1.52498	6.52837	7.59973e-05	0.00081072	0.000427928
PFKL	1.52492	7.40409	2.69946e-05	0.000362274	0.000189998
ZSCAN18	1.52482	5.96475	0.00015558	0.00143499	0.000761496
C17orf100	1.52444	8.41757	9.05666e-06	0.000156134	8.18082e-05
INF2	1.52318	7.86735	1.61717e-05	0.000244515	0.000128192
SLC25A53	1.52297	7.17732	3.49894e-05	0.000441399	0.000231599
RABEPK	1.52287	7.80526	1.72984e-05	0.000256809	0.000134702
ASMTL	1.52194	7.59693	2.17486e-05	0.00030517	0.000160116
SNORA70I	1.52152	6.18825	0.000116524	0.00113704	0.000601149
ARRDC3	1.52018	7.13631	3.66928e-05	0.00045708	0.000239927
MTMR14	1.51941	6.78396	5.56532e-05	0.000632393	0.000333014
GPAM	1.51929	8.45373	8.72708e-06	0.000152492	7.98835e-05
PSEN1	1.51923	8.39987	9.22281e-06	0.000158353	8.29613e-05
CENPK	1.51914	5.44731	0.000311834	0.00252493	0.00134515
TP53RK	1.51901	8.0199	1.37287e-05	0.000217658	0.000114151
LINC01787	1.51865	5.51431	0.000284389	0.00234464
ACYP1	1.51783	6.48127	8.05597e-05	0.000849302	0.000448595
ACTRT3	1.51777	4.69601	0.000915403	0.00602341	0.00324932
UBAC2	1.51689	8.97494	5.18416e-06	0.000102627	5.34905e-05
TUFT1	1.51677	8.35412	9.6681e-06	0.000164569	8.62468e-05
LTO1	1.51658	5.21274	0.000432683	0.00327524	0.00175222
LINC01088	1.51656	6.06461	0.000136617	0.00129441
IER5	1.51594	9.41182	3.41254e-06	7.5527e-05	3.93264e-05
LINC02604	1.5153	4.8134	0.000769506	0.00520684	0.00280335
LINC01806	1.51481	7.34781	2.87739e-05	0.000379829	0.000199197
TMPPE	1.51471	5.82113	0.000188004	0.00166861	0.00088571
OSMR	1.5147	8.51597	8.19007e-06	0.000145163	7.59356e-05
KIF1C	1.51446	8.49206	8.39203e-06	0.000147508	7.72384e-05
DHX29	1.51433	8.93685	5.38086e-06	0.000105103	5.47999e-05
POMT1	1.51411	7.22016	3.3301e-05	0.000424097	0.000222572
DMXL1	1.51388	5.48903	0.000294425	0.00240963	0.0012829
TTC3	1.51383	9.32182	3.71465e-06	8.01191e-05	4.17552e-05
MEX3D	1.51379	8.25519	1.07132e-05	0.000179434	9.40467e-05
WDSUB1	1.51357	7.19785	3.4169e-05	0.000432734	0.000227066
DZANK1	1.51354	7.9561	1.46977e-05	0.000228285	0.000119777
PLB1	1.51336	5.89739	0.000169967	0.0015392
RNF4	1.51265	7.55115	2.28849e-05	0.000318102	0.000166853
TMTC4	1.51231	5.66848	0.000230613	0.00197692	0.00105163
MTM1	1.51204	6.89255	4.8871e-05	0.000573808	0.000301521
FGFRL1	1.51173	6.59574	6.99508e-05	0.000758588	0.000399851
TAF9	1.51146	7.75362	1.83006e-05	0.000268351	0.000140777
CDK5RAP1	1.51139	9.57041	2.94344e-06	6.76717e-05	3.52675e-05
ADPRHL2	1.51096	8.72122	6.65957e-06	0.000123657	6.45213e-05
CFAP126	1.51021	6.8484	5.15137e-05	0.000597031
ADGRA3	1.50994	6.8274	5.28247e-05	0.000607945	0.000320024
NAMPT	1.50994	6.28628	0.000102861	0.00102879	0.000543109
CCDC120	1.50993	7.52666	2.35193e-05	0.000326009	0.000170986
MCRIP1	1.50926	7.76055	1.81624e-05	0.000267383	0.000140287
WWP1	1.50828	9.49146	3.1675e-06	7.16555e-05	3.73294e-05
AGRN	1.50805	5.24177	0.000415319	0.00317052	0.0016951
NAA35	1.5075	7.30919	3.00686e-05	0.000391685	0.000205428
LOC101927752	1.50715	5.44927	0.000310991	0.00252085	0.00134267
TIMM22	1.50685	7.85091	1.64619e-05	0.000247263	0.000129675
IRAK1	1.50634	6.95618	4.53173e-05	0.000540651	0.000284128
CCNE1	1.50604	8.92028	5.46891e-06	0.000106416	5.54798e-05
CUL9	1.50568	8.62222	7.35478e-06	0.000133717	6.98216e-05
ZSCAN30	1.50544	5.70295	0.000220155	0.00190157	0.00101159
SLC25A27	1.50543	4.80305	0.000781315	0.00526952
GLB1	1.50529	5.86203	0.000178086	0.00159938	0.000849119
FAM189A2	1.50457	7.31712	2.97978e-05	0.000389094	0.00020399
FAM171A1	1.50451	8.36259	9.58391e-06	0.000163482	8.56814e-05
FAM83H	1.50409	6.20891	0.000113489	0.00111588	0.000589932
SIAE	1.5038	4.95731	0.000623673	0.00437961	0.00235251
ISM1	1.50359	5.03795	0.000555123	0.00399589	0.00214224
SLIRP	1.50324	6.6156	6.82696e-05	0.000744085	0.000392173
ITGB8	1.50214	5.45646	0.000307922	0.00249733
RCN3	1.50174	4.74442	0.000851953	0.00568092	0.0030633
ZNF562	1.5017	7.32652	2.94802e-05	0.000386398	0.000202601
SPATS2	1.50129	6.70798	6.10026e-05	0.000679884	0.000357924
NIT2	1.50108	9.69735	2.61868e-06	6.2034e-05	3.23528e-05
FAM219A	1.50095	6.27324	0.000104574	0.0010431	0.000550997
LRP12	1.50003	6.70642	6.1118e-05	0.000680914	0.000358462
HLA-E	1.49942	6.54079	7.48419e-05	0.000800674	0.000422507
MYH9	1.49907	8.78677	6.23887e-06	0.000117653	6.1412e-05
TIMM8A	1.49898	8.27291	1.05174e-05	0.00017649	9.25098e-05
TMEM167A	1.49892	7.19852	3.41424e-05	0.000432582	0.000226989
MEX3C	1.49875	6.88953	4.9047e-05	0.000575192	0.000302236
NRIP3	1.49868	4.70222	0.000906993	0.00598103
TRAPPC2	1.49849	5.11746	0.000495364	0.0036529	0.00195617
MTIF3	1.49826	5.92245	0.000164454	0.00149864	0.000794868
BACH2	1.49782	5.14492	0.000476359	0.00353854	0.00189476
TMEM44-AS1	1.49763	7.25578	3.19648e-05	0.000411434	0.0002159
KRTCAP2	1.49656	6.72399	5.98304e-05	0.000669843	0.000352693
AIM2	1.4965	5.6939	0.000222851	0.00192081
FAM189B	1.49642	8.88201	5.67843e-06	0.000109344	5.69921e-05
FBXL3	1.49637	6.03272	0.000142387	0.0013366	0.000707945
URM1	1.49601	9.10075	4.58839e-06	9.35836e-05	4.87779e-05
SLC9A7	1.49568	5.56225	0.000266349	0.00222345	0.00118312
DLG5	1.4955	7.88241	1.59106e-05	0.000241801	0.000126789
ZCCHC24	1.49516	5.35779	0.000353028	0.00278689	0.00148714
PIK3C3	1.49502	8.33212	9.89054e-06	0.000167585	8.78156e-05
ATP7B	1.49491	6.1975	0.000115153	0.00112701	0.00059571
VAMP7	1.49487	8.11964	1.23503e-05	0.000201321	0.000105495
PDPR	1.49481	7.62757	2.10223e-05	0.00029708	0.000155825
TOR4A	1.49469	6.20611	0.000113895	0.0011191	0.0005916
AKT1	1.49457	7.81619	1.70939e-05	0.000254817	0.000133607
FAM122A	1.49452	5.70395	0.00021986	0.00189985	0.00101068
GTF3A	1.49426	8.6671	7.03025e-06	0.000129004	6.73341e-05
SERAC1	1.49422	5.97117	0.000154279	0.00142698	0.000757091
RPL31	1.49406	6.19341	0.000115758	0.0011318	0.00059822
CINP	1.49315	8.17724	1.16236e-05	0.000191273	0.0001002
GDI1	1.49299	8.94214	5.35306e-06	0.000104711	5.45983e-05
DIAPH3	1.49286	8.10505	1.25423e-05	0.000203666	0.000106772
NXPE3	1.49285	6.8011	5.45183e-05	0.000622601	0.000327914
DPP9	1.49215	9.10409	4.57361e-06	9.33782e-05	4.86717e-05
CHRNB1	1.49208	7.71167	1.91612e-05	0.000276996	0.000145323
OGG1	1.49194	6.03683	0.000141629	0.00133033	0.000704645
ETS1	1.49177	6.71368	6.05828e-05	0.000675848	0.000355809
WDR53	1.49148	8.19395	1.14216e-05	0.000188494	9.87527e-05
FGD5-AS1	1.49147	7.60288	2.16054e-05	0.000303592	0.000159295
LAMTOR2	1.49138	7.0171	4.21768e-05	0.000510639	0.000268137
CMSS1	1.49082	8.91187	5.51422e-06	0.000107086	5.58268e-05
RNF19A	1.49046	7.33153	2.93122e-05	0.000384707	0.000201722
JUND	1.49034	5.53107	0.000277938	0.00230011	0.00122415
VPS16	1.49012	6.04424	0.000140273	0.0013197	0.000699061
SH3BGRL3	1.48992	8.96806	5.21913e-06	0.000103044	5.37411e-05
NIF3L1	1.48981	8.06659	1.30636e-05	0.000209763	0.000110054
ETV6	1.48876	6.31567	9.91103e-05	0.000997584	0.000526571
LINC01137	1.48859	4.70739	0.000900048	0.00594184
COL27A1	1.48835	6.31976	9.86001e-05	0.000993883	0.00052465
ROR1	1.48835	9.17942	4.25412e-06	8.79787e-05	4.58711e-05
EBPL	1.48785	4.69553	0.000916056	0.00602605	0.0032507
MFSD14B	1.48759	7.54656	2.30025e-05	0.000319437	0.000167548
MARK3	1.4875	7.88615	1.58465e-05	0.000241307	0.000126536
EIF1AX	1.48697	5.39685	0.000334378	0.00266593	0.00142127
PARP11	1.48695	5.83905	0.000183586	0.00163474	0.000867841
UAP1	1.48677	8.60167	7.50876e-06	0.000135602	7.07936e-05
IQCK	1.48626	5.96876	0.000154767	0.00142992	0.000758607
GRAMD1A	1.48609	8.60324	7.49693e-06	0.00013547	7.07262e-05
SNX12	1.48609	8.46981	8.58477e-06	0.000150183	7.86763e-05
CHST7	1.48541	7.64682	2.05796e-05	0.000292507	0.000153381
HYI	1.48478	7.77821	1.78157e-05	0.000263194	0.000138033
BCCIP	1.48478	7.2595	3.18285e-05	0.000409925	0.000215113
TRAF3	1.48472	5.10113	0.000507053	0.00372013	0.00199328
PRICKLE2	1.48428	4.86144	0.00071715	0.00491857	0.00264638
ITGB3BP	1.48404	6.13754	0.00012435	0.00119919	0.000634793
HMBS	1.4838	8.00031	1.40187e-05	0.000220818	0.000115786
PTCD2	1.48324	5.62773	0.00024367	0.00206851	0.00109987
PSMD2	1.48276	8.5395	7.99657e-06	0.000142672	7.46e-05
RUBCN	1.48251	5.5894	0.000256681	0.00215794	0.00114795
RAB11FIP2	1.48225	7.24575	3.23351e-05	0.000414468	0.000217466
LOC102723342	1.48213	5.95156	0.000158291	0.00145459	0.000771726
CACNA2D1	1.48169	6.72268	5.99257e-05	0.000670656	0.000353117
CTH	1.48158	6.07495	0.000134802	0.00127999	0.000677604
SCARNA17	1.48136	7.41637	2.66225e-05	0.000358947	0.000188271
SMG9	1.48055	8.04698	1.33386e-05	0.00021275	0.000111599
PDRG1	1.48034	5.51408	0.000284477	0.00234464	0.00124833
RNU4ATAC	1.48029	5.32194	0.00037113	0.00290196	0.00154911
CD99	1.47968	7.08754	3.88367e-05	0.000478356	0.000251007
NUDT6	1.47953	5.48704	0.000295232	0.00241357	0.0012853
PLP2	1.47945	9.01129	5.0038e-06	0.000100127	5.21647e-05
CCDC88C	1.47929	7.10008	3.82727e-05	0.000472983	0.000248213
HSPB8	1.47919	5.06182	0.000536407	0.00388761	0.00208495
C17orf97	1.47787	5.26646	0.000401141	0.00308134	0.00164524
TMCC3	1.47753	5.42184	0.000323002	0.00259757	0.00138341
APLF	1.47746	5.96087	0.000156372	0.00144005	0.000764132
DUBR	1.47658	4.6991	0.000911204	0.00600079	0.00323729
ACOT8	1.47653	4.97157	0.000610921	0.00431369	0.00231551
PCDHGB4	1.47633	7.76807	1.80139e-05	0.000265726
TRIM3	1.47556	6.49061	7.9632e-05	0.000841017	0.000444085
UNC13B	1.47555	8.06334	1.31088e-05	0.000210064	0.000110204
SETD5	1.47434	8.75983	6.40814e-06	0.000119663	6.24463e-05
CAMK4	1.47417	8.11812	1.23703e-05	0.000201535	0.000105606
OTUD1	1.47393	5.208	0.00043559	0.00329136	0.00176116
MTMR12	1.4728	7.66929	2.00757e-05	0.000286443	0.000150219
EPM2AIP1	1.47263	7.87867	1.5975e-05	0.00024253	0.000127168
PCDHGA1	1.47243	6.12568	0.000126261	0.00121446
SRD5A1	1.47234	4.77832	0.000810314	0.00544281	0.00293343
SENP5	1.47192	6.20424	0.000114167	0.00112031	0.000592234
ZC3H14	1.4713	8.54744	7.93236e-06	0.000141697	7.40468e-05
OSGIN1	1.47119	7.98487	1.42518e-05	0.000223412	0.000117129
APMAP	1.47074	8.8667	5.76469e-06	0.000110789	5.77426e-05
TMEM43	1.4705	8.22159	1.10958e-05	0.000183905	9.63613e-05
TDRP	1.47042	5.40924	0.000328682	0.00262972	0.0014014
CCDC80	1.47014	5.33498	0.000364432	0.00286319	0.00152835
STK3	1.47012	5.46297	0.000305172	0.00247842	0.00131982
MOB3C	1.4701	4.7728	0.000816943	0.00548112	0.00295388
ARHGEF7	1.47	6.4198	8.69659e-05	0.000903658	0.000477221
TRAPPC2B	1.46928	7.32411	2.95613e-05	0.000387118	0.000202973
CNTROB	1.46919	7.62684	2.10394e-05	0.00029708	0.000155825
RPL10P16	1.46917	6.60832	6.888e-05	0.000749361	0.000394928
BICC1	1.46909	5.19199	0.000445571	0.00335054	0.00179334
DGCR2	1.46886	7.89035	1.57749e-05	0.00024085	0.000126308
RAVER2	1.46845	6.90737	4.8017e-05	0.00056572	0.000297179
TBC1D13	1.46839	7.493	2.44224e-05	0.000335228	0.000175769
FAM117B	1.46838	6.25577	0.000106918	0.00106153	0.000560626
SNORD48	1.46832	7.24897	3.22156e-05	0.000413473	0.000216952
TACC3	1.46733	6.96963	4.4603e-05	0.000532988	0.000280115
DLST	1.46732	7.20967	3.37062e-05	0.000427971	0.000224584
RPL10P5	1.46683	4.8969	0.000680942	0.00471048	0.00253255
AMMECR1L	1.46648	6.82062	5.32557e-05	0.000611718	0.000322118
PACSIN2	1.46622	8.24587	1.08179e-05	0.000180411	9.45474e-05
ZNF410	1.46599	7.85391	1.64087e-05	0.000246713	0.000129391
PIGX	1.46599	7.68812	1.96635e-05	0.00028185	0.000147827
TENT2	1.46584	7.01114	4.24734e-05	0.000513336	0.00026966
TANC1	1.46582	6.90606	4.8092e-05	0.000566232	0.000297445
SESTD1	1.46559	6.81506	5.36121e-05	0.000615335	0.000324014
CCNT2-AS1	1.4653	5.01662	0.000572434	0.00409563	0.00219668
ABCD4	1.46525	7.1732	3.51565e-05	0.000442969	0.000232502
DYNAP	1.46519	5.28167	0.000392662	0.00302798
IFI27L1	1.46518	4.70108	0.000908537	0.00598601	0.00322936
OSBPL1A	1.46473	5.58685	0.000257573	0.00216421	0.00115125
HM13	1.4646	7.69327	1.95525e-05	0.000280872	0.000147328
GMPR	1.46444	5.6235	0.000245073	0.00207744	0.00110488
SMIM12	1.46406	7.70516	1.92986e-05	0.000278439	0.000146071
THUMPD3-AS1	1.46392	5.72543	0.00021361	0.00185749	0.00098753
COL18A1	1.46386	4.66961	0.000952121	0.00622186	0.00335892
PLEKHO1	1.46377	5.53568	0.000276189	0.00228883	0.00121822
IPO5	1.46337	7.37577	2.78744e-05	0.000371419	0.000194839
ICA1L	1.46281	5.56534	0.000265229	0.00221688
CARS	1.46264	6.16383	0.000120223	0.00116796	0.000617599
STK32C	1.46234	5.38718	0.000338892	0.00269396	0.00143601
RSU1	1.46163	7.07338	3.94842e-05	0.000484302	0.0002542
TMEM38A	1.46137	5.61874	0.000246659	0.00208762	0.00111019
MED13L	1.46112	7.14287	3.64145e-05	0.000454266	0.000238459
LOC105369586	1.46106	5.96754	0.000155013	0.00143145
PIGT	1.46058	7.41475	2.66712e-05	0.000358947	0.000188271
TMEM41A	1.46053	8.6193	7.37646e-06	0.000133793	6.98572e-05
WDR60	1.46018	5.86157	0.000178195	0.00159976	0.000849311
ZFP82	1.45991	6.855	5.11091e-05	0.000593735	0.000312264
HIP1R	1.45938	5.36195	0.00035099	0.00277228	0.00147937
PRRT3-AS1	1.45931	5.11163	0.000499502	0.0036773	0.00196918
GRPEL1	1.45913	6.96379	4.49117e-05	0.000536392	0.000281897
SDSL	1.459	6.69686	6.18314e-05	0.000686539	0.000361382
AVPI1	1.45843	5.44005	0.000314973	0.00254616	0.00135637
KHDC1	1.45833	7.94368	1.48948e-05	0.00023038	0.000120865
BOP1	1.45765	5.87285	0.000175557	0.00158039	0.000838593
COA7	1.45764	6.26217	0.000106053	0.00105501	0.000557228
LOC728392	1.45745	5.30715	0.000378889	0.00294319
PANX1	1.45618	6.84414	5.1777e-05	0.000599308	0.000315409
PFAS	1.45586	6.26506	0.000105665	0.0010515	0.000555384
TGFBR2	1.45565	7.24389	3.24042e-05	0.000415162	0.000217824
ALKBH5	1.45524	7.81473	1.71211e-05	0.000255015	0.000133704
VPS36	1.45494	6.87926	4.96509e-05	0.000580665	0.00030521
MRPL13	1.45491	7.10451	3.80756e-05	0.000470883	0.000247114
BACE2	1.45449	4.67844	0.00093966	0.00615205	0.0033204
MET	1.45422	8.32321	9.98225e-06	0.000168657	8.83699e-05
FADS3	1.45376	5.61428	0.000248153	0.00209755	0.00111543
MYH15	1.45356	4.6556	0.000972234	0.00633095
ATRN	1.45256	7.35528	2.85307e-05	0.000377904	0.000198203
TIMM8B	1.45254	8.55234	7.89301e-06	0.000141079	7.37252e-05
PLBD2	1.45237	6.85407	5.11659e-05	0.000594017	0.000312401
COX16	1.45235	7.73852	1.86054e-05	0.000271586	0.000142525
UGGT1	1.45225	7.35978	2.8385e-05	0.000376371	0.000197413
MPZL1	1.45211	9.02347	4.94493e-06	9.92838e-05	5.17297e-05
RBM47	1.45206	5.09058	0.000514761	0.00376015	0.00201483
XRCC4	1.45182	5.20555	0.000437107	0.0033003	0.00176587
AMIGO3	1.4517	5.63808	0.00024028	0.00204501	0.0010875
ZBTB34	1.45116	6.92112	4.72395e-05	0.000558645	0.000293497
ATXN7L3	1.45088	8.39208	9.29708e-06	0.000159168	8.34304e-05
PPIC	1.45072	4.96212	0.000619338	0.00435447	0.00233919
GPR173	1.44985	6.20921	0.000113446	0.00111582
C8orf31	1.44932	5.56989	0.000263591	0.00220727	0.00117398
ZBTB21	1.44917	6.5836	7.10005e-05	0.00076765	0.000404625
RAC2	1.44875	6.0578	0.000137828	0.00130329	0.000690282
TRIP13	1.44858	6.53695	7.51965e-05	0.000803623	0.000424052
DNAJB2	1.44829	5.57864	0.000260467	0.00218543	0.00116246
MIGA2	1.44805	5.40369	0.000331219	0.00264494	0.00141017
VBP1	1.44798	7.08155	3.9109e-05	0.000480712	0.000252227
GALNT3	1.44796	7.68255	1.97846e-05	0.000282971	0.000148409
GABPB2	1.44781	7.35016	2.86973e-05	0.000378985	0.000198759
TIMP2	1.44752	8.63912	7.23071e-06	0.00013211	6.89913e-05
ZNF510	1.44736	7.24682	3.22951e-05	0.000414314	0.00021739
ANKRD49	1.44728	5.84645	0.000181795	0.00162225	0.000861027
DUSP3	1.44682	7.90554	1.55186e-05	0.000237425	0.00012452
FUZ	1.44603	6.00063	0.000148458	0.00138438	0.000734261
SMPD4	1.4458	5.28606	0.000390251	0.00301646	0.00161065
GTPBP4	1.4458	6.10653	0.000129415	0.00124036	0.00065665
TADA3	1.44579	5.85241	0.000180366	0.00161388	0.000856683
PURB	1.44568	4.9507	0.000629685	0.00441307	0.00237055
EXT1	1.44566	8.69665	6.82514e-06	0.000126021	6.57454e-05
CRYBG3	1.44564	6.30647	0.000100268	0.00100829	0.00053221
WDYHV1	1.44535	6.58329	7.10274e-05	0.00076765	0.000404625
LOC105376156	1.44476	6.91511	4.75774e-05	0.000561736	0.000295109
TBCEL	1.44462	7.73815	1.86128e-05	0.000271586	0.000142525
PTDSS2	1.44439	6.50466	7.82583e-05	0.000829465	0.000438043
ZNF518B	1.44431	5.97254	0.000154004	0.00142533	0.000756232
ACAA1	1.4443	7.78144	1.7753e-05	0.00026253	0.000137689
USP16	1.44388	7.55932	2.26774e-05	0.000315662	0.00016558
NPAT	1.44372	7.65679	2.03543e-05	0.00029	0.000152078
SGK1	1.44365	7.05757	4.02212e-05	0.000491463	0.000258038
EPS8	1.4433	5.64307	0.000238666	0.00203483	0.00108217
TEAD3	1.4431	8.01041	1.38683e-05	0.000219193	0.000114947
CCM2	1.44233	7.33721	2.91232e-05	0.000382395	0.000200512
LINC02085	1.44163	4.99261	0.000592611	0.00420345	0.00225632
HKR1	1.44145	4.7319	0.000867897	0.00576297	0.00310758
ACADVL	1.44145	5.04195	0.000551941	0.00397898	0.00213334
FCF1	1.44063	7.23144	3.28713e-05	0.00042007	0.000220384
RGS19	1.44051	8.29342	1.02955e-05	0.000173257	9.07698e-05
SIX1	1.44029	5.92943	0.000162952	0.00148678	0.000788618
MTO1	1.44003	7.32075	2.96748e-05	0.000388261	0.000203567
RALY	1.43988	7.91882	1.52983e-05	0.000234636	0.000123065
NMRK1	1.43972	5.41283	0.000327055	0.00262095
LINC00673	1.43914	5.31774	0.000373314	0.00291296	0.00155483
ANXA10	1.43869	4.99839	0.000587685	0.00417651
CLCN7	1.43868	6.05279	0.000138727	0.00130887	0.000693175
RHOG	1.43794	7.11046	3.78124e-05	0.000468271	0.000245756
TMBIM1	1.4365	7.14649	3.62615e-05	0.000452849	0.000237725
LAMC1	1.43633	6.95772	4.52353e-05	0.00053989	0.000283731
CDCA8	1.43548	7.39644	2.72292e-05	0.00036513	0.000191493
DICER1	1.43489	7.91258	1.54014e-05	0.000235876	0.000123711
KIF4A	1.43487	8.61566	7.40352e-06	0.00013411	7.00201e-05
KANTR	1.43479	5.0299	0.000561592	0.00403364	0.00216333
C11orf45	1.43468	5.39014	0.000337502	0.00268434	0.00143092
ASXL1	1.43424	6.88241	4.94649e-05	0.000579404	0.000304563
GAPVD1	1.43369	5.01317	0.000575291	0.0041111	0.00220484
MRPS5	1.43363	7.63003	2.09653e-05	0.000296708	0.00015564
ARAF	1.43357	8.3956	9.26348e-06	0.000158868	8.32279e-05
PSMB2	1.43347	8.2412	1.08708e-05	0.00018119	9.4954e-05
DHRS12	1.43318	7.21858	3.33619e-05	0.000424508	0.000222782
TMEM250	1.43304	6.32829	9.75449e-05	0.000987505	0.000521178
OGFOD2	1.43262	5.72228	0.000214516	0.00186318	0.000990503
UPF3A	1.43251	5.14089	0.000479097	0.00355218	0.00190189
GEMIN8	1.43249	5.98533	0.000151452	0.00140787
UST	1.43227	5.76065	0.000203776	0.00178191	0.00094729
MAVS	1.43213	7.88275	1.59047e-05	0.000241801	0.000126789
PDE10A	1.43157	7.75236	1.83258e-05	0.000268455	0.000140899
LINC00667	1.43106	7.00791	4.26349e-05	0.000515078	0.000270571
PHF8	1.43048	6.04423	0.000140276	0.0013197	0.000699061
HACL1	1.43013	7.22284	3.31985e-05	0.000423338	0.000222183
MCAM	1.43012	7.56225	2.26036e-05	0.000314783	0.000165122
SCARB2	1.43003	8.08664	1.27889e-05	0.000206877	0.000108504
PPP2R3B	1.42989	6.11524	0.00012797	0.00122811	0.000650196
TMEM116	1.42946	6.99721	4.31756e-05	0.000520549	0.000273542
ZPR1	1.42899	6.93344	4.65543e-05	0.000552517	0.000290315
GPR157	1.42887	5.08439	0.000519337	0.00378704	0.00203011
ABL1	1.42885	7.40378	2.7004e-05	0.000362274	0.000189998
SAMD10	1.42853	4.97576	0.000607226	0.00429171	0.00230382
CD151	1.42817	4.64176	0.000992543	0.00644055	0.00348036
STS	1.42814	6.37274	9.22422e-05	0.000946537	0.000499811
STX10	1.4275	6.38449	9.08928e-05	0.00093528	0.000493741
HLA-G	1.42738	4.82391	0.000757711	0.00513839	0.00276623
SKA1	1.42661	6.80892	5.40087e-05	0.00061845	0.000325628
PCBP4	1.42644	5.83554	0.000184442	0.00164093	0.000871107
AP1M1	1.4264	6.80669	5.41534e-05	0.000619545	0.000326192
TOX2	1.42637	5.9111	0.000166925	0.0015165	0.000804495
MED22	1.42633	6.57815	7.14772e-05	0.000771949	0.000406881
STEAP3	1.42626	7.82154	1.69949e-05	0.000254108	0.000133247
ST3GAL4	1.42611	6.08698	0.000132721	0.00126388	0.000669151
HLCS	1.42611	5.52117	0.000281727	0.00232562	0.00123794
FAM171B	1.42606	7.68697	1.96884e-05	0.000281868	0.000147835
POMGNT2	1.42588	7.53918	2.31926e-05	0.000321775	0.00016877
ANAPC15	1.42533	5.36446	0.000349766	0.00276482	0.00147545
ELOVL1	1.42458	6.50929	7.78114e-05	0.000825319	0.000435865
CDK7P1	1.42375	5.8405	0.000183233	0.0016333
MRPL47	1.42362	7.82799	1.68763e-05	0.00025259	0.000132455
ARFGEF2	1.42297	6.60079	6.95188e-05	0.000755202	0.000397986
ZNF2	1.42285	5.78128	0.000198241	0.00174174	0.000924982
PHF19	1.42252	6.81023	5.39236e-05	0.000617714	0.000325245
ECI2	1.42248	8.14803	1.19862e-05	0.000196357	0.000102851
SUSD6	1.42223	4.79438	0.000791352	0.00532994	0.00287167
CBR1	1.4222	6.53101	7.57498e-05	0.000808371	0.000426694
BTBD6	1.42204	5.65887	0.000233624	0.00199835	0.00106292
ITGA9-AS1	1.42138	5.37157	0.000346325	0.00274494	0.00146462
LAS1L	1.42118	6.81924	5.33439e-05	0.000612494	0.000322522
NABP1	1.4211	6.37425	9.20679e-05	0.000945731	0.000499405
PCDH1	1.421	5.81001	0.000190801	0.00168889
RPL7	1.42091	5.43274	0.00031817	0.00256711	0.00136741
MITD1	1.42078	7.78301	1.77226e-05	0.000262342	0.000137594
TM9SF4	1.42072	7.91886	1.52976e-05	0.000234636	0.000123065
ERGIC3	1.4202	7.93051	1.51071e-05	0.000233084	0.00012227
ZRANB1	1.42005	6.70513	6.12139e-05	0.000681726	0.000358885
TMEM129	1.41923	7.06471	3.98865e-05	0.000488243	0.000256256
TOP1MT	1.41916	5.95101	0.000158404	0.00145459	0.000771726
DNAJC25	1.41916	6.28936	0.000102461	0.00102547	0.000541373
LINC00052	1.41911	4.89186	0.000685961	0.00473779
PKN3	1.41871	6.91961	4.73243e-05	0.000559193	0.000293781
PCBD1	1.41867	6.98633	4.37324e-05	0.000525551	0.000276258
C17orf53	1.41853	6.74081	5.86259e-05	0.0006606	0.000347904
DENND5A	1.41811	7.3625	2.82976e-05	0.000375433	0.000196923
LOC105371224	1.41785	7.37803	2.78032e-05	0.000371148	0.000194713
LOC100506639	1.41761	5.52846	0.00027893	0.00230626	0.00122736
ATP6AP2	1.41737	7.10425	3.80869e-05	0.000470883	0.000247114
LINC02321	1.41721	5.94376	0.000159917	0.00146381	0.000776527
C9orf78	1.41721	5.4853	0.00029594	0.00241602	0.00128653
LOC107985400	1.41696	5.20101	0.000439919	0.00331755
CAVIN4	1.41624	5.20096	0.000439951	0.00331755	0.00177546
CUTA	1.41606	4.80412	0.000780083	0.00526296	0.00283448
MSANTD3	1.41584	5.41389	0.000326573	0.00261992	0.00139517
TRIM14	1.41543	6.36837	9.27499e-05	0.000950758	0.000502021
RALB	1.41498	5.69134	0.000223621	0.00192589	0.0010247
PCNX1	1.41434	5.92211	0.000164526	0.00149884	0.000794964
TNIP2	1.41376	5.44546	0.000312629	0.00252997	0.00134782
BRF1	1.41312	7.66489	2.01733e-05	0.000287698	0.000150875
MTA1	1.41291	6.97136	4.4512e-05	0.00053233	0.000279776
LINC00674	1.41276	8.09101	1.27299e-05	0.00020626	0.000108186
CTNNAL1	1.41269	6.31346	9.93873e-05	0.000999777	0.000527722
CENPBD1P1	1.41258	5.19316	0.000444835	0.00334586	0.00179086
SUPT20H	1.41242	7.16816	3.53623e-05	0.0004449	0.000233503
PER2	1.41089	5.67107	0.00022981	0.00197061	0.00104829
SMURF2	1.41086	7.55613	2.27582e-05	0.000316637	0.000166089
SLBP	1.41077	8.15592	1.1887e-05	0.000194947	0.000102115
XPA	1.41071	5.4383	0.000315734	0.00255041	0.00135858
DENND4C	1.41056	7.02384	4.1844e-05	0.000508633	0.000267012
PSMB7	1.41047	6.05453	0.000138414	0.00130675	0.000692071
ERP29	1.40999	4.77637	0.000812661	0.00545486	0.0029398
TM2D1	1.40997	5.33059	0.000366673	0.00287457	0.00153422
DCAF5	1.40995	4.97112	0.000611318	0.00431369	0.00231644
MED9	1.40986	4.99005	0.00059481	0.00421603	0.00226298
SLC35C1	1.4097	6.38788	9.05076e-05	0.000932288	0.00049218
KIRREL1	1.40879	6.09623	0.000131145	0.00125289	0.00066342
MROH8	1.40855	5.232	0.000421077	0.0032069
LITAF	1.40828	4.79112	0.000795172	0.00534958	0.00288276
MZF1	1.40776	5.44014	0.000314932	0.00254616	0.00135637
TSPAN14	1.40773	7.31761	2.9781e-05	0.000389094	0.00020399
KLF3	1.40765	5.0195	0.000570066	0.00408164	0.00218927
LMF2	1.40751	5.9505	0.00015851	0.00145459	0.000771726
PFKFB3	1.40736	5.50794	0.000286881	0.00236225	0.00125766
ANXA6	1.40724	6.54383	7.45614e-05	0.000798853	0.000421574
RPS6KA6	1.40716	5.76524	0.00020253	0.00177311
KATNAL1	1.40709	6.1036	0.000129903	0.00124344	0.000658244
ADAM12	1.40697	6.64319	6.60056e-05	0.000723762
SPNS1	1.40663	7.81873	1.70469e-05	0.000254461	0.000133424
C1orf21	1.40651	5.16643	0.000462017	0.00345318	0.00184868
STPG1	1.40616	6.44341	8.44432e-05	0.000883473	0.000466678
LINC01546	1.4061	6.65203	6.52976e-05	0.000717499
ATP5ME	1.40578	6.06456	0.000136627	0.00129441	0.000685633
NUMB	1.40476	7.01649	4.22069e-05	0.000510639	0.000268137
MED31	1.40464	7.02584	4.17456e-05	0.000507645	0.000266497
FAM160A2	1.40431	6.04741	0.000139697	0.00131676	0.000697327
TSPAN9	1.40425	5.1535	0.000470585	0.00350661	0.00187798
PTTG1IP	1.40405	7.99852	1.40454e-05	0.000221049	0.000115905
RNU2-71P	1.40404	4.82786	0.00075333	0.00511336
TADA2B	1.40394	5.0761	0.000525543	0.00381984	0.00204782
KDM4A-AS1	1.40382	5.17401	0.000457074	0.00342228	0.00183133
ZMYND19	1.40345	5.28721	0.000389623	0.00301475	0.00160938
LRRC41	1.40328	6.05553	0.000138234	0.00130588	0.000691627
SLC39A6	1.4031	5.96291	0.000155956	0.00143784	0.000762989
DOLK	1.40241	7.64439	2.0635e-05	0.000293089	0.00015371
NRROS	1.40234	5.26828	0.000400115	0.00307585	0.00164238
SNORA63E	1.40232	5.18671	0.000448918	0.00337058	0.00180392
HDAC6	1.40205	4.87679	0.000701224	0.00482488	0.00259518
PMPCA	1.40192	6.10469	0.000129721	0.0012429	0.000657985
RNF165	1.40161	6.98668	4.37143e-05	0.000525551
CEP41	1.40155	6.25168	0.000107474	0.00106629	0.00056313
FBLIM1	1.4015	7.15604	3.58623e-05	0.000449568	0.000236031
GOLGA5	1.40133	6.85123	5.134e-05	0.000595484	0.000313168
NPIPB11	1.40124	5.72616	0.000213402	0.00185622	0.000986868
OSBPL10	1.401	5.63987	0.000239701	0.00204183	0.00108585
EEF2K	1.40031	5.64211	0.000238974	0.00203682	0.00108321
SCMH1	1.40024	7.43681	2.60152e-05	0.000352037	0.000184677
MRPS31P5	1.39988	5.18035	0.000452981	0.00339678	0.00181783
ADCY5	1.39988	5.14859	0.000473878	0.0035276	0.00188912
FKTN	1.39974	6.32715	9.76861e-05	0.000988367	0.000521627
AGO2	1.39961	6.09429	0.000131474	0.00125563	0.000664863
POLK	1.39957	4.97056	0.000611811	0.00431433	0.00231683
USPL1	1.39909	6.51884	7.68977e-05	0.000817804	0.000431937
ASNSD1	1.39908	7.44661	2.57294e-05	0.000348964	0.000183073
RAB3GAP1	1.39868	7.51053	2.39474e-05	0.000330853	0.000173509
DYNLT1	1.39843	6.10372	0.000129883	0.00124344	0.000658244
TRPM4	1.39782	5.81763	0.000188879	0.00167538	0.000889278
REXO4	1.39753	5.1206	0.000493152	0.00363999	0.00194845
SPAG4	1.39728	5.61382	0.000248309	0.00209827	0.0011158
EDRF1	1.39692	7.07306	3.94992e-05	0.000484302	0.0002542
ALS2	1.39657	7.39495	2.72752e-05	0.000365581	0.000191727
ANKRD27	1.3963	6.78977	5.52655e-05	0.000629195	0.000331352
GOLM1	1.39607	5.40462	0.000330794	0.00264376	0.00140921
PELO	1.39602	4.80188	0.000782662	0.0052774	0.00284287
DHX33	1.39592	5.53284	0.000277264	0.00229646	0.00122225
RNF220	1.39579	5.81781	0.000188834	0.00167538	0.000889278
RPL22L1	1.39578	5.71645	0.000216199	0.0018745	0.000996747
CYB5D1	1.39554	4.82357	0.000758092	0.0051398	0.00276695
NCSTN	1.39487	6.94392	4.59796e-05	0.000546353	0.000287087
SP100	1.39463	7.0718	3.95574e-05	0.000484615	0.000254358
SEL1L	1.39443	7.02243	4.19134e-05	0.000508864	0.000267123
LETMD1	1.39425	6.30067	0.000101005	0.00101433	0.000535371
VTI1A	1.3941	7.56635	2.25006e-05	0.000313496	0.000164448
TIAL1	1.39396	6.008	0.00014704	0.00137375	0.000728681
WASHC5	1.39387	7.47689	2.48678e-05	0.000339299	0.00017804
PITRM1	1.39383	7.13107	3.69167e-05	0.000459289	0.000241077
TTC12	1.3937	5.09237	0.000513441	0.00375512	0.00201172
TBC1D25	1.39363	7.50788	2.40186e-05	0.000331683	0.000173942
CKAP2	1.39306	7.45748	2.54165e-05	0.000345513	0.000181281
DHRS7B	1.39289	6.44175	8.4617e-05	0.000884835	0.000467392
PRKCI	1.39271	7.30673	3.01535e-05	0.000392618	0.000205915
NKAPD1	1.39252	4.86309	0.000715419	0.00490888	0.00264124
HMOX1	1.39179	4.8463	0.000733221	0.0049988	0.00269125
ZNF266	1.3905	4.9317	0.0006473	0.00451677	0.00242717
LRRC40	1.39041	6.42839	8.60391e-05	0.000896977	0.000473743
ZNF335	1.39038	5.10043	0.00050756	0.00372131	0.00199389
RNF219	1.39016	4.69504	0.000916726	0.00602911	0.00325231
MED10	1.38992	7.13771	3.66332e-05	0.000456529	0.000239641
CAMSAP1	1.38991	6.79395	5.49886e-05	0.000626764	0.000330085
RTKN	1.38956	4.68231	0.000934267	0.00612273	0.00330444
BTBD7	1.38925	5.00148	0.000585069	0.00416491	0.00223437
MTOR	1.38893	6.42239	8.66858e-05	0.00090138	0.00047603
UTP15	1.38859	4.91596	0.000662289	0.00460294	0.00247477
CCDC130	1.38852	5.82666	0.000186629	0.0016581	0.000880162
DNTTIP1	1.38851	6.54467	7.44847e-05	0.000798609	0.000421456
RRP1	1.38847	6.34992	9.49245e-05	0.000968564	0.000511331
MANEAL	1.38814	6.59582	6.99438e-05	0.000758588	0.000399851
CRIPAK	1.3879	4.81668	0.000765805	0.00518497	0.00279105
CTSD	1.38788	5.49159	0.000293392	0.00240384	0.00127951
SERTAD3	1.38779	5.27018	0.000399047	0.00306924	0.00163889
SLC29A1	1.38731	7.95502	1.47147e-05	0.000228288	0.000119777
HAND1	1.3871	5.78364	0.000197617	0.00173728	0.000922641
A1BG-AS1	1.38705	5.06684	0.000532564	0.00386165	0.00207108
KIAA0232	1.38692	6.70151	6.1483e-05	0.000683439	0.000359764
HINFP	1.38686	5.74572	0.000207882	0.001813	0.000963706
DHX40	1.38633	5.89444	0.000170627	0.00154304	0.000818673
DLGAP4	1.38605	6.97419	4.43634e-05	0.000530982	0.000279075
SIVA1	1.38596	4.85797	0.000720799	0.00493893	0.0026572
NCOA3	1.38583	6.24389	0.000108544	0.00107367	0.000567552
FAM53B	1.38563	5.80261	0.000192689	0.00170254	0.000903828
ABI2	1.38555	5.95294	0.000158004	0.00145283	0.000770858
COX10	1.38524	7.50058	2.42158e-05	0.00033304	0.000174631
PDGFRL	1.38519	4.95654	0.00062437	0.00438257	0.00235407
SBNO2	1.38515	4.80692	0.00077688	0.0052456	0.00282461
LOC100506473	1.38474	4.82642	0.000754924	0.005123	0.00275806
FECH	1.38458	6.43441	8.53949e-05	0.000891084	0.000470655
FLII	1.38438	5.39326	0.000336044	0.00267491	0.00142594
WARS	1.38345	6.38467	9.08727e-05	0.00093528	0.000493741
ZFP36L1	1.38321	6.49592	7.91102e-05	0.000837296	0.000442155
CD68	1.38291	5.0076	0.000579927	0.00413879	0.00221952
SHTN1	1.38275	6.31711	9.89308e-05	0.0009962	0.000525853
NINL	1.38274	5.75809	0.000204471	0.00178694	0.000949938
NCEH1	1.38272	6.03602	0.000141778	0.0013313	0.000705148
BRPF1	1.38259	7.29774	3.04646e-05	0.000395561	0.000207439
ZFAND2A	1.38211	6.35219	9.46545e-05	0.000966271	0.000510133
DPAGT1	1.38189	5.35637	0.000353726	0.00279166	0.00148966
ZBTB43	1.38186	5.22797	0.000423476	0.00321953	0.0017228
STXBP1	1.38108	6.58799	7.06189e-05	0.000764629	0.000403059
THUMPD3	1.38097	6.78086	5.58611e-05	0.000634512	0.000334125
MCMBP	1.3805	6.86802	5.03208e-05	0.000586896	0.000308457
EFCAB14	1.38018	6.09026	0.00013216	0.00125935	0.000666768
DUS1L	1.38004	5.5432	0.000273365	0.00227051	0.00120859
SEPT8	1.37991	5.1321	0.000485135	0.00359424	0.00192434
KANSL3	1.37961	6.93068	4.67066e-05	0.000553881	0.000291024
PTBP3	1.3796	5.7856	0.000197102	0.00173378	0.000920807
NAMPTP1	1.37947	6.07661	0.000134513	0.00127807	0.000676602
ANKRD13C	1.3791	5.97129	0.000154255	0.00142698	0.000757091
LOC112268105	1.37902	5.40399	0.000331081	0.00264486
TXNDC9	1.37895	4.71798	0.000886009	0.00586484	0.00316192
ABR	1.37895	6.27732	0.000104035	0.00103807	0.000548346
ECHS1	1.37892	5.05501	0.000541682	0.00392009	0.00210221
TARS	1.37889	7.36323	2.82742e-05	0.000375433	0.000196923
ALDH2	1.37877	6.95001	4.56495e-05	0.000543559	0.000285637
SLC35A4	1.3787	5.97936	0.000152637	0.00141489	0.000750742
CDON	1.37852	5.84913	0.00018115	0.00161894	0.000859325
SLC27A4	1.37827	6.22034	0.000111847	0.00110229	0.000582601
CPB2-AS1	1.37783	4.91628	0.000661974	0.00460183
PSMA3	1.3777	5.90995	0.000167179	0.00151835	0.000805462
NDUFS5	1.37768	6.74895	5.80517e-05	0.000655626	0.000345312
COMMD7	1.37752	5.33348	0.000365197	0.00286714	0.0015304
ICAM2	1.37749	5.03531	0.000557233	0.00400815	0.00214874
TMEM230	1.37745	5.02802	0.000563106	0.00404255	0.00216806
LRP1	1.37733	5.851	0.000180703	0.0016164	0.000858013
PTS	1.37729	6.28062	0.0001036	0.00103443	0.000546438
FXR2	1.37706	5.00474	0.000582328	0.00415338	0.00222729
PSMD14	1.37701	6.40538	8.85469e-05	0.000917099	0.000484255
LTN1	1.37678	6.02027	0.000144709	0.00135454	0.000718073
NFE2L3	1.37677	5.35046	0.000356651	0.00281249	0.00150114
PSMD6	1.37675	6.60851	6.88646e-05	0.000749361	0.000394928
TTPAL	1.37671	7.57801	2.22106e-05	0.000310184	0.000162723
E2F1	1.37655	5.58284	0.000258983	0.00217499	0.00115695
CKS2	1.37638	6.86534	5.04819e-05	0.000588062	0.000309058
OSBPL3	1.37589	5.27393	0.000396951	0.00305708	0.0016325
HENMT1	1.37527	5.03145	0.000560339	0.00402561
CDC20	1.375	6.8122	5.37965e-05	0.000616774	0.000324759
APBB2	1.37434	6.68457	6.27613e-05	0.000694522	0.000365542
TMUB2	1.37418	6.55723	7.33408e-05	0.000787769	0.000415763
KIF3B	1.37405	7.18625	3.46299e-05	0.000437823	0.000229724
CUL4A	1.37322	6.80817	5.40574e-05	0.000618768	0.000325792
CETN2	1.37295	6.50837	7.78995e-05	0.000825958	0.000436197
LOC105376544	1.37286	4.97519	0.000607727	0.00429423	0.00230515
PIGG	1.3726	7.02172	4.19485e-05	0.000509067	0.000267227
CCDC24	1.37257	5.58258	0.000259076	0.00217499	0.00115695
CERCAM	1.37251	4.74906	0.00084612	0.00565384	0.00304915
NME6	1.37229	4.97094	0.000611477	0.00431369	0.00231646
YEATS2	1.3717	6.68562	6.26807e-05	0.000694148	0.000365355
C11orf68	1.37142	5.55953	0.000267339	0.00222795	0.00118542
COX7B	1.37119	5.024	0.00056638	0.00406113	0.00217788
TSTD2	1.37099	6.34975	9.49445e-05	0.000968564	0.000511331
ZER1	1.37087	6.6887	6.24468e-05	0.000691817	0.000364132
RAPGEF1	1.37075	6.52377	7.64307e-05	0.000815049	0.000430208
LRCH3	1.37068	5.41991	0.000323863	0.0026017	0.00138556
ELL2	1.37005	6.50358	7.83632e-05	0.00083028	0.000438468
MAGEE1	1.37003	5.93676	0.000161392	0.00147436	0.000782072
INPP5F	1.3697	7.00112	4.29773e-05	0.000518369	0.0002724
VAMP2	1.3695	4.96103	0.000620317	0.00435928	0.00234171
TLN1	1.3695	5.9843	0.000151655	0.00140815	0.000747219
FBXO6	1.36948	6.79291	5.50572e-05	0.000627305	0.000330365
ZNF250	1.36894	5.87569	0.0001749	0.00157591	0.000835983
SLC25A23	1.36891	5.14641	0.000475347	0.00353321	0.00189198
TTC7B	1.36872	6.08848	0.000132464	0.00126183	0.000668075
PTCH1	1.36854	6.14398	0.000123325	0.00119202	0.000630843
IQSEC1	1.3682	6.73752	5.88592e-05	0.000661971	0.000348603
TPST2	1.368	5.7549	0.000205347	0.001793	0.000953125
ROMO1	1.36799	4.99276	0.000592483	0.00420345	0.00225632
SHARPIN	1.36773	5.01399	0.00057461	0.00410723	0.00220279
WDFY2	1.36752	5.71438	0.000216802	0.00187808	0.000998918
NGLY1	1.36723	6.07116	0.000135465	0.00128505	0.000680256
TRMT2B	1.36704	6.01784	0.000145169	0.00135755	0.000719879
LOC100132077	1.36682	4.9876	0.000596917	0.00422792
FLNB	1.36655	6.73606	5.89629e-05	0.000662634	0.000348943
PROCR	1.36647	5.88482	0.000172806	0.00155941	0.000827286
NDUFB11	1.36635	5.147	0.000474952	0.00353293	0.00189191
LOC107984396	1.36592	4.87125	0.00070693	0.00485963	0.00261374
CNN2	1.36553	7.57561	2.22699e-05	0.000310573	0.00016292
ATP6V1G1	1.36454	5.31247	0.000376079	0.00292522	0.00156113
ABCF3	1.3643	5.98669	0.000151183	0.00140625	0.000746024
FKBP15	1.36423	5.68304	0.000226131	0.00194469	0.00103463
ANKRD13A	1.36399	6.0857	0.000132942	0.00126557	0.000670038
SMAD7	1.36315	4.72195	0.000880807	0.00583301	0.00314484
LIF	1.36279	5.61996	0.000246251	0.00208564	0.00110919
GSTM4	1.36137	5.28691	0.000389786	0.00301522	0.00160961
TMEM127	1.36121	5.29291	0.000386517	0.00299306	0.00159787
[truncated: 2,572 more rows]
