# Supplementary material for: Kaiso (ZBTB33) subcellular partitioning functionally links LC3A/B, the tumor microenvironment, and breast cancer survival
Source: Commun Biol. 2021 Feb 1;4:150. doi: 10.1038/s42003-021-01651-y (PMC7851134; doi:10.1038/s42003-021-01651-y)
Supplement: Supplementary file 6 — Supplementary Data 4 [file 42003_2021_1651_MOESM6_ESM.xlsx]

## Sheet: GO geneset KAISO 
Pathways	Geneset Group	p-value Nuclear	p-val adj Nuclear	ES Nuclear	NES Nuclear	nMoreExtreme Nuclear	Size Nuclear	LeadingEdge Nuclear	p-value Cyto	p-val adj Cyto	ES Cyto	NES Cyto	nMoreExtreme Cyto	Size Cyto	LeadingEdge Cyto	p-value Total	p-val adj Total	ES Total	NES Total	nMoreExtreme Total	size Total	LeadingEdge Total	p-value ZBTB33 RNA	p-val adj ZBTB33 RNA	ES ZBTB33 RNA	NES ZBTB33 RNA	nMoreExtreme ZBTB33 RNA	Size ZBTB33 RNA	LeadingEdge ZBTB33 RNA
GO_POSITIVE_REGULATION_OF_KINASE_ACTIVITY	GO	0.00990099	0.436729	0.366379	1.20997	0	466	RIPK3 RAD50 MUL1 PRKAG2 RAP1A TOM1L1 CDKN1A MAP3K1 PRKACG UCN NELL1 PDGFC ATG14 MMD TPD52L1 GNAI2 CALM1 TAOK2 ADCY2 INSR NEK10 NCKAP1L IRAK2 PAK3 MAP3K3 SPAG9 ADCY7 RPLP1 ILK CRKL MAPKAPK2 TNIK SLC11A1 SLC27A1 IRS1 ADAM8 PDE5A GHRL MAPK8IP2 C5 FBXW7 ITGA1 GHR SAA1 FLT3 TRAF6 LCP2 NRG1 ADCY3 TNFSF15 FCER1A PRKAR1A GADD45A MAP2K6 DRD2 RHOA CD81 PRKAR2B ANG MAPK1 MAP3K8 MRE11A C1QTNF2 MARCKS RIPK1 A…	0.019802	0.255491	0.306816	1.16673	1	466	CCNT1 PDCD10 RAD50 DOK7 PFKFB1 UBC TNFRSF10A TIAM1 FPR1 CDKN1A PLA2G1B HSPA5 CDC6 SYK PIM1 ITGB3 TLR4 MAP3K8 GRM1 SNCA FRS2 CCL5 MAP3K9 VAV2 DUSP6 PAK1 DBNL CLSPN MDFIC RIPK2 PTPN11 CD40LG ERCC6 VEGFA SLC27A1 MAGED1 PIK3R4 MAPKAPK5 ZAK DUSP9 BIRC7 TNFSF11 NGF CD24 CCNH RPS3 PROK2 PEA15 EEF1A2 BAK1 CAB39 VLDLR PDE5A MMD PRKAR1A ZNF16 MAP4K5 STK4 SHC2 IRS1 ALK PTK2B PPP1R9A NEK10 PDGFD PAK3 PRKAR2A…	0.00990099	0.574296	0.327244	1.16648	0	466	CAMKK1 SOD1 S100A12 ILK UBC BRAF HRAS PDE5A RALB FGF2 EGF PDGFC TLR9 UBB TELO2 DAB1 PRKACG ADCY7 ADAM9 TLR3 IRAK2 THBS1 NTF3 HGF CDK5 MAP3K3 PLCG1 NCKAP1L MAP3K5 PTPRC ADCY6 DUSP12 MAPRE3 GRM1 WNT5A EDN1 PTK2B CCDC88A RIPK1 ADCY3 PRKACA TAB2 PSMD10 PARK7 PDE6H MAP3K11 LCP2 CDKN1A FLT1 NRG1 BMP2 CAB39 MDFIC STRADA MAP3K2 TOM1L1 DRD4 FBXW7 NTRK1 NELL1 GHR PRKAR2A FGFR3 CARD10 PSRC1 PIK3CG HTR2B TNF…	0.217822	0.851579	0.481152	1.02865	21	466	NRK NCKAP1L TNFAIP8L3 MAP3K1 LRRK2 PDGFB GCG TNFRSF10B PRKCZ MAP4K1 FGFR3 PKD1 PRKACG MAP3K14 GNAI2 PDE5A CHRNA7 ATP2B4 TAOK2 WNT3A ILK MOS NOD1 CALCA DRD4 STRADA DAB1 LCP2 MAP3K3 TLR9 PRKACB PRLR CCL21 TLR6 EDN1 MUC20 NELL1 ARHGEF5 FZD4 ITGA1 SNCA FCER1A ALK ADCYAP1 FAM20A PLCE1 AFAP1L2 P2RX7 CD4 CCNH ADCY1 SNX9 DDR2 TLR3 CCL5 TLR4 STK11 PIK3CG PARP16 ZP4 IRAK2 IRS1 F2R IKBKG SPRY2 CDKN1B DAXX P…
GO_REGULATION_OF_CELL_ACTIVATION	GO	0.00990099	0.436729	0.371441	1.22267	0	434	AP3B1 TXK RIPK3 HLX TAC1 FLOT2 CYLD SFRP1 CD3G SLA2 CDKN1A AP3D1 ZAP70 LCK SOX15 TNFAIP3 LILRB1 DUSP22 TNFSF4 CLCF1 GPAM PTGER3 CD247 ADAMTS18 CD274 PAWR PTAFR NCKAP1L AHR PAK3 CD59 CD84 FOXJ1 TACR1 FCER1G RPS6KA1 LST1 APOE FES ALOX12 SPN MYB ADAM8 BCR NCK2 PDE5A STAT6 LGALS3 RARA HMOX1 TRAF6 FCER1A PRKAR1A CEBPB MLST8 NFKBID PRKCA CD81 HAVCR2 MAP3K8 EBI3 PTPN22 FOXP3 PRR5 APLF CD47 CD300A CD40 T…	0.029703	0.281651	0.306728	1.16619	2	434	ICOSLG TNFAIP8L2 MSH6 THBD CDKN1A IL6ST CARD11 C10orf54 LGALS3 SYK TLR4 MAP3K8 CD247 C1QTNF1 IL27 IL20RB SNCA IL21 CCL5 INHA SNX4 CD27 BTK PAK1 GRAP2 MAPKAP1 TNFSF13 AP1G1 RIPK2 TNFAIP3 PTPN11 CD40LG ANXA1 AP3B1 IL13 INPP5D CD300A DPP4 ABAT HES1 IL33 LILRB1 TNFSF11 TBX21 CD24 ATP11C IL31RA CD6 IL12A IL18 LAG3 CEACAM1 ZAP70 XBP1 PDE5A CCL2 IHH SAMSN1 RASAL3 CD3D HFE PRR5 PRKAR1A GLI3 GPR183 PAK3 D…	0.00990099	0.574296	0.335136	1.18817	0	434	VTCN1 SOD1 PTPRE AP3D1 SPTA1 TXK NFKBID HAVCR2 CD247 VPS33B PTGER3 IHH LAX1 PRR5 CD3G CDKN2A CD6 PDE5A DNAJA3 CD27 CD86 FBXO7 PRKCA VAMP3 IL27 IFNG AP1G1 DUSP3 GJD4 PRKCQ IL23A THBS1 NCKAP1L PTPRC STXBP2 CD5 MAD1L1 RNF41 HSPD1 WNT5A BCR PRDM1 ADAMTS18 CD47 IL12RB1 CD3D PLEK CDKN1A PGLYRP1 TNFSF4 MYB CD84 CYLD ADA EBI3 CD2 MZB1 FOXJ1 CEACAM1 CEBPB PLA2G2D LILRB1 BCL2 ATM SOCS6 LGALS3 STAT6 PVRL2 I…	0.287129	0.921071	0.478205	1.01995	28	434	NCKAP1L IFNG XBP1 KLRK1 CHRNB2 CD3G LCK IL18 INHA PDGFB MERTK BTK CYP26B1 CD247 MEF2C PRKCZ CNR2 IL7 MAP3K14 IL20RB FOXF1 IL23R PDE5A MAD1L1 CD244 SLAMF1 BTN2A2 SASH3 TMIGD2 MUC5B CCL2 MNDA AHR WNT3A PRR5 IL7R IL13RA2 PYDC1 NR1H3 VTCN1 C1QTNF1 STAT5B CNR1 CCL21 SOCS5 HFE PTPN6 IRF1 TBX21 IL12RB1 PRKCA SNCA ABAT FCER1A LILRB2 SLA2 PTAFR HRG CD4 DUSP22 IRS2 ZNF335 CORO1A RLTPR ABR LAX1 TNFAIP3 FES …
GO_ANTEROGRADE_AXONAL_TRANSPORT	GO	0.00990099	0.436729	0.618965	1.67925	0	22	AP3B1 AP3D1 HAP1 AP3S1 SPG7 KIF1B AP3M1 RAB21 BLOC1S2 SOD1 KIF3B SPAST BLOC1S3	0.39	0.741803	0.369248	1.09555	38	22	AP3B2 RAB21 BLOC1S2 AP3B1 SOD1 NEFL SNAPIN AP3S2 DTNBP1 SPG7 AP3M1 AP3M2 KIF1A SPAST KIF4A KIF3B BLOC1S1	0.6	1	0.34912	0.983143	59	22	SOD1 AP3D1 SPG7 SPAST HAP1 BLOC1S2 AP3S2 AP3B1 AP3M1 RAB21 BLOC1S3 KIF3B KIF1B KIF1A	0.108911	0.705553	0.601229	1.17325	10	22	SPG7 HAP1 AP3B2 KIF1A NEFL AP3M2 BLOC1S1
GO_REGULATION_OF_LEUKOCYTE_PROLIFERATION	GO	0.00990099	0.436729	0.374887	1.21321	0	194	RIPK3 TAC1 CDKN1A ZAP70 TNFAIP3 LILRB1 TNFSF4 CLCF1 GPAM CD274 PAWR NCKAP1L AHR CD59 FOXJ1 TACR1 ST6GAL1 LST1 SPN NCK2 PDE5A LGALS3 TRAF6 PRKAR1A CEBPB CD81 HAVCR2 EBI3 PTPN22 FOXP3 CD300A CD40 TNFSF18 CD244 KITLG PNP SFTPD IKZF3 CD40LG FLT3LG BTN2A2 RASAL3 CCL5 IL23A CD6 TNFRSF13B BCL2 CD38 CD3E PDCD1LG2 SPTA1 ERBB2 MNDA CASP3 ADK IL12RB1 HES1 IL10 ZP4 MEF2C HMGB1 SLAMF1 CD55 FGF10 INPP5D JAK3 S…	0.029703	0.281651	0.322346	1.18592	2	194	IL3 ICOSLG CDKN1A IL6ST CARD11 C10orf54 LGALS3 SYK TLR4 IL27 IL20RB IL21 CCL5 RIPK2 TNFAIP3 CD40LG ANXA1 IL13 INPP5D CD300A HES1 LILRB1 CD24 CD6 IL12A IL18 ZAP70 PDE5A IHH RASAL3 PRKAR1A GPR183 HAVCR2 PELI1 KIAA0922 EPO IRS2 RC3H1 CD74 CD209 PLA2G2D CD244 LYN CD86 NCK2 MIF SASH3 LEP IL4 TIRAP ITCH HHLA2 PTPRC TNFRSF13B CD28 LST1 IGF1 IKZF3 IL6 RIPK3 PRKCQ IL23R ADK PTH CLCF1 ZP4 KITLG SPN CSF1 JA…	0.00990099	0.574296	0.370939	1.27375	0	194	VTCN1 SPTA1 HAVCR2 IHH CDKN2A CD6 PDE5A DNAJA3 CD86 IL27 IFNG PRKCQ IL23A NCKAP1L PTPRC MAD1L1 PRDM1 IL12RB1 CDKN1A TNFSF4 ADA EBI3 MZB1 FOXJ1 CEBPB PLA2G2D LILRB1 BCL2 ATM LGALS3 IKZF3 CCL5 BTN2A2 MIF TNFAIP3 PNP DHPS LGALS9 CARD11 RAC2 IL12B IL6ST SCGB1A1 CORO1A PTPN22 CD55 IL10 CD3E TRAF6 AHR VAV3 LMO1 CD40 NDFIP1 RASAL3 IL3 SYK PRNP TAC1 IRF1 SASH3 INPP5D TNFSF13B CD300A CHRNB2 CD274 NCK2 CD8…	0.0990099	0.701923	0.504911	1.05997	9	194	NCKAP1L IFNG CHRNB2 IL18 MEF2C IL7 IL20RB IL23R PDE5A MAD1L1 CD244 SLAMF1 BTN2A2 SASH3 TMIGD2 MNDA AHR WNT3A PYDC1 VTCN1 STAT5B PTPN6 IRF1 IL12RB1 LILRB2 CD4 IRS2 ZNF335 CORO1A RLTPR TNFAIP3 JAK3 CD3E CCL5 IL12B TLR4 IL3 ZP4 PRKCQ LILRB1 AGER ANXA1 CD86 CD74 VAV3 TACR1 CD40LG GPR183 IL6 IL2RA PRDM1 CD1D IL5 TNFRSF13C HES1 CD28 PLA2G2D IL1B PAWR PTPRC IL10 CCL19 LGALS3 HAVCR2 FOXJ1 IL13
GO_PHOSPHOLIPID_METABOLIC_PROCESS	GO	0.00990099	0.436729	0.378398	1.2421	0	348	PPARD INPP5F PAFAH1B1 DGKE FGFR2 CPNE7 PGAP3 INPP5B LCK MVK FITM1 CDS2 PNPLA8 GPAM AGPAT3 LPL SERINC3 PI4KA PLCD4 FIG4 IMPA2 NRG4 MTMR7 MVD FGFR4 LPCAT4 SLC27A1 IRS1 CEPT1 FGF6 PIGF PIGZ TMEM150A SLC44A3 FGF5 ABHD3 PIP4K2C NRG1 PIK3C2B PON1 INPP5A DRD2 LIPG PIK3R3 PGAP1 DHDDS MPPE1 IDI1 LPCAT3 SMPD1 PLA2G5 PLA2G2A PIGX LIPC PIGP FDFT1 BTC HRASLS5 DDHD1 SACM1L PIP4K2A ISYNA1 KITLG PNLIPRP2 ARF3 SM…	0.366337	0.725454	0.274619	1.036	36	348	MTMR2 CECR5 PLCG2 SERINC3 PLA2G2E PLCB2 LPL FABP5 PNPLA8 PLA2G1B TAMM41 INPP5B PLA2G3 SMPDL3A SNCA FRS2 GATA6 SLC44A3 PI4KA SYNJ1 NAPEPLD PLA2G15 FIG4 PIGW PTPN11 SMPD3 MTMR3 SLC27A1 GPD1 INPP5D AGPAT2 PIK3R4 ABHD6 PIGS DPM2 CPNE3 PIGU FGF5 PLCH2 PIP4K2C PTEN PIK3CD ALDH5A1 PIGT SERINC5 ABHD12 AGPAT1 THEM5 SGPP1 IRS1 DPM3 PPARD MTM1 PTDSS1 SMPD2 PISD ABHD4 MBOAT7 IRS2 HADHB CPNE1 FADS1 CHKB SPTLC…	0.00990099	0.574296	0.343063	1.21258	0	348	LIPG PIP5K1C SMPD3 SPTLC2 PLA2G2E INPPL1 FGF2 MPPE1 EGF CD86 CLN8 TLR9 HEXB SGMS1 GPCPD1 IP6K2 DGKE FGFR4 ABHD4 PIGS CDS2 SMPD2 INPP5F PIKFYVE PLCG1 SGMS2 IDI1 PLA2G6 KLB LPL PI4K2A FGF6 PLEK PCYT1A PNPLA6 NRG1 LPIN3 AGPAT3 DOLPP1 PLA2G5 OCRL DDHD2 CWH43 TAZ PLA2G2D PLBD1 PIGM ATM DPM1 FGFR3 LIPC TAMM41 CHKA PIK3CG PITPNM3 AGPAT4 KIT TMEM150A HBEGF SERAC1 MTM1 NUS1 INPP4A PLA2G4A PIP5K1B PIK3R1 P…	0.980198	1	0.433797	0.922286	98	348	HRASLS5 LCK PDGFB PIK3CD FGFR3 PIGQ PLA2G4D IP6K2 LIPC PI4KAP1 RARRES3 DHDDS CLN8 TAZ PIP5KL1 ISYNA1 TLR9 ACHE MTMR3 FGF22 PLAUR SNCA SPHK2 TRAT1 CD19 PNLIPRP2 MTMR7 PLCE1 IRS2 FGF20 FABP5 INPP5A PIK3CG LIPG ENPP2 IRS1 FGF19 PIP4K2A PLCB1 MBOAT1 CD86 TTC7B FGFR1 LGALS13 FGF23 FITM1 NRG4 PDGFRA PIK3C2G INPP5K PLA2G4F PLB1 LPCAT4 GPLD1 PLCG2 VAV1 GATA6 PLA2G1B PLA1A KLB FGF1 PLCD1 PLEK FGF4 LPIN3 P…
GO_COGNITION	GO	0.00990099	0.436729	0.374301	1.2138	0	244	TAC1 PAFAH1B1 RGS14 GMFB DGCR2 NRGN UCN GPR21 GPI TACR2 ITGA8 HIF1A VIP CRTC1 PPP1R1B DRD1 DOPEY2 FOXP2 TACR1 RP9 TTC8 VDAC1 GPR155 MAPK8IP2 GM2A CYFIP1 CRH MAGT1 RIN1 GRIN1 ADCY3 CEBPB ST3GAL4 EGR2 DRD2 CTNS CREB1 AFF2 PRKAR2B PJA2 KLK8 ADCY1 JPH3 SLC11A2 JAKMIP1 GLP1R NTRK2 TH SHC3 LRRN4 MUSK PRKCZ DLG4 AAAS GRM5 PPT1 IFT20 DRD4 PTEN MDK ESR2 BBS4 NTRK1 CASP3 ARF4 GALR3 SLC8A2 OR52B4 TBR1 MEF2C…	0.722772	0.902239	0.252498	0.942364	72	244	CHMP2B SHC3 ITGB1 NPTX2 EN1 DOPEY2 KCNK2 SHANK1 SYNJ1 SLC6A1 FOXB1 ESR2 VIP MEIS2 ATAD1 CHRNA4 DRD5 CNTN2 VLDLR PTEN ABCA7 MAGT1 GRIN1 DRD1 GRM5 TNR RP9 JPH3 BTBD9 FEN1 TACR2 NRGN EIF4EBP2 VDAC1 MDK IFT20 PSEN1 KCNK4 GRM7 GPR21 PRKAR1B PTGS1 BBS4 CRHBP NLGN3 PPT1 ATP8A1 ITGA8 CBR3 GTF2A1L PRKCZ NTRK1 HRH3 S100B IGF1 OPRK1 GABRA5 NQO2 SLC8A2 ATP1A2 CTNS GRIN2B ARF4 FGF13 PLK2 NTRK2 JAKMIP1 PAFAH1B…	0.336634	0.959624	0.297578	1.03732	33	244	ARF4 SGK1 BRAF KAT2B EIF2AK4 CLN8 GPR21 KLK8 CDK5 BTBD9 PLA2G6 NTRK2 RP9 NLGN3 ADCY3 IFT20 CHRM1 NIPBL TACR2 GPR52 SLC8A2 GNAS APP CEBPB SNAP25 PTGS1 NRGN DRD4 NTRK1 LRRN4 HRH3 GTF2A1L PPT1 KIT TMPRSS11E NF1 VDAC1 S100B PSEN1 PTGS2 MAPK8IP2 GM2A HMGCR RPS6KB1 PRKCG ADORA1 RGS14 BCHE ESR2 CALB1 JAKMIP1 KCNK4 ADAM2 TNR THRA PPP1R1B NTS PRNP TAC1 GIP ATP8A1 EP300 CPEB3 ITGA8 CHRNB2 LHX8 TANC1 CHAT P…	0.524752	1	0.472715	0.995004	52	244	THRA FOXP2 CHRNB2 HRH3 JPH3 CALB1 SORCS3 TTC8 MEF2C PRKCZ DRD5 ATP1A2 BBS4 GPR155 NLGN4X CHRNA7 CLN8 CRHBP HTT DRD4 GLP1R CNR1 RIN1 SNAP25 PTN GTF2A1L SLC12A5 AMFR ADCY1 CAMK4 NLGN3 LHCGR ESR2 NRXN3 PLCB1 NPS PTGS1 SHANK2 TACR2 RGS14 RELN EGR2 TANC1 TACR1 PRKCG DRD1 SGK1 TBR1 SYNGAP1 ADCY8 OXTR LRRN4 JAKMIP1 KCNAB1 BCHE DGKI CTNS IL1B NTRK1 ITGA3 RASGRF1 STRA6 HOXA1 BRAF NTRK2 PRKAR2B ADAM2 AAAS …
GO_PHOSPHATIDYLINOSITOL_METABOLIC_PROCESS	GO	0.00990099	0.436729	0.393286	1.27143	0	192	INPP5F FGFR2 PGAP3 INPP5B LCK PI4KA PLCD4 FIG4 IMPA2 NRG4 MTMR7 FGFR4 SLC27A1 IRS1 FGF6 PIGF PIGZ TMEM150A FGF5 PIP4K2C NRG1 PIK3C2B INPP5A DRD2 PIK3R3 PGAP1 MPPE1 PLA2G5 PLA2G2A PIGX PIGP BTC SACM1L PIP4K2A KITLG ARF3 SMG1 PLEK INPPL1 IMPA1 FGF20 PIGK VAV1 PTEN PLA2G4F NRG2 PLA2G4C ERBB2 PIK3CD PIP5K1C TLR9 PI4KAP1 PGAP2 KLB ERBB4 GAB1 FGFR1 PIK3R4 PIK3C2A PIK3CA FGF10 INPP5D PIGQ TPTE2 ATM FGF8…	0.722772	0.902239	0.25911	0.953387	72	192	MTMR2 PLCG2 PLA2G2E PLA2G1B INPP5B FRS2 PI4KA SYNJ1 FIG4 PIGW PTPN11 MTMR3 SLC27A1 INPP5D PIK3R4 PIGS DPM2 PIGU FGF5 PLCH2 PIP4K2C PTEN PIK3CD PIGT IRS1 DPM3 MTM1 MBOAT7 IRS2 MTMR1 INPP4A PLA2G2D ALG5 INPP1 CD86 PIP5KL1 GRB2 TRAT1 IMPAD1 PGAP1 SACM1L BPNT1 PLA2G12A PIKFYVE LCK PLA2G16 FGF17 CD28 CD19 GPLD1 PIP5K1A KITLG PIGQ PI4K2B BTC EFR3B MTMR6 CSF1R SMG1 ARF3 PI4KAP1 PI4KB EGF PGAP2 PLA2G10 F…	0.0495049	0.679581	0.339746	1.16469	4	192	PIP5K1C PLA2G2E INPPL1 FGF2 MPPE1 EGF CD86 TLR9 IP6K2 FGFR4 PIGS INPP5F PIKFYVE KLB PI4K2A FGF6 PLEK NRG1 PLA2G5 OCRL CWH43 PLA2G2D PLBD1 PIGM ATM DPM1 FGFR3 PIK3CG PITPNM3 KIT TMEM150A HBEGF MTM1 INPP4A PLA2G4A PIP5K1B PIK3R1 FGF20 PLA2G4D MTMR8 IMPA1 PI4KAP2 PLCG2 IP6K1 PLA2G4F PI4KAP1 PIK3R4 PIK3R3 PLA2G12A PIK3C2G TTC7B INPP5J INPP5D GAB1 PLA2G4C PIK3C3 PI4KB PIGQ PIGK PTEN MTMR4 PIK3R2 MTMR1…	0.960396	1	0.443102	0.929854	96	192	LCK PDGFB PIK3CD FGFR3 PIGQ PLA2G4D IP6K2 PI4KAP1 PIP5KL1 TLR9 MTMR3 FGF22 PLAUR TRAT1 CD19 MTMR7 IRS2 FGF20 INPP5A PIK3CG IRS1 FGF19 PIP4K2A PLCB1 CD86 TTC7B FGFR1 FGF23 NRG4 PDGFRA PIK3C2G INPP5K PLA2G4F GPLD1 PLCG2 VAV1 PLA2G1B KLB FGF1 PLEK FGF4 PIK3R1 MBOAT7 CD28 KL PLA2G2D CWH43 GAB1 FGF16 DRD2 PLA2G4E FGF2 IP6K3 PLA2G2E FGF3 FGF8
GO_AXO_DENDRITIC_TRANSPORT	GO	0.00990099	0.436729	0.558927	1.57873	0	33	AP3B1 PAFAH1B1 AP3D1 HIF1A HAP1 AP3S1 SPG7 APBA1 KIF1B AP3M1 OPA1 RAB21 BLOC1S2 MAPT SOD1 SPG11 KIF3B SPAST BLOC1S3	0.29703	0.680793	0.355024	1.11723	29	33	AP3B2 RAB21 BLOC1S2 AP3B1 SOD1 NEFL SPG11 SNAPIN PAFAH1B1 AP3S2 UCHL1 APBA1 DTNBP1 SPG7 HIF1A AP3M1 OPA1 AP3M2 KIF1A MAPT SPAST KIF4A KIF3B BLOC1S1	0.49505	0.984803	0.3356	0.985705	49	33	SOD1 AP3D1 OPA1 APP SPG7 MAPT SPAST HAP1 NDEL1 BLOC1S2 PAFAH1B1 AP3S2 AP3B1 AP3M1 RAB21 BLOC1S3 KLC3	0.990099	1	0.366896	0.732816	99	33	SPG7 WDR81 NDEL1 HAP1 APBA1 MAPT AP3B2 SPG11 KIF1A NEFL KLC3 AP3M2
GO_REGULATION_OF_BLOOD_PRESSURE	GO	0.00990099	0.436729	0.385203	1.24315	0	164	TAC4 TAC1 NPY1R OR51E2 SLC4A5 UCN SCPEP1 CTSZ NPR1 PTAFR STK39 TACR1 PTPRO ATP1A1 RENBP CRH ADAMTS16 HMOX1 NRG1 MME NAV2 DRD2 ADRA1D CORIN TNNI3 NOX1 NPPA UTS2 GLP1R RASL10B SOD1 ERAP2 CHGA NOS3 NPY AGTRAP GSK3A NISCH ERAP1 EPHX2 TBXA2R EDNRA BBS4 GUCY1A3 SOD2 CYP4F2 TRHDE KCNK6 MKKS CYP11B2 OXT WNK1 NPFF P2RX2 ACSM3 CPA3 SLC2A5 GUCA2B PPARA SGK1 RNPEP ABAT PPARG LNPEP F2RL1 F2R GJA1 MC3R RAMP2 C…	0.80198	0.928863	0.253595	0.923642	80	164	PCSK5 NPFF P2RX1 DDAH1 CORIN P2RX4 CTSZ NPY HBB TRHDE ABAT MYH6 NCALD AVPR1A DRD5 PPARG F11R STK39 NPY1R GNB3 SOD1 RASL10B GJA5 COL1A2 SLC4A5 EDNRB EDN1 ADIPOQ C3AR1 NOS1 CD34 LNPEP F2RL1 SLC2A5 PTGS1 CYP4F2 BBS4 LEP MME PTAFR AGT CMA1 ATP1A2 PTGS2 TNNI3 CALCA ADRA1A TAC4 QRFP ADH5 SGK1 RNPEP NTSR1 PRCP ACSM3 AVPR1B NPPB CHGA EDNRA PTPRO CYBA NRG1 POSTN UTS2R P2RX2 CYP4A11 FFAR3 REN NAV2 SCPEP1 S…	0.49505	0.984803	0.294595	1.0011	49	164	NOS1 SOD1 SCPEP1 SGK1 C3AR1 NAV2 STK39 RASL10B NOX1 TAC4 TRHDE TACR3 ADRB3 CORIN NPR3 ERAP1 EDN1 CTSZ ERAP2 VEGFC NRG1 PTGS1 PTPRO PTAFR TBXA2R ADIPOQ PRCP PTGS2 AGT CYP4F2 GSK3A ADORA1 CYBA P2RX1 GNB3 F11R NPR1 ACE TAC1 CALCA NCALD CRHR2 RPS6KA2 LEP NOS3 GUCY1A3 UTS2 WNK1 EPHX2 REN MC3R ECE1 NPFF CYP11B1 AGTR2 BMPR2 DDAH1 TNNI3 OR51E2 APLN ADRB1 NPY ATP1A1 GLP1R TACR1 CHGA CNR1 CYP11B2 OPRL1 ADR…	0.376238	0.991899	0.488624	1.02331	37	164	UTS2 PDGFB FFAR3 DRD5 ATP1A2 GJA5 PTPRO KCNK6 TAC4 ECE1 BBS4 NPR1 QRFP CALCA CORIN STK39 ADRA1B OPRL1 CYP11B1 GLP1R TNNI3 CNR1 GNB3 BRS3 EDN1 GUCY1A3 NPY1R NAV2 ABAT PTAFR ACSM3 NPY CYP4F12 F2R AVPR1A BDKRB1 PTGS1 POSTN MC3R EDNRA AGT ADAMTS16 P2RX4 MME TACR1 TBXA2R SGK1 OXTR AVP EPHX2 ACTA2 ERAP1 GCGR POMC COL1A2 CRHR2 NPPA EDNRB NOS1 RENBP GJA1 DRD2 SLC2A5 OR51E2 NPR2 EMP2
GO_REGULATION_OF_MICROTUBULE_BASED_PROCESS	GO	0.00990099	0.436729	0.377368	1.22422	0	231	SPICE1 SLC39A12 SBDS PAFAH1B1 CYLD RGS14 NUBP1 MYH9 TERF1 CHMP3 BECN1 CNIH2 PPP2R4 SUN2 CEP63 HAP1 CHMP2A DNAH11 CDK5RAP2 NPM1 FES CHMP1B TMEM67 IGBP1 SENP6 TUBGCP5 RGS2 HDAC3 RNF4 CHD3 NEK6 GAS2L1 RHOA CHMP1A NEFH EML1 CLIP1 HAUS2 MAPT SLAIN2 EZR GAS2L2 GOLGA2 TRAF3IP1 BBS2 MLH1 CEP120 SKA2 ERBB2 BBS4 PKD1 CDC14A MID1IP1 PDCD6IP CSNK1D KIF3B MKKS EML2 SPAST CDK5R1 SNCA TUBGCP4 INO80 CAV3 SGK1 HD…	0.306931	0.689766	0.285599	1.05836	30	231	KIF23 KIF18A TRIM54 CHMP2B OFD1 BIRC5 HAUS4 CEP192 SPC25 BIRC3 SNCA RACGAP1 CHMP2A RAN BORA MACF1 CDC14A GSK3B SENP6 BIRC7 TTK RPS3 HDGFRP3 CEP85 HAUS1 ARHGEF2 MDM1 CDK5RAP2 CKAP2 CCDC40 TPR XIAP STMN4 TUBB DIAPH1 CCDC39 ZNF207 SKA1 NDC80 RAB11A SPICE1 BBS4 SMC3 CEP120 CEP76 KATNB1 HAUS6 TRPV4 TNKS SKA3 FGF13 TUBG1 PLK2 RHOA PDCD6IP PAFAH1B1 KIF11 KIF2A XPO1 TUBGCP4 BECN1 CAV3 PLK4 HAUS2 CHEK1 CH…	0.653465	1	0.279797	0.97172	65	231	SKA2 CCNB1 SPAG5 SGK1 RGS2 GOLGA2 FKBP4 RCC2 HAUS5 PDCD6IP GAS2L2 NEK6 HDGFRP3 MLH1 INO80 SENP6 SPICE1 CSNK1D TBCD CYLD TMEM67 TRAF3IP1 EML2 MYH9 ARHGEF2 PSRC1 TRIM54 TRPV4 PPP2R4 CDC42 MAP9 MAPT DNAAF1 SBDS SLC39A12 HAUS8 CIB1 KATNB1 MYBL2 CEP120 RGS14 CDK5RAP2 SPAST RNF4 TUBGCP6 CCDC40 CLASP1 PRC1 ATAT1 OFD1 CCNF CDC14A KIAA0196 INPP5J HAUS3 HAP1 GSK3B SLAIN2 CEP85 ARHGEF10 NCOR1 CDKN1B TUBGCP4…	0.881188	1	0.452521	0.952338	88	231	CDC14A EML1 TUBGCP2 PKD1 BBS4 CEP120 UVRAG EPHA3 DIXDC1 WNT3A MOS CLIP3 STMN3 SNCA ARHGEF10 C16orf45 TTLL6 APC2 FES CCDC39 GAS2L2 LZTS2 SENP6 CATSPER1 CDKN1B CAV3 RBM14 RGS14 OFD1 PKHD1 NEFH SGK1 NCOR1 EML2 TUBGCP6 ABL1 FLNA PIBF1 BBS2 CLIP1 STMN4 RGS2
GO_CELL_CHEMOTAXIS	GO	0.00990099	0.436729	0.399155	1.28746	0	160	SBDS CCL25 EPHA2 BCAR1 CCL27 CKLF S100A9 AMICA1 NCKAP1L RPS19 ITGA9 FCER1G PTPRO CCL3 ADAM8 LGALS3 C5 ITGA1 SAA1 CXCL3 CCL11 GBF1 ARHGEF16 CXCR2 IL6R CORO1B PLEKHG5 CXCL6 ANO6 CHGA CCL4 CCL20 CXCL2 SAA4 SFTPD CCL5 RAC1 CXCL1 CCR7 VAV1 HGF FOLR2 ITGB2 ARRB2 RHOG PIK3CD SCG2 CXCR3 PIP5K1C CXCL5 S100A12 IL10 HMGB1 CCL17 CCL22 CCL24 PREX1 S100A8 CCL26 HOXB9 PRKCQ CCL19 KIT TGFB2 NOV CXADR PIK3CG AGTR…	0.257426	0.650028	0.292022	1.06287	25	160	LEF1 RAB13 LGALS3 HOXB9 PLA2G1B SYK CCL3L3 CCL3L1 CXCL11 IL17RA CCL5 CCL27 CCR6 CCR1 VEGFA ANXA1 TNFSF11 CCR5 SEMA5A CCL2 S100A8 PIK3CD IL17RC CCL26 ITGB2 IL16 TGFB2 XCL2 CCR7 EDNRB EDN1 CSF3R PF4V1 CX3CL1 CXCL1 NRP1 NOV ANO6 IL6 ARHGEF16 AMICA1 CCL16 PRKCQ PPBP PIP5K1A IL6R CXCR4 LYST CALCA CXCL12 CORO1A VAV3 FOLR2 CXCL6 CCL22 BIN2 CXCL13 FLT1 CCL13 LPAR1 CHGA NCKAP1L ARRB2 RHOG CXCR2 CCL25 PTPR…	0.405941	0.984803	0.299577	1.01871	40	160	S100A12 PIP5K1C ANO6 S100A9 CXCL3 IFNG ARHGEF16 PRKCQ HOXB9 HGF DOCK4 NCKAP1L GBF1 NRP1 EDN1 CCL25 CCL24 FLT1 XCL2 PREX1 CXCL6 PTPRO LGALS3 PIK3CG CCL5 KIT SCG2 HBEGF CCL20 CCL3L3 CCL28 CCL3L1 CCL26 CXCR2 SBDS FOLR2 TGFB2 CCL27 CCL3 CORO1A BCAR1 IL10 CXCR3 ITGA1 IL6R VAV3 SYK PLXNB3 TREM1 CALCA CCR5 ANXA1 CORO1B PLEKHG5 CKLF NOV CCR2 RPS19 ITGB2 ARHGEF5 CCR6 C5AR1 CCL13 CCL16 CXCR4 SAA1 CXCL2 C5 …	0.287129	0.921071	0.493612	1.03245	28	160	NCKAP1L PPBP NOV IFNG CCR6 PDGFB PIK3CD CXCL2 PTPRO CCL4L2 BCAR1 CCL3 CCL2 ARHGEF16 CCR5 CCL1 CALCA LYST ITGA9 CCL21 ITGB2 EDN1 ARHGEF5 ITGA1 ARRB2 CORO1A CCL5 PIK3CG LEF1 PF4V1 PRKCQ ANXA1 CXCR2 CX3CL1 C5AR1 PDGFRA NRP1 BIN2 VAV3 SCG2 CCL3L3 VEGFA CCL3L1 IL6 CCL22 VAV1 PLA2G1B TREM1 CXCL3 CCL23 DOCK4 CCL28 IL1B SAA2 IL10 CCL19 LGALS3 EDNRB CCR1 CCL7 SAA1 FLT1 HRH1 TGFB2 CXCR3 FCER1G IL6R FOLR2 C…
GO_PHOSPHATIDYLINOSITOL_BIOSYNTHETIC_PROCESS	GO	0.00990099	0.436729	0.416245	1.31057	0	120	INPP5F FGFR2 PGAP3 PI4KA FIG4 MTMR7 FGFR4 SLC27A1 IRS1 FGF6 PIGF PIGZ FGF5 PIP4K2C PIK3C2B PIK3R3 PGAP1 MPPE1 PIGX PIGP SACM1L PIP4K2A ARF3 INPPL1 IMPA1 FGF20 PIGK PTEN PIK3CD PIP5K1C TLR9 PGAP2 KLB GAB1 FGFR1 PIK3R4 PIK3C2A PIK3CA FGF10 INPP5D PIGQ TPTE2 ATM FGF8 SYNJ2 MTM1 PIKFYVE PLAUR MTMR4 PIK3R5 MTMR3 SH3YL1 PIK3CG FGF9 PLCG2 PI4K2A FGF18 PIK3R6 SYNJ1 PIGG PIGW INPP5J MTMR1 VAC14 FGF2 CDIPT…	0.693069	0.891494	0.262674	0.938381	69	120	MTMR2 PLCG2 FRS2 PI4KA SYNJ1 FIG4 PIGW PTPN11 MTMR3 SLC27A1 INPP5D PIK3R4 PIGS DPM2 PIGU FGF5 PIP4K2C PTEN PIK3CD PIGT IRS1 DPM3 MTM1 IRS2 MTMR1 INPP4A ALG5 GRB2 PGAP1 SACM1L PIKFYVE FGF17 PIP5K1A PIGQ PI4K2B MTMR6 ARF3 PI4KB PGAP2 FGF18 PLAUR SYNJ2 TPTE2 PIGF PGAP3 PIK3CG ARF1 FGF23 IMPA1 PIGA FGF22 VAC14 PIK3CA CDS1 FGF4 PIGB PIGM PIGH MTMR7	0.0495049	0.679581	0.362441	1.21168	4	120	PIP5K1C INPPL1 FGF2 MPPE1 TLR9 FGFR4 PIGS INPP5F PIKFYVE KLB PI4K2A FGF6 OCRL CWH43 PIGM ATM DPM1 FGFR3 PIK3CG MTM1 INPP4A PIP5K1B PIK3R1 FGF20 IMPA1 PLCG2 PIK3R4 PIK3R3 PIK3C2G INPP5J INPP5D GAB1 PIK3C3 PI4KB PIGQ PIGK PTEN MTMR4 PIK3R2 MTMR1 TPTE2 PIGT MTMR3 GPAA1 PIK3CB PIGW FGF5 PLAUR ARF3 FGF10 FGF8 CDS1 PIGH SACM1L MTMR7 FGF23 PIGP FIG4 MTMR2 PIP4K2A CDIPT PIK3R5 PIGX PIK3C2A	0.910891	1	0.442595	0.91899	91	120	PIK3CD FGFR3 PIGQ TLR9 MTMR3 FGF22 PLAUR MTMR7 IRS2 FGF20 PIK3CG IRS1 FGF19 PIP4K2A FGFR1 FGF23 PIK3C2G INPP5K PLCG2 KLB FGF1 FGF4 PIK3R1 KL CWH43 GAB1 FGF16 FGF2 FGF3 FGF8
GO_PEPTIDYL_SERINE_MODIFICATION	GO	0.00990099	0.436729	0.389148	1.24492	0	146	HIPK3 CAMK2D PRKD2 STK32B HMGA2 PRKCB CSNK1G2 CSNK1G3 MAST2 STK39 ILK MAPKAPK2 GALNT3 PKN3 IL24 AKT2 NEK6 PRKCA CLK1 MAPK1 STK32A MAPK12 RIPK1 GALNT2 BGN MAP3K10 SMG1 PRKCZ PRKAA2 BCL2 HIPK4 PKD1 MAP4K1 STK4 BRSK2 CSNK1D HIPK2 CDK5R1 CSNK1E AKT3 DCX MAPK13 PINK1 ERN1 NLK ATM MAPKAPK3 PRKCQ SGK1 CAMK4 PRKACA GSK3B SPOCK2 CAB39 CDK5 PAK2 EIF2AK3 PRKG2 PRKCG	0.0792079	0.391151	0.314649	1.13608	7	146	PKN2 VRK1 MAPK8 IKBKB SYK PRKDC CLSPN MKNK2 GSK3B STK38 PRKAA2 MAPKAPK5 MKNK1 PRKCE MAPK12 MAPK13 CAB39 STK39 STK4 DCX SGK3 EPO PINK1 TGFBR2 CSNK1G3 MAST1 PDPK1 PRKCZ TTBK2 TNKS PRKCQ DYRK1A MAPK14 DMPK RPS6KA5 PLK2 PRKACA IL24 LRRK2 CSNK1E MORC3 TBK1 CHEK2 CAMK2A SGK1 SMG1 CDK5R1 CSNK1A1 GALNT3 VRK3 SPOCK2 GALNT2 HIPK2 MAPKAPK2 BCL2 PRKCB PRKCG ATR CDC7 CLK1 TDGF1 AKT3 CDK2 MBOAT4 BRSK2 MAP4K1 N…	0.0693069	0.712952	0.353785	1.19589	6	146	ILK CCNB1 SGK1 RPS6KA5 STK39 PRKCA PRKCE PRKCQ AKT3 CDK5 STK32B MAST2 SPOCK2 NEK6 MKNK2 RIPK1 PRKACA CSNK1D PRKCB SGK2 CAB39 AKT2 NAA10 EIF2AK3 BCL2 ATM IL24 CSNK1G1 STK4 SRC CDK1 MKNK1 CSNK1E PRKG2 PRKCG ADRBK1 HIPK3 MAP3K10 HIPK2 SYK MAPK13 CSNK1A1 RPS6KA4 VRK3 GSK3B RPS6KA2 SPOCK3 TAF1 CDK5R1 MAP4K1 MAST1 PKN1 DMPK PRKD2 PDK3 MAPK8 PINK1 AURKA TNKS ATR DYRK1A SGK3 CSNK1G2 DCX	0.653465	1	0.473485	0.986961	65	146	PRKD1 IL24 LRRK2 PDGFB PRKG2 PRKCZ PRKCH MAP4K1 PKD1 PKN3 BRSK2 ILK STK39 SPOCK3 ADRBK1 PRKD2 PRKCA PRKCB TTBK2 MAST3 CAMK4 MBOAT4 MAST2 IKBKB PRKCQ CAMK2D BGN PRKCG TGFBR2 SGK1 CSNK1G2 MKNK2 MAPK7 ERN1 STK32C MAPKAPK3 DMPK TDGF1 AKT3 NDNF SGK3 TTBK1 PINK1 CSNK1A1 RPS6KA2 SPOCK2 STK32A HIPK2 TLK2
GO_REGULATION_OF_BODY_FLUID_LEVELS	GO	0.00990099	0.436729	0.362933	1.20395	0	497	AP3B1 TXK ABCA12 TAC4 TAC1 HAS2 DGKE F12 SCT FERMT3 VCL XDH SLC4A5 ZAP70 LCK MYH9 PRKACG UCN PDGFC GPI PRKCB HPS4 SH2B3 CD36 S100A9 SH2B1 TP63 STX2 HIF1A PTGER3 VIP PDSS2 ADAMTS18 NPR1 ADCY2 CBX5 GP9 SERPINA10 TFPI2 CD59 STK39 TACR1 ADCY7 HBD ILK FCER1G ITGA2B APOE ALOX12 COL3A1 PTPRO AK3 PAM GNA13 SAA1 GP1BA DOCK8 SYTL2 LCP2 ACTB ADCY3 PRKAR1A STXBP3 CPB2 EHD3 DRD2 PRKCA DOCK9 RHOA IRF2 CREB1 PR…	0.376238	0.731938	0.271337	1.02939	37	497	FBLN1 PLCG2 P2RX1 THBD IFNA7 RAD51B COL3A1 SYK C11orf63 P2RX4 UPRT ITGB3 TLR4 ADAMTS13 C1QTNF1 HPS4 GATA6 GNA15 MYL12A GATA4 VAV2 HBB GP1BB UMPS GP6 GRHL3 PTPN11 CD40LG PROC AK3 FOXB1 HDAC1 VIP VEGFA ATP2B2 PPAT AP3B1 ENTPD1 ABAT NCOA1 GNB1 PDPN TRPC7 DOCK1 F13B SERPIND1 KLKB1 PRKCE ZAP70 MAFK XBP1 GP1BA PRKAR1A STK39 STXBP1 P2RY2 MYO5B ITGA2B HK2 PDGFD COPA PRKAR2A CAPZB COL1A1 DOCK9 MAFG VTN SC…	0.0495049	0.679581	0.313134	1.11563	4	497	ILK TXK FERMT3 VPS33B PTGER3 IFNA7 ANO6 S100A9 PLAU STK39 PDGFC VKORC1 PRKCA VAMP3 AQP3 PRKCE ATP2B2 TAC4 PRKACG DGKE ABCA12 ADCY7 GATA5 PRKCQ SLC29A1 THBS1 AK3 PLG FAM46A ITPR2 USF2 CHRM3 ADCY6 NPR3 WAS EDN1 DOCK6 ADCY3 ADAMTS18 PRKACA TRPC3 DGKD STXBP3 PRKCB CHRM1 HDAC1 PLEK TFPI2 LCP2 ATP7B HIST1H3J ADA GNAS FOXA2 NLRP6 GNA11 STAT5A XDH MAFK PTPRO C11orf63 F10 PRKAR2A SYTL2 MYH9 PIK3CG DGKK TR…	0.0495049	0.608133	0.492876	1.05394	4	497	GP9 XBP1 PRL UTS2 LCK A2M DGKG PDGFB MERTK DOCK8 CYP26B1 KLKB1 PRKCH TFAP2B GJA5 PTPRO C3 PRKACG CSN2 TAC4 DGKK FAP KNG1 NPR1 F9 LACRT RAD51B WNT3A ILK TRPC3 SFN STK39 GP1BA NR1H3 STXBP1 C1QTNF1 STXBP5 XDH LCP2 OPRL1 GATA5 PRKACB ENTPD1 STAT5B PRLR P2RX5 HNF4A PTPN6 FERMT3 EDN1 IRF1 PLAUR PRKCA CLIC1 IFNA1 ARRB2 F10 ABAT PRKCB SH2B3 P2RX7 GNA15 ALOX12B GRHL3 HRG NFE2 HAS2 ADCY1 TFPI2 STATH SH2B1 …
GO_MAMMARY_GLAND_EPITHELIAL_CELL_DIFFERENTIATION	GO	0.00990099	0.436729	0.611413	1.60087	0	16	HIF1A AKT2 CEBPB ZNF703 PRLR IRF6 MGMT ERBB4	0.98	0.997042	0.187377	0.524552	97	16	FOXB1 FOXF1 CEBPB HIF1A ERBB4 ELF5 HOXA5 PRLR IRF6	0.878788	1	0.275862	0.723589	86	16	AKT2 CEBPB SMO FOXF1 ELF5 MGMT PTCH1 ERBB4 IRF6 HIF1A	0.118812	0.711554	0.599329	1.14469	11	16	FOXF1 PRLR HOXA5 ZNF703 MGMT
GO_FIBRIL_ORGANIZATION	GO	0.00990099	0.436729	0.606505	1.61735	0	19	RIPK3 B4GALT7 CD36 ILK COL3A1 ADAMTS3 RIPK1 FKBP1A CST3 SNCA APP MUC5AC	0.71	0.897332	0.293241	0.848524	70	19	COL3A1 SNCA TNXB COL5A1 RIPK3 FKBP1A MFAP4 CD36 ILK HSP90AB1 RIPK1 CST3 MFAP5 APP	0.464646	0.984803	0.370879	1.01252	45	19	ILK RIPK1 APP CD36 RIPK3 B4GALT7 FKBP1A SNCA COL3A1	0.782178	1	0.465323	0.894034	78	19	ILK SNCA MFAP5 COL3A1 ADAMTS3 CD36 MUC5AC CST3 COL5A1 GSN
GO_REGULATION_OF_LAMELLIPODIUM_ASSEMBLY	GO	0.00990099	0.436729	0.573641	1.58956	0	26	EPHA2 HDAC4 BIN3 FRMD7 WNT1 CLRN1 SSH2 CAPZB FER TWF2 RAC1 HRG SSH1 WASF2 ARPC2	0.425743	0.761595	0.353614	1.05906	42	26	WNT1 CLRN1 ARPC2 CAPZB DNM2 HSP90AA1 NCKAP1 FSCN1 FRMD7 SSH3 TWF2 SSH2 RLTPR RAC1 RAC2 BRK1	0.79	1	0.299057	0.84996	78	26	WASF2 WNT1 RAC2 SSH1 PLXNB3 FSCN1 CAPZB TWF2 CLRN1 FRMD7 SSH2 DNM2	0.930693	1	0.398324	0.787532	93	26	HRG RLTPR BIN3 RAC2 CAPZB CLRN1 HDAC4 EPHA2 FER SSH1
GO_ORGANOPHOSPHATE_BIOSYNTHETIC_PROCESS	GO	0.00990099	0.436729	0.368379	1.21259	0	434	PPARD INPP5F PRKAG2 DGKE NME3 FGFR2 CPNE7 ALDOA COASY PGAP3 MVK FITM1 CDS2 RRM2B CPS1 GPAM AGPAT3 NPR1 NAMPT ADCY2 PI4KA PTAFR CMPK1 LHPP ADCY7 FIG4 MTMR7 ADSSL1 MVD FGFR4 NME5 LPCAT4 SLC27A1 IRS1 AK3 SLC26A2 CEPT1 FGF6 PIGF AMPD3 PIGZ SLC44A3 FGF5 ABHD3 NADSYN1 PIP4K2C ADCY3 PIK3C2B HTR2C ATP5L2 PIK3R3 PRPS1L1 PGAP1 TK1 AMPD2 DHDDS MPPE1 ERH UCK1 AK5 IDI1 LPCAT3 MTHFD2L ADCY1 NPPA PLA2G5 PLA2G2A…	0.544554	0.832338	0.260654	0.991015	54	434	MTMR2 CECR5 PLCG2 PLA2G2E FABP5 UCK2 SORD PLA2G1B TAMM41 UPRT AK7 FRS2 SLC44A3 PI4KA SYNJ1 FIG4 UMPS ACACB PIGW PTPN11 FLAD1 AK3 AK1 MTMR3 ERH PPAT ATP5C1 SLC27A1 GPD1 INPP5D AGPAT2 PIK3R4 HTR2C ATP5J ATP5S PIGS DPM2 CPNE3 ATP5H ATP5A1 ATP6V0A2 RRM2 PRPS1 GUCY1B3 ASPDH PIGU FGF5 PIP4K2C PTEN PIK3CD PIGT ADSS SERINC5 XYLB AGPAT1 IRS1 TK2 PPCS CHCHD10 IPMK AMPD2 DPM3 KARS MOCS2 ADSL PPARD MTM1 PTDS…	0.00990099	0.574296	0.338706	1.20083	0	434	G6PD PIP5K1C CHCHD10 UPP2 SPTLC2 PLA2G2E INPPL1 FGF2 MPPE1 UCK1 TLR9 HEXB SGMS1 DGKE GPHN ADCY7 FGFR4 DCXR PIGS MOCS1 CDS2 NME4 AK3 INPP5F PIKFYVE SGMS2 AMPD2 PRTFDC1 IDI1 ADCY6 PLA2G6 NPR3 KLB PI4K2A FGF6 ADCY3 HTR2C ATP5L2 PCYT1A TK1 NPPC SLC25A13 LPIN3 AGPAT3 ADA DOLPP1 PLA2G5 ATP5G3 SHMT1 UCN2 OCRL DDHD2 CWH43 TAZ PLA2G2D NFS1 KMO PIGM ATM DPM1 FGFR3 TAMM41 PTAFR GUCY2C CHKA PIK3CG HTR2B AGPA…	1	1	0.431525	0.920389	100	434	TPK1 PIK3CD FGFR3 PIGQ PLA2G4D ATP6V0A1 TCIRG1 DHDDS NPR1 TAZ ISYNA1 TLR9 ACHE ATP5S MTMR3 CALCRL GPHN FGF22 GUCY1A3 PLAUR SPHK2 MTMR7 PTAFR IRS2 ADCY1 ADCY10 PRPS1L1 FGF20 FABP5 PIK3CG GUCY2D UCKL1 IRS1 AK7 FGF19 PIP4K2A NT5E MBOAT1 FGFR1 FGF23 FITM1 NME5 NADSYN1 CKM AK1 PANK4 PIK3C2G INPP5K LPCAT4 AQP1 CPS1 PPCDC PLCG2 PLA2G1B ADCY8 KLB FGF1 TK2 NPPC FGF4 LPIN3 GK2 PIK3R1 MBOAT7 KL PLA2G2D AMPD…
GO_CELL_SUBSTRATE_ADHESION	GO	0.00990099	0.436729	0.378365	1.22059	0	159	PPARD OTOA FERMT3 VCL ITGA4 SGCE LAMC1 TMEM8B ITGA8 TAOK2 ITGAV ECM2 ILK NID1 ITGA2B PEAK1 COL3A1 TSC1 ITGAL RAB1A THBS3 ITGA1 RADIL MYO1G TRPM7 ITGA11 MARCKS SORBS3 VAMP3 FER BCAM PARVG RAC1 EPHA1 CD96 BCL2 ITGB2 PKD1 ITGB7 LAMB1 PTPRK FGFRL1 DDR1 ITGB1 ACTN1 MICALL2 EPB41L5 VWA2 SIGLEC1 MKLN1 AKIP1 BVES CD63 FERMT2 EPDR1 ADAMTS13 ITGA2 ADAMTS12 CDK5 RHOD COL5A3 NPNT SMAD6 CTNNB1 EDA ITGA6 CTTN …	0.415842	0.754583	0.28307	1.03073	41	159	EPDR1 ITGB1 TIAM1 ECM2 COL3A1 ITGB3 SORBS1 ADAMTS13 CUZD1 ARHGAP6 MICALL2 FBLN5 EPHB3 TESK2 HOXD3 CNTN2 ITGB2 PPFIA1 PTK2B ITGA2B TECTA CTTN ADAM9 PPARD TNXB VTN ITGB7 MARCKS FZD7 CD34 KIF14 COL17A1 LYVE1 ACTN2 PPFIA2 ITGA8 PDPK1 DDR1 PARVG TYRO3 PIP5K1A CD63 TMEM8B TSC1 ITGA7 EFNA1 FZD4 CORO1A MUC4 ARHGEF7 ITGA3 ANTXR1 SRGAP2 BCAM ITGA11 RHOD OTOA FERMT3 BCL2 MKLN1 VAMP3 WHAMM CD96 THY1 LAMC1 RA…	0.920792	1	0.252267	0.857277	92	159	PXN PARVG ILK FERMT3 EPHB3 VAMP3 RCC2 MYO1G ADAM9 CDK5 RADIL PTK2B RHOD ITGAV SRGAP2 TNFRSF12A ITGA4 BCAM FGFRL1 BCL2 ITGB4 SRC THBS3 FZD4 EPHA1 CD63 CORO1A COL13A1 ITGA1 TSC1 ITGA11 DDR1 FZD7 DAG1 ITGA2B ITGA8 CD96 HPSE SIGLEC1 TYRO3 SMAD6 MKLN1 CNTN2 TTYH1 CUZD1 VCL ITGB2 ITGB7 ITGA2 ARHGEF7 RAB1A ITGA6	0.29703	0.928533	0.494173	1.03326	29	159	LAMB1 ITGB7 MERTK TESK2 PKD1 CD44 TAOK2 TTYH1 NID2 WHAMM ILK CCL21 ITGB2 SMAD6 FERMT3 FZD4 ITGA1 FGFRL1 ANTXR1 CUZD1 COL13A1 FN1 EPHA1 CORO1A NID1 RHOD NPNT SIGLEC1 ACTN1 LYPD5 PTK2B FERMT2 JAM3 EPB41L5 ITGAL THBS3 ITGA10 VWA2 TNFRSF12A FGB EDA CD96 CTTN ADAMTS12 THY1 ZYX COL3A1 TRIP6 OTOA VTN ITGA3 ABL1 VCL DDR1 LAMA5 COL5A3 FGA FGG ANGPT1 TMEM8B EMP2 STRC ARHGEF7 SGCE SRCIN1 SRF ID1 TECTA PPFIA…
GO_PHOSPHOLIPID_BIOSYNTHETIC_PROCESS	GO	0.00990099	0.436729	0.384837	1.24845	0	231	PPARD INPP5F DGKE FGFR2 CPNE7 PGAP3 MVK FITM1 CDS2 GPAM AGPAT3 PI4KA FIG4 MTMR7 MVD FGFR4 LPCAT4 SLC27A1 IRS1 CEPT1 FGF6 PIGF PIGZ SLC44A3 FGF5 ABHD3 PIP4K2C PIK3C2B PIK3R3 PGAP1 DHDDS MPPE1 IDI1 LPCAT3 PLA2G5 PLA2G2A PIGX PIGP DDHD1 SACM1L PIP4K2A ISYNA1 ARF3 CHKB AGPAT1 INPPL1 IMPA1 NUS1 FGF20 PIGK PTEN PIK3CD CRLS1 PIP5K1C TLR9 PGAP2 KLB PTDSS2 FAR1 CPNE6 PLD1 GAB1 FGFR1 DOLPP1 PIK3R4 PIK3C2A …	0.554455	0.838279	0.267433	0.991037	55	231	MTMR2 CECR5 PLCG2 PLA2G2E FABP5 PLA2G1B TAMM41 FRS2 SLC44A3 PI4KA SYNJ1 FIG4 PIGW PTPN11 MTMR3 SLC27A1 GPD1 INPP5D AGPAT2 PIK3R4 PIGS DPM2 CPNE3 PIGU FGF5 PIP4K2C PTEN PIK3CD PIGT SERINC5 AGPAT1 IRS1 DPM3 PPARD MTM1 PTDSS1 PISD MBOAT7 IRS2 CPNE1 FADS1 CHKB SPTLC1 MTMR1 LPCAT3 INPP4A PLA2G2D ALG5 CHKA GRB2 PGAP1 SACM1L PLA2G12A IDI1 PIKFYVE LPCAT1 PLA2G16 FGF17 MBOAT2 SRD5A3 SLC44A1 DDHD2 SPTLC2 S…	0.00990099	0.574296	0.369012	1.28156	0	231	PIP5K1C SPTLC2 PLA2G2E INPPL1 FGF2 MPPE1 TLR9 HEXB SGMS1 DGKE FGFR4 PIGS CDS2 INPP5F PIKFYVE SGMS2 IDI1 PLA2G6 KLB PI4K2A FGF6 PCYT1A LPIN3 AGPAT3 DOLPP1 PLA2G5 OCRL DDHD2 CWH43 TAZ PLA2G2D PIGM ATM DPM1 FGFR3 TAMM41 CHKA PIK3CG AGPAT4 SERAC1 MTM1 NUS1 INPP4A PLA2G4A PIP5K1B PIK3R1 MBOAT2 GPD1 FGF20 CEPT1 PLA2G4D SLC44A3 CHKB IMPA1 PGS1 CPNE7 PLCG2 SERINC5 SRD5A3 PIK3R4 FITM1 PIK3R3 PLA2G12A PIK3…	1	1	0.412168	0.867413	100	231	PIK3CD FGFR3 PIGQ PLA2G4D DHDDS TAZ ISYNA1 TLR9 ACHE MTMR3 FGF22 PLAUR SPHK2 MTMR7 IRS2 FGF20 FABP5 PIK3CG IRS1 FGF19 PIP4K2A MBOAT1 FGFR1 FGF23 FITM1 PIK3C2G INPP5K LPCAT4 PLCG2 PLA2G1B KLB FGF1 FGF4 LPIN3 PIK3R1 MBOAT7 KL PLA2G2D CWH43 SLC44A4 GAB1 FGF16 PLD2 DDHD1 FGF2 PISD CPNE6 PLA2G2E AGPAT2 FGF3 CPNE7 FGF8 SLC44A5
GO_SPECIFICATION_OF_SYMMETRY	GO	0.00990099	0.436729	0.40912	1.2708	0	112	CITED2 SETDB2 FOXN4 HIF1A SOX18 DNAH11 DISP1 FOXJ1 IFT52 NODAL SUFU LRRC6 GALNT11 NOTO IFT172 CC2D2A MESP1 CCDC103 ACVR1 PITX2 PCSK6 RFX3 ACVR2A ACVR2B BBS4 CCDC151 KIF3B MKKS TMED2 AP1B1 MEF2C PKD1L1 CER1 OVOL2 GATA4 TBX2 FGF10 BICC1 IFT140 FOLR1 FGF8 DYNC2H1 CFC1 GJA1 DNAAF1 HAND2 RTTN ARMC4 BBS5 TBX1 DYNC2LI1 MMP21 WNT3A AHI1 ZIC3 MIB1 NEK8 PKD2 C2CD3 IFT57	0.485149	0.798753	0.285422	1.01665	48	112	PCSK5 LEFTY1 GREM2 OFD1 LRRC6 PSKH1 NPHP3 GATA4 CITED2 RTTN IHH C2CD3 NODAL WNT5A ALDH1A2 CCDC40 T CCDC39 ACVR2A SOX17 NBL1 PSEN1 ALG5 ARL13B BBS4 PKD1L1 ACVR2B MICAL2 FOXF1 BBS5 IFT57 BBS7 PITX2 CFC1 AHI1 BICC1 CCDC151 DAND5 DYNC2LI1 HAND2 DPCD IFT172 AP1B1	0.722772	1	0.281003	0.934557	72	112	IHH AHI1 NODAL NEK8 CC2D2A WNT5A CCDC103 MMP21 DYNC2LI1 SUFU FOXJ1 SETDB2 RPGRIP1L PSEN1 ARL6 FOLR1 DNAAF1 IFT57 MESP1 CCDC40 IFT172 OFD1 DNAI1 DNAH5 BBS7 DAAM2 CFC1 SMO FOXN4 GATA4 ZIC3 FGF10 FGF8 FOXF1 PKD1L1 ARMC4 RTTN ACVR1 VANGL2 GREM1 AXIN1 SOX18 IFT52 RIPPLY2 HAND2 PCSK6 AP1B1 MIB1 IFT140 OVOL2 KIF3B TBX1 TBX3 LRRC6 TBX2 SRF HAND1 MEF2C GALNT11 CCDC151 CITED2 NDRG4 PITX2 HIF1A NOTO ENG NOT…	0.613861	1	0.473364	0.982797	61	112	RIPPLY2 MEF2C PKD1L1 DISP1 BBS4 FOXF1 MMP21 T MEGF8 CCDC103 ACVR2A WNT3A LEFTY1 DYNC2H1 FOXH1 SETDB2 FOXN4 CCDC39 BICC1 MICAL2 OVOL2 CITED2 PKD2 OFD1 IFT140 TBX1
GO_GLYCEROLIPID_METABOLIC_PROCESS	GO	0.00990099	0.436729	0.370926	1.21703	0	350	INPP5F PAFAH1B1 FGFR2 CPNE7 PGAP3 INPP5B LCK ABHD2 INSIG1 CDS2 PNPLA8 CPS1 GPAM AGPAT3 LPL SERINC3 PI4KA PLCD4 DGAT1 FIG4 IMPA2 NRG4 MTMR7 FGFR4 APOE DAGLA LPCAT4 SLC27A1 IRS1 CEPT1 FGF6 PIGF PIGZ TMEM150A SLC44A3 FGF5 ABHD3 INSIG2 APOB PIP4K2C NRG1 PIK3C2B PON1 FABP1 INPP5A DRD2 PIK3R3 PGAP1 ANG MPPE1 LPCAT3 PLA2G5 PLA2G2A PIGX LIPC PIGP CYP2E1 BTC HRASLS5 DDHD1 SACM1L PIP4K2A KITLG PNLIPRP2 ARF…	0.475248	0.792645	0.266624	1.00699	47	350	MTMR2 CECR5 PLCG2 SERINC3 PLA2G2E LPL FABP5 FABP4 APOBR PNPLA8 PLA2G1B TAMM41 INPP5B PLA2G3 FRS2 SLC44A3 PI4KA SYNJ1 PLA2G15 FIG4 PIGW PTPN11 MTMR3 SLC27A1 GPD1 INPP5D AGPAT2 PIK3R4 ABHD6 PIGS DPM2 CPNE3 PIGU FGF5 PLCH2 PIP4K2C PTEN PIK3CD ALDH5A1 PIGT DGAT2 SERINC5 ABHD12 AGPAT1 THEM5 IRS1 DPM3 MTM1 PTDSS1 TNXB FABP2 MBOAT7 IRS2 HADHB CPNE1 ACSL4 CHKB APOA5 MTMR1 LPCAT3 INPP4A PLA2G2D GPCPD1 ALG…	0.0594059	0.679581	0.325419	1.14942	5	350	PIP5K1C DGAT1 PLA2G2E INPPL1 FGF2 MPPE1 EGF CD86 TLR9 FABP2 AGK GPCPD1 IP6K2 FGFR4 PIGS CDS2 ABHD2 INPP5F PIKFYVE PLA2G6 CAT KLB LPL PI4K2A FGF6 DGKD PLEK PCYT1A PNPLA6 NRG1 LPIN3 AGPAT3 APOC1 PLA2G5 OCRL DDHD2 CWH43 TAZ PLA2G2D PLBD1 PIGM ATM DPM1 FGFR3 LIPC TAMM41 FABP4 CHKA PIK3CG PITPNM3 AGPAT4 DGKK KIT TMEM150A HBEGF INSIG1 MTM1 INPP4A PLA2G4A PIP5K1B PIK3R1 PNLIPRP2 MBOAT2 GPD1 ALDH5A1 FGF2…	1	1	0.421992	0.897519	100	350	ABHD2 HRASLS5 LCK AGMO PDGFB PIK3CD FGFR3 PIGQ PLA2G4D IP6K2 LIPC LIPF PI4KAP1 DGKK PCK1 FABP1 TAZ PIP5KL1 TLR9 ACHE MTMR3 FGF22 PLAUR TRAT1 CD19 PNLIPRP2 MTMR7 PLCE1 IRS2 DGAT2 FGF20 FABP5 INPP5A PIK3CG ENPP2 APOC3 IRS1 FGF19 PIP4K2A PLCB1 CAV3 MBOAT1 CD86 TTC7B FGFR1 FGF23 CPT1A NRG4 PDGFRA PIK3C2G INPP5K PLA2G4F PLB1 LPCAT4 GPLD1 CPS1 MGLL DAGLA PLCG2 VAV1 FABP3 PLA2G1B PLA1A KLB FGF1 PLEK FGF…
GO_REGULATION_OF_MACROPHAGE_DERIVED_FOAM_CELL_DIFFERENTIATION	GO	0.00990099	0.436729	0.546624	1.53734	0	28	ABCA1 CD36 LPL ITGAV APOB NR1H2 ABCA5 PLA2G2A MAPK9 ABCG1 CRP PPARA PPARG CSF2 NFKB1 CETP AGTR1 MSR1	0.485149	0.798753	0.329099	0.996923	48	28	LPL ITGB3 PPARG MSR1 ADIPOQ CETP NFKB1 ALOX15B AGT CSF1 ABCA1 ABCG1 PLA2G10 ITGAV APOB NR1H3 NFKBIA CD36 PF4 CSF2	0.56	1	0.337773	0.974408	55	28	ABCA1 LPL ITGAV ADIPOQ AGT NR1H3 ABCG1 CD36 PLA2G2A ABCA5 MSR1 CRP	0.584158	1	0.493326	0.97482	58	28	PRKCH NR1H3 ABCA1 ABCG1 ABCA5 AGT CRP MSR1 LPL CD36 NFKBIA PF4 PPARG CETP NR1H2 CSF1 ALOX15B APOB PLA2G2A
GO_LEUKOCYTE_MIGRATION	GO	0.00990099	0.436729	0.379497	1.2336	0	255	SBDS CCL25 MMP1 ITGA4 ZAP70 LCK MYH9 CKLF S100A9 SIRPA SELL AMICA1 NCKAP1L RPS19 CD84 FOXJ1 ITGAV ITGA9 FCER1G SPN ITGAL PTPRO CCL3 SLC7A7 ADAM8 SPNS2 LGALS3 ITGA1 APOB SAA1 PPIL2 CXCL3 DOCK8 CCL11 CD58 ATP1B2 GBF1 MYO1G CXCR2 IL6R CD47 CD48 PROCR FER ANO6 CHGA NLRP10 CCL4 CD244 YES1 UMOD CCL20 PROC ITGAX SFTPD CCL5 RAC1 SLC7A10 GRB14 CCR7 COL1A1 VAV1 FOLR2 MMP9 TBX21 ITGB2 SELE PIK3CD SCG2 CXCR3…	0.029703	0.281651	0.311977	1.16432	2	255	ROCK1 ITGB1 THBD AIMP1 LGALS3 PLA2G1B ATP1B3 SYK ITGB3 CCL3L3 CCL3L1 DAPK2 CXCL11 IL17RA CCL5 GP6 PTPN11 PROC CCR6 CCR1 SELL SIRPA VEGFA ANXA1 CEACAM8 INPP5D ITGAX SLC7A10 TNFSF11 ANGPT2 TBX21 CCR5 CEACAM1 ZAP70 CCL2 S100A8 PIK3CD IL17RC F11R CCL26 ITGB2 IL16 FUT7 COL1A1 BSG TGFB2 PODXL2 XCL2 ITGB7 EPX CCR7 COL1A2 SLC16A3 CD74 EDNRB EDN1 UMOD ELANE CSF3R CD2 SLC7A8 SLC7A9 CD34 MMP9 S1PR1 CD244 LY…	0.178218	0.873955	0.310739	1.08412	17	255	S100A12 PIP5K1C HRAS ANO6 S100A9 SLC16A8 CXCL3 IFNG SELPLG MYO1G SIRPA ATP1B3 PLCG1 NCKAP1L GBF1 EDN1 CCL25 FUT7 CD47 CCL24 FLT1 ITGAV CD84 CD2 XCL2 PREX1 FOXJ1 CEACAM1 ITGAX ITGA4 PTPRO DAPK2 LGALS3 MYH9 PIK3CG CEACAM6 SRC CCL5 KIT SCG2 CCL20 CCL3L3 MIF CDC42 CCL3L1 ICAM1 CCL26 CXCR2 PIK3R1 GLG1 PROCR SBDS UMOD FOLR2 TGFB2 CCL3 CORO1A HIST1H2BA CD48 CD58 JAGN1 IL10 CXCR3 ITGA1 SELL IL6R VAV3 F11…	0.316832	0.939461	0.483482	1.02072	31	255	EPS8 NCKAP1L PPBP IFNG CCR6 HCK ITGB7 LCK PDGFB MERTK PIK3CD DOCK8 GRB14 ITGAX PTPRO CD44 CEACAM6 CCL4L2 SLC7A9 CD244 CCL3 CCL2 EPX CCR5 CCL1 CALCA LYST ITGA9 STAT5B CCL21 ITGB2 PTPN6 EDN1 TBX21 ARHGEF5 ITGA1 RET FN1 HIST1H2BA CORO1A SLC16A8 GCNT1 ATP1B2 CCL5 PIK3CG SELPLG SPNS2 PF4V1 SLC7A10 ANGPT2 ANXA1 CXCR2 CX3CL1 JAM3 CEACAM1 C5AR1 ITGAL CD74 ARTN VAV3 SCG2 PROC UMOD PROS1 MITF CCL3L3 VEGFA …
GO_REGULATION_OF_CENTROSOME_CYCLE	GO	0.00990099	0.436729	0.562377	1.61213	0	38	SPICE1 NUBP1 CHMP3 CHMP2A CDK5RAP2 NPM1 CHMP1B TMEM67 CHMP1A	0.445545	0.772241	0.317149	1.00789	44	38	CHMP2B CHMP2A CEP85 MDM1 CDK5RAP2 SPICE1 CEP76 PLK2 PDCD6IP KIF11 XPO1 PLK4 CHEK1 CHMP5 CHMP1A CHMP4B ROCK2 BRCA1 NEK2 AURKA RANBP1 CHMP4C CENPJ	0.891089	1	0.255424	0.770288	89	38	PDCD6IP SPICE1 TMEM67 CDK5RAP2 CCNF CEP85 ATF5 CHMP2A NUBP1 PKHD1 AURKA CHMP1A CHMP3 RAB6C CENPJ	0.90099	1	0.445734	0.893553	90	38	RBM14 PKHD1 MDM1 CHMP2A CENPJ PLK2 SPICE1 ATF5 RAB6C NUBP1
GO_REGULATION_OF_CENTROSOME_DUPLICATION	GO	0.00990099	0.436729	0.586098	1.64429	0	31	SPICE1 NUBP1 CHMP3 CHMP2A CDK5RAP2 NPM1 CHMP1B TMEM67 CHMP1A	0.643564	0.871259	0.304538	0.943722	64	31	CHMP2B CHMP2A MDM1 CDK5RAP2 SPICE1 CEP76 PLK2 PDCD6IP XPO1 PLK4 CHMP5 CHMP1A CHMP4B ROCK2 BRCA1	0.950495	1	0.232771	0.677488	95	31	PDCD6IP SPICE1 TMEM67 CDK5RAP2 CCNF CHMP2A NUBP1 PKHD1 CHMP1A CHMP3 RAB6C CENPJ	0.871287	1	0.442928	0.880409	87	31	RBM14 PKHD1 MDM1 CHMP2A CENPJ PLK2 SPICE1 RAB6C NUBP1
GO_GLYCEROLIPID_BIOSYNTHETIC_PROCESS	GO	0.00990099	0.436729	0.387288	1.2548	0	207	INPP5F FGFR2 CPNE7 PGAP3 CDS2 GPAM AGPAT3 LPL PI4KA DGAT1 FIG4 MTMR7 FGFR4 LPCAT4 SLC27A1 IRS1 CEPT1 FGF6 PIGF PIGZ SLC44A3 FGF5 ABHD3 PIP4K2C PIK3C2B PIK3R3 PGAP1 ANG MPPE1 PLA2G5 PLA2G2A PIGX PIGP DDHD1 SACM1L PIP4K2A ARF3 CHKB AGPAT1 INPPL1 IMPA1 FGF20 PIGK PTEN PIK3CD CRLS1 PIP5K1C TLR9 PGAP2 KLB PTDSS2 FAR1 CPNE6 PLD1 GAB1 FGFR1 PIK3R4 PIK3C2A PIK3CA LCLAT1 LPIN1 FGF10 INPP5D LPIN2 PIGQ TPTE…	0.792079	0.926146	0.249603	0.920818	79	207	MTMR2 CECR5 PLCG2 PLA2G2E LPL FABP5 PLA2G1B TAMM41 FRS2 SLC44A3 PI4KA SYNJ1 FIG4 PIGW PTPN11 MTMR3 SLC27A1 GPD1 INPP5D AGPAT2 PIK3R4 PIGS DPM2 CPNE3 PIGU FGF5 PIP4K2C PTEN PIK3CD PIGT DGAT2 AGPAT1 IRS1 DPM3 MTM1 PTDSS1 IRS2 CPNE1 CHKB MTMR1 INPP4A PLA2G2D ALG5 CHKA GRB2 PGAP1 SACM1L PLA2G12A PIKFYVE LPCAT1 FGF17 SLC44A1 DDHD2 PIP5K1A PCYT2 AGPAT5 SLC44A2 SLC44A5 PIGQ GPAM PI4K2B MTMR6 LPIN2 LCLAT…	0.00990099	0.574296	0.356505	1.22913	0	207	PIP5K1C DGAT1 PLA2G2E INPPL1 FGF2 MPPE1 TLR9 FGFR4 PIGS CDS2 INPP5F PIKFYVE PLA2G6 KLB LPL PI4K2A FGF6 PCYT1A LPIN3 AGPAT3 PLA2G5 OCRL DDHD2 CWH43 TAZ PLA2G2D PIGM ATM DPM1 FGFR3 TAMM41 CHKA PIK3CG AGPAT4 MTM1 INPP4A PLA2G4A PIP5K1B PIK3R1 GPD1 FGF20 CEPT1 PLA2G4D SLC44A3 CHKB IMPA1 PGS1 CPNE7 PLCG2 MOGAT1 PIK3R4 PIK3R3 PLA2G12A PIK3C2G INPP5J ANG ETNK1 INPP5D GAB1 PIK3C3 PCYT2 ABHD3 PI4KB CHAT P…	1	1	0.409616	0.861181	100	207	AGMO PIK3CD FGFR3 PIGQ PLA2G4D PCK1 TAZ TLR9 ACHE MTMR3 FGF22 PLAUR MTMR7 PLCE1 IRS2 DGAT2 FGF20 FABP5 PIK3CG IRS1 FGF19 PIP4K2A FGFR1 FGF23 PIK3C2G INPP5K LPCAT4 PLCG2 PLA2G1B KLB FGF1 FGF4 LPIN3 PIK3R1 KL PLA2G2D ANG CWH43 SLC44A4 GAB1 LPL FGF16 PLD2 DDHD1 FGF2 CPNE6 PLA2G2E AGPAT2 FGF3 CPNE7 FGF8 SLC44A5 FGFR4 AGPAT4 MOGAT1 INPP5E PIGL SLC44A3 DGAT1 APOA1 PI4K2A PGAP3 GPAM ATM ETNK1 SLC44A1 PL…
GO_SUBSTRATE_ADHESION_DEPENDENT_CELL_SPREADING	GO	0.00990099	0.436729	0.547634	1.56987	0	38	FERMT3 ITGA4 LAMC1 ITGA8 ITGAV ILK PEAK1 RAB1A RADIL VAMP3 FER RAC1 EPHA1 ITGB7 LAMB1 FGFRL1 MICALL2 AKIP1 BVES FERMT2	0.613861	0.86092	0.297419	0.945192	61	38	ITGB3 MICALL2 EPHB3 ITGB7 FZD7 KIF14 ITGA8 TYRO3 EFNA1 FZD4 ANTXR1 SRGAP2 FERMT3 VAMP3 LAMC1 RAC1 ITGAV TEK AKIP1 RADIL ILK RAB1A MERTK	0.168317	0.872582	0.395596	1.19301	16	38	ILK FERMT3 EPHB3 VAMP3 RADIL ITGAV SRGAP2 ITGA4 FGFRL1 SRC FZD4 EPHA1 FZD7 ITGA8 TYRO3 ITGB7 RAB1A BVES MERTK AKIP1	0.0891089	0.682694	0.578784	1.16027	8	38	LAMB1 ITGB7 MERTK ILK FERMT3 FZD4 FGFRL1 ANTXR1 FN1 EPHA1 FERMT2
GO_POSITIVE_REGULATION_OF_DEVELOPMENTAL_GROWTH	GO	0.00990099	0.436729	0.396149	1.27196	0	153	HLX PPARD MUL1 PAFAH1B1 LIMK1 FGFR2 RIMS2 TRPV2 SOX15 GPR21 SEMA7A GPAM SYT2 MAP1B INSR ILK GHRL GHR NRG1 HOPX DRD2 CREB1 BDNF GOLGA4 MAPT HEY2 TBX5 EZR NACA TWF2 DIO3 BBS2 BCL2 IST1 CDH4 BBS4 RAG2 ERBB4 SPTBN4 MKKS CPNE6 RND2 FGFR1 ISLR2 MEF2C WNT2 BMP10 TBX2 SASH3 RBPJ ITSN2 CELF1 FGF8 RUFY3 UNC13A MTM1 PPIB GSK3B NTRK3 EP300 RASAL1 CAPN3 SMURF1 AKAP6 FGF9 CPNE5 IL7 LEP WNT3A AGRN SYT17 RIMS1 M…	0.643564	0.871259	0.269201	0.974083	64	153	PPIB PRKDC GATA6 ACACB MACF1 GSK3B VEGFA HNRNPK SEMA5A HOPX SEMA4D CDKL5 PPARD MTM1 TGFBR2 PLS1 GPR21 NRP1 RAB11A BBS4 SASH3 LEP NEDD4L CELF1 NTRK3 IGF1 BCL11A WNT10B WNT3 MAPK14 ARX CACNA2D2 PAFAH1B1 POU1F1 CSF1 CAPN3 CRABP2 GPAM SYT4 CXCL12 ITSN2 GOLGA4 L1CAM UNC13A CPNE5 LPAR3 TWF2 GHSR DDX39B BCL2 ZP3 C3 SYT2 NOTCH1 SPTBN4 PTGER4 ADNP RND2 RBPJ IST1 NRG1 CDK1 BDNF ERBB4 MAPT AKAP6 RASAL1 BBS2…	0.712871	1	0.278525	0.944017	71	153	BASP1 ILK BMP10 CCNB1 WNT3 FGF2 CDH4 GPR21 WNT2 PIN1 SYT17 NRP1 TRPV2 BCL11A NIPBL NRG1 CRABP2 TNFRSF12A ITSN2 PLS1 IST1 BCL2 YAP1 GHR CDK1 PPIB MAPT MTM1 RBPJ LIMK1 RPS6KB1 HOPX CPNE5 CELF1 SYT1 SASH3 EP300 UNC13A GSK3B AGR2 LEP TWF2 SERP1 NDEL1 SMO ZP3 ATP8A2 MAP1B PAFAH1B1 FGF8 SPTBN4 L1CAM BDNF BMPR2 CREB1 MYOD1 CACNA2D2 WNT10B DDX39B ACTN3 SYT4 VIL1 HSF1 SEMA4D ADRB2 HEY2 INSR SEMA7A GATA6 M…	0.613861	1	0.473712	0.988587	61	153	HOPX MEF2C C3 IL7 BBS4 SASH3 MEGF8 WNT3A ILK STAT5B VIL1 FN1 RUFY3 ANAPC2 GHRH WNT2 AGR2 SYT1 PLCB1 FGFR1 DDX39B WNT3 BMP10 BASP1 NRP1 SYT17 TNFRSF12A SEMA7A VEGFA TGFBR2 GATA6 UNC13A RIMS1 GHSR SYT4 CPNE5 NDEL1 SOX15 AGRN AKAP6 DSCAM TRPV2 PROX1 GH1 NTRK3 GHR MAP1B BBS2 DRD2 FGF2 RPS6KB1 CPNE6 NEDD4L POU1F1 FGF8 SRF RAG2 NTN1 ARX SEMA4D MYOD1
GO_GLYCEROPHOSPHOLIPID_METABOLIC_PROCESS	GO	0.00990099	0.436729	0.377382	1.23192	0	292	INPP5F PAFAH1B1 FGFR2 CPNE7 PGAP3 INPP5B LCK CDS2 PNPLA8 GPAM AGPAT3 SERINC3 PI4KA PLCD4 FIG4 IMPA2 NRG4 MTMR7 FGFR4 LPCAT4 SLC27A1 IRS1 CEPT1 FGF6 PIGF PIGZ TMEM150A SLC44A3 FGF5 ABHD3 PIP4K2C NRG1 PIK3C2B PON1 INPP5A DRD2 PIK3R3 PGAP1 MPPE1 LPCAT3 PLA2G5 PLA2G2A PIGX LIPC PIGP BTC HRASLS5 DDHD1 SACM1L PIP4K2A KITLG ARF3 SMG1 CHKB AGPAT1 PLEK INPPL1 IMPA1 FGF20 ABHD12 PIGK VAV1 PTEN PLA2G4F NRG2…	0.534654	0.826635	0.264954	0.999259	53	292	MTMR2 CECR5 PLCG2 SERINC3 PLA2G2E FABP5 PNPLA8 PLA2G1B TAMM41 INPP5B PLA2G3 FRS2 SLC44A3 PI4KA SYNJ1 PLA2G15 FIG4 PIGW PTPN11 MTMR3 SLC27A1 GPD1 INPP5D AGPAT2 PIK3R4 PIGS DPM2 CPNE3 PIGU FGF5 PLCH2 PIP4K2C PTEN PIK3CD ALDH5A1 PIGT SERINC5 ABHD12 AGPAT1 THEM5 IRS1 DPM3 MTM1 PTDSS1 MBOAT7 IRS2 HADHB CPNE1 CHKB APOA5 MTMR1 LPCAT3 INPP4A PLA2G2D GPCPD1 ALG5 INPP1 CETP GDE1 CD86 PIP5KL1 CHKA GRB2 TRAT…	0.019802	0.574296	0.336896	1.18044	1	292	PIP5K1C PLA2G2E INPPL1 FGF2 MPPE1 EGF CD86 TLR9 GPCPD1 IP6K2 FGFR4 PIGS CDS2 INPP5F PIKFYVE PLA2G6 KLB PI4K2A FGF6 PLEK PCYT1A PNPLA6 NRG1 LPIN3 AGPAT3 PLA2G5 OCRL DDHD2 CWH43 TAZ PLA2G2D PLBD1 PIGM ATM DPM1 FGFR3 LIPC TAMM41 CHKA PIK3CG PITPNM3 AGPAT4 KIT TMEM150A HBEGF MTM1 INPP4A PLA2G4A PIP5K1B PIK3R1 MBOAT2 GPD1 ALDH5A1 FGF20 HADHB CEPT1 PLA2G4D MTMR8 ENPP6 SLC44A3 CHKB IMPA1 PGS1 PI4KAP2 CP…	1	1	0.415364	0.879639	100	292	HRASLS5 LCK PDGFB PIK3CD FGFR3 PIGQ PLA2G4D IP6K2 LIPC PI4KAP1 TAZ PIP5KL1 TLR9 ACHE MTMR3 FGF22 PLAUR TRAT1 CD19 MTMR7 IRS2 FGF20 FABP5 INPP5A PIK3CG ENPP2 IRS1 FGF19 PIP4K2A PLCB1 MBOAT1 CD86 TTC7B FGFR1 FGF23 NRG4 PDGFRA PIK3C2G INPP5K PLA2G4F PLB1 LPCAT4 GPLD1 PLCG2 VAV1 PLA2G1B PLA1A KLB FGF1 PLEK FGF4 LPIN3 PIK3R1 MBOAT7 CD28 KL PLA2G2D PLA2G3 CWH43 GPCPD1 SLC44A4 GAB1 FGF16 PON1 DRD2 PLA2G…
GO_REGULATION_OF_TUMOR_NECROSIS_FACTOR_BIOSYNTHETIC_PROCESS	GO	0.00990099	0.436729	0.655371	1.74882	0	18	TNFRSF8 LILRB1 UBE2J1 MAPKAPK2 SPN CARD9 TLR1 GHRL ERRFI1 THBS1 HSPB1 IL10	0.57	0.845944	0.336471	0.959229	56	18	TLR4 LILRB1 TNFRSF8 ERRFI1 SPN GHSR MAPKAPK2 CCR2 GHRL BCL3 AZU1 LBP TLR1 CARD9	0.444444	0.984803	0.385746	1.03708	43	18	THBS1 BCL3 LILRB1 CARD9 IL10 SPN CCR2 TNFRSF8	0.821782	1	0.470552	0.897698	82	18	TLR4 LILRB1 HSPB1 GHSR TNFRSF8 IL10 SPN
GO_LEUKOCYTE_CELL_CELL_ADHESION	GO	0.00990099	0.436729	0.369832	1.20115	0	250	RIPK3 THEMIS CD3G FERMT3 SLA2 ITGA4 ZAP70 LCK MYH9 LILRB1 BTN3A1 TNFSF4 S100A9 AMICA1 WNT1 APBB1IP FCER1G SLC11A1 SPN TSC1 ITGAL NCK2 STAT6 AIRE DOCK8 CEBPB LY9 CLEC7A EBI3 ELF4 RUNX2 ZFP36L2 PTPN22 FOXP3 TNFSF18 EZR CLEC4E FKBP1B JMJD6 WAS IFNA14 UMOD CD40LG PRLR PSMB10 NT5E CCL5 GLI3 IL23A CCR7 IFNA5 CD8A VAV1 BCL2 TBX21 ITGB2 CD3E CD1C SELE PIK3CD EOMES AZI2 CD7 FUT7 ITGB7 CCND3 RAG2 ATG5 FKBP…	0.00990099	0.174009	0.338767	1.26738	0	250	WNT1 ICOSLG LFNG ROCK1 LEF1 ITGB1 IFNA7 LY9 NHEJ1 CARD11 KIF13B SYK PRKDC HSH2D CCL5 AZI2 BMX DOCK2 NCSTN RIPK2 CD40LG TCF7 ANXA1 DPP4 LILRB1 CD151 TBX21 RPS6 ZAP70 LEPR S100A8 PIK3CD CD8A CD3D ITGB2 PSMB10 GLI3 BATF FUT7 SEMA4D SATB1 BMP7 EOMES PODXL2 THEMIS ITGB7 CCR7 ZFP36L1 RC3H1 CD74 NEDD4 ADAM17 SOX4 FZD7 CD209 UMOD CLEC4D CD2 PLA2G2D PSEN1 PPP3CA DOCK8 CD86 F2RL1 ZFP36L2 NCK2 STK10 GOLPH3 …	0.029703	0.658815	0.342648	1.19563	2	250	LFNG AIRE FERMT3 BCL11B IFNA7 CD3G BRAF S100A9 DNAJA3 CD86 EIF2AK4 IFNG IL23A BTN3A1 PTPRC BCL3 TNIP1 WAS EOMES B2M HSPD1 DDOST FUT7 CD3D PAX1 TNFSF4 ADA EBI3 CD2 PREX1 ITGA4 CEBPB PLA2G2D LILRB1 BCL2 CD8B STAT6 MYH9 JAG2 PIK3CG SLA2 PSMB10 CCL5 SATB1 KIT STK10 RUNX2 IFNA14 CD7 PSEN1 ICAM1 RORC WNT1 RELB CARD11 LAT UMOD RAC2 IL12B CERCAM RAB27A IFNA5 PTPN22 CD3E CLEC4M TSC1 CCND3 GLI3 FZD7 RHOH S…	0.267327	0.899625	0.487855	1.02896	26	250	MAFB CLEC4D IFNG ITGB7 CD3G LCK PIK3CD DOCK8 ZFP36L2 CYP26B1 CD7 BTN3A1 IL7 CD44 PAX1 DLL4 LEPR RHOH CERCAM IL7R CALCA SLAMF6 APBB1IP AIRE STAT5B PRLR CCL21 ITGB2 BCL11B FERMT3 IRF1 TBX21 MICB ITK IFNA1 P2RX7 SLA2 CD4 CD3E BATF GCNT1 CCL5 IL12B STK10 STK11 PIK3CG LEF1 NT5E CDK6 LILRB1 ANXA1 TREML2 CD86 IFNA4 ITGAL CD8A CD74 WAS EOMES BMX CD40LG UMOD PPP3CA DOCK2 IFNE OLR1 IL6 CASP8 VAV1 SELE CLEC…
GO_ACROSOME_REACTION	GO	0.00990099	0.436729	0.5873	1.53774	0	16	PKDREJ STX2 PLCD4 ADCY3 GLRB TRIM36 PCSK4 ZP4	0.03	0.281651	0.519113	1.45323	2	16	SYT6 PCSK4 GLRB SYT8 STX2 ZP4 TNP2 ROPN1B ADCY3 ACR PLCD4 AKAP3 TRIM36	0.767677	1	0.310094	0.813381	75	16	ACR ADCY3 PKDREJ ZP4 STX2 TRIM36 GLRB GLRA1 SYT8 AKAP3	0.950495	1	0.400996	0.765881	95	16	ACR ZP4 TNP2 SYT6 GLRA1 TRIM36 PLCD4 GLRB SYT8 ADCY3 PCSK4 STX2 ROPN1B
GO_MICROTUBULE_BASED_MOVEMENT	GO	0.00990099	0.436729	0.378857	1.22606	0	194	AP3B1 PAFAH1B1 DNAH17 AP3D1 DYNC1I2 HIF1A RHOT2 DYNC1I1 KIF5A MAP1B HAP1 KTN1 DNAH11 KIF17 DNAH10 RAB6A AP3S1 TTC30A ACTR10 IFT43 DNAH8 SPG7 NME5 SPAG16 RAB1A BBS12 LRRC6 APBA1 KIF1B AP3M1 KIF2B SPAG17 OPA1 RAB21 KIF19 BLOC1S2 MAPT CCDC103 SOD1 BICD1 KIFC3 PRKCZ RFX3 TRAF3IP1 IFT20 TTC26 DNAH2 KIF26B SPG11 PEX14 NTRK1 KIF21B CCDC151 KIF5C KIF3B DYNC1LI2 SPAST CCDC114 DNAL4 BLOC1S3 DYNLRB2 IFT140 …	0.237624	0.631763	0.293999	1.08163	23	194	KIF23 KIF18A DNAH1 KIF13A KIF25 OFD1 LRRC6 DYNLRB2 DYNLL1 KIF13B ARL3 AP2M1 DYNC1LI2 AP3B2 RAB21 RACGAP1 NPHP3 KTN1 BICD1 BLOC1S2 AP3B1 DYNLRB1 NGF KIF12 KIF5C RSPH4A WDR43 SOD1 IFT27 CCDC40 KIF15 KIF5B CCDC39 IFT20 PCM1 ARHGAP21 KIF19 KIF3C KIF14 NEFL KLC2 NME5 KIF20B SPG11 PRKCZ BICD2 NTRK1 KATNB1 KIFAP3 DYNC1I1 IFT57 KIF20A KIF2C AP2B1 FMN2 SNAPIN SPAG16 KIF21B PAFAH1B1 KIF11 KIF9 CCDC151 KIF2…	0.564356	1	0.287653	0.987761	56	194	SOD1 AP3D1 TTC26 DNAL4 DCTN1 MAP1S IFT43 UBB KLC1 KIF13A KIF5A AP2S1 OPA1 KIF25 KIF6 IFT81 DNAH8 RSPH9 IFT20 CCDC103 APP UXT TRAF3IP1 NTRK1 CCDC114 KIF3C KIFC3 WDR19 STK36 CDC42 SPG7 MAPT DNAAF1 IFT57 RHOT2 KATNB1 SPAG16 SPAST CCDC40 AP2A1 OFD1 DNAI1 DNAH5 DNAH17 KIF13B SPA17 ADCY10 HAP1 DNAH9 NDEL1 TTC21B BLOC1S2 TMEM201 KIF1C SSNA1 MAP1B PAFAH1B1 KIF22 WDR35 AP3S2 ACTR10 AP3B1 KIF9 NGF KIF5C IF…	0.039604	0.608133	0.521126	1.09401	3	194	SPG7 PRKCZ DNAH9 DYNLRB2 KIF2B KIF6 CCDC103 IFT46 CCDC114 RSPH9 ARL3 HTT DNAH8 KLC2 WDR19 DYNC2H1 KIF5C KIF27 KIF7 TTC21B FMN2 KIF17 CCDC39 ADCY10 KIFC2 PEX14 KIF21B NME5 DNAH6 NDE1 VAMP7 OFD1 IFT140 RHOT2 AP2A2 KIF5A WDR81 NDEL1 NTRK1 KIF9 KIF26B KIF26A ROPN1L KIFC3 KIF13A STK36 MAP1B DYX1C1 SPAG17 DNHD1 BICD1 TTC30B DNAI2 AP2A1
GO_ACTIVATION_OF_PROTEIN_KINASE_ACTIVITY	GO	0.00990099	0.436729	0.388551	1.26428	0	273	RIPK3 MUL1 PRKAG2 RAP1A TOM1L1 MAP3K1 PRKACG UCN PDGFC GNAI2 TAOK2 ADCY2 INSR NCKAP1L IRAK2 PAK3 MAP3K3 SPAG9 ADCY7 RPLP1 CRKL MAPKAPK2 TNIK SLC11A1 ADAM8 GHRL MAPK8IP2 C5 ITGA1 GHR SAA1 TRAF6 NRG1 ADCY3 TNFSF15 FCER1A PRKAR1A GADD45A MAP2K6 DRD2 CD81 PRKAR2B ANG MAPK1 MAP3K8 C1QTNF2 RIPK1 ADCY1 TRAF7 TNFRSF10A KISS1R SOD1 GRM1 MAP3K10 DAB2IP PRKCZ DUSP19 CD40LG PRLR THBS1 ADRA2B MAP4K5 NRK CRK D…	0.158416	0.524733	0.290989	1.09	15	273	UBC TNFRSF10A FPR1 PLA2G1B SYK ITGB3 TLR4 MAP3K8 GRM1 FRS2 MAP3K9 DUSP6 DBNL CLSPN MDFIC RIPK2 PTPN11 CD40LG ERCC6 VEGFA MAPKAPK5 ZAK DUSP9 BIRC7 TNFSF11 NGF PROK2 PEA15 CAB39 PRKAR1A MAP4K5 SHC2 ALK PTK2B PAK3 PRKAR2A ADAM9 CCDC88A S1PR2 TGFB2 SOD1 WNT5A ADCY7 EPO CD74 CRK PDGFC PINK1 TGFBR2 PSEN1 MAP4K2 EIF2AK2 FCER1A MAP2K1 MAP3K6 KIF14 TAB3 PRKAR1B PPP2R3C TRAF2 TAB2 TXN LEP RAPGEF1 PDPK1 ACV…	0.029703	0.658815	0.336743	1.17862	2	273	CAMKK1 SOD1 UBC BRAF FGF2 EGF PDGFC UBB PRKACG ADCY7 ADAM9 TLR3 IRAK2 THBS1 NTF3 HGF MAP3K3 PLCG1 NCKAP1L MAP3K5 ADCY6 GRM1 WNT5A PTK2B CCDC88A RIPK1 ADCY3 PRKACA TAB2 PARK7 PDE6H MAP3K11 FLT1 NRG1 BMP2 CAB39 MDFIC STRADA MAP3K2 TOM1L1 DRD4 NTRK1 GHR PRKAR2A CARD10 SRC KIT TNFRSF10B MDFI MAP3K6 CDK1 PSEN1 PPP2R3C S1PR2 DBNL MAPK8IP2 MAP2K6 RPLP1 MAPK8IP3 ADORA1 JAK2 TGFB2 FAM58A TNFRSF10A GNAI2 I…	0.366337	0.988257	0.479593	1.01514	36	273	NRK NCKAP1L MAP3K1 LRRK2 PDGFB TNFRSF10B PRKCZ MAP4K1 PRKACG MAP3K14 GNAI2 CHRNA7 TAOK2 MOS NOD1 CALCA DRD4 STRADA MAP3K3 PRKACB PRLR TLR6 MUC20 ITGA1 FCER1A ALK PLCE1 P2RX7 ADCY1 TLR3 TLR4 STK11 IRAK2 F2R IKBKG DAXX GADD45A PTK2B MAP3K4 C5AR1 PROK2 MT3 CD74 PDE6G BMP2 CD40LG VEGFA TGFBR2 C1QTNF2 GRM1 PLA2G1B MADD SLC11A1 CARD14 ADCY8 AVPI1 NTF3 FPR1 WNT11 TNIK IL1B ANG NTRK1 KISS1R CCL19 PAK3 AB…
GO_PROTEIN_AUTOPHOSPHORYLATION	GO	0.00990099	0.436729	0.424619	1.37307	0	190	TXK RIPK3 CAMK2D PRKD2 MEX3B FGFR2 ZAP70 LCK CSNK1G2 TNK1 SIK1 DAPK3 GRK1 INSR GRK7 MAP3K3 MAPKAPK2 FGFR4 TNIK PEAK1 FES ABL2 BCR PIM2 FLT3 PTK6 JAK1 NEK6 SLK WNK2 CLK1 TRPM7 RIPK1 NTRK2 FER MAP3K10 YES1 SMG1 MUSK STK17B ULK3 EPHA1 SIK2 TSSK2 HIPK4 ERBB2 NTRK1 MAP4K1 MYO3A STK4 ERBB4 DDR1 FGFR1 WNK1 CAMK2G DCX PINK1 JAK3 ALK CLK4 CLK3 ERN1 MAP3K9 NLK ATM MAPKAPK3 ITK SRMS CAMK4 KIT IRAK1 EIF2S1 P…	0.495049	0.805463	0.272572	1.00114	49	190	VRK1 SYK PIM1 DAPK2 STK33 BMX MAP3K9 BTK PAK1 GRK5 MKNK2 GSK3B EPHB3 MATK MAPKAPK5 MKNK1 ZAP70 STK4 DCX ALK PTK2B SIK2 CDKL5 STK24 EIF2AK1 TNK1 MAK STK16 PINK1 INSRR PIM2 LYN EIF2AK2 ABL2 GRK7 STK10 CSNK2A1 FGR LCK PDPK1 ROS1 DDR1 NTRK1 HCK NTRK3 RIPK3 TYRO3 DYRK1A MAPK14 NTRK2 PRKACA LRRK2 JAK3 PTK6 WNK3 STYK1 CHEK2 CAMK2A SRMS KIAA1804 CSF1R SMG1 FLT1 MAPKAPK2 IRAK3 DAPK1 FRK BLK PRKCG FLT4 ATR…	0.00990099	0.574296	0.368507	1.2627	0	190	MYLK2 TXK EPHB3 EIF2AK4 SRMS MAPK15 SLK FGFR4 ATP13A2 CDK5 MAP3K3 JAK1 EIF2AK1 NEK6 NTRK2 PTK2B MKNK2 BCR MATK RIPK1 PRKACA MAP3K11 FLT1 TNK1 CLK4 EIF2AK3 ACVR1B ABL2 NTRK1 WNK2 DAPK2 CDK12 ATM FGFR3 CSNK1G1 EEF2K STK4 SRC KIT STK10 MKNK1 ULK2 PRKG2 EPHA1 TYK2 STK25 PRKCG JAK2 PTK6 BTK MAP3K10 DDR1 IRAK1 SYK EPHA4 PHKA1 GSK3B TAF1 EPHA8 MYO3A MAP3K9 RIPK3 DAPK3 MAP4K1 WNK3 TYRO3 PIM3 WNK1 FLT3 ST…	0.178218	0.805733	0.494531	1.03778	17	190	PRKD1 HCK LCK LRRK2 BTK PRKG2 CLK3 MAP4K1 FGFR3 MATK ULK3 MOS MAP3K3 CDK12 PRKD2 ITK PIM3 ALK EPHA1 FES CAMK4 JAK3 DDR2 GRK7 STK10 STK11 PTK6 DAPK3 PTK2B FGFR1 KDR CAMK2D BLK CLK4 PDGFRA SIK2 PIM1 BMX PRKCG TEC CSNK1G2 THY1 EPHA4 EPHA8 MINK1 TNIK SRMS ACVR1B NTRK1 MKNK2 ABL1 ERN1 DDR1 MAPKAPK3 NTRK2 GRK5 NTRK3 PIM2 FLT1 FLT3 EEF2K INSRR
GO_B_CELL_RECEPTOR_SIGNALING_PATHWAY	GO	0.00990099	0.436729	0.511651	1.45524	0	35	ZAP70 LCK BCAR1 PRKCB LAT2 NCKAP1L MAPK1 KLHL6 NFAM1 LIME1 CD79A BCL2 CD38 PIK3CD MNDA MEF2C PTPRC IGLL5 IGLL1 TEC PLCG2 BTK ABL1 VAV3	0.415842	0.754583	0.33211	1.04103	41	35	PLCG2 SYK BTK ZAP70 PIK3CD LYN LAT2 LCK PTPRC CD19 VAV3 BCL2 BLK NCKAP1L PRKCB TEC IGLL5 CD79B CD79A CTLA4 IGLL1 MAPK1 PTPN6	0.39604	0.984064	0.352868	1.04536	39	35	NCKAP1L PTPRC PRKCB BCL2 BTK BCAR1 PLCG2 VAV3 SYK LIME1 NFAM1 KLHL6 ZAP70 RFTN1 LCK PTPN6 CD79B BLK TEC PIK3CD MEF2C IGLL5 CD38 CTLA4 CD79A IGLL1 BAX	0.00990099	0.531815	0.658381	1.31692	0	35	NCKAP1L LCK PIK3CD BTK MEF2C CD79B BCAR1 MNDA CD79A PTPN6 CD19 PRKCB KLHL6 IGLL1 BLK IGLL5 VAV3 TEC PLCG2 RFTN1 PTPRC ABL1
GO_ALCOHOL_BIOSYNTHETIC_PROCESS	GO	0.00990099	0.436729	0.416345	1.29039	0	109	GOT1 PRKAG2 AKR1B1 MVK INSIG1 PTAFR CYB5R1 IMPA2 MVD STAR SLC27A1 CEPT1 SLC44A3 DPAGT1 ABHD3 INSIG2 NSDHL IDI1 ACER2 AKR1C3 PLA2G5 FDFT1 ISYNA1 TM7SF2 CHKB CH25H IPMK IMPA1 NUS1 PRKAA2 DHCR7 ARV1 PARK7 CYP11B2 LPIN1 CACNA1H LPIN2 CFTR CYP2R1 LPIN3 APOA5 PCYT1A PGP HMGCR LEP ACHE PLCG2 CYB5R3 CYP3A4 GGPS1 CHKA ACER1 SLC44A1 C14orf1 FGF2 CYP51A1 SPHK1 G6PD HMGCS1 FGF7 HSD17B3 CYP11B1 PCYT1B ACAA2 D…	0.643564	0.871259	0.27034	0.963576	64	109	PLCG2 ARV1 FABP5 SLC44A3 C14orf1 ACLY SLC27A1 PRKAA2 AKR1B1 CYB5R1 CYB5R2 IPMK NPC1L1 CHKB SPTLC1 APOA5 FDFT1 ACER2 HSD17B3 DHCR24 CHKA IMPAD1 LEP IDI1 ACER3 HMGCS2 PTAFR STAR SLC44A1 SPTLC2 CACNA1H MVD SLC44A2 SLC44A5 CYP51A1 CFTR LPIN2 INSIG1 INSIG2 GOT1 SPHK1 GBA MVK MSMO1 DPAGT1 ACER1 HSD17B1 CYB5R3 IMPA1 IDI2 TM7SF2 CDS1 PCYT1A CYP11B1 CHAT APOA1 LCAT APOA2 LBR PRKAG2 HSD17B7 FDPS EBP GGPS1 …	0.00990099	0.574296	0.403585	1.33914	0	109	G6PD SPTLC2 FGF2 SGMS1 SGMS2 IDI1 DPAGT1 CYP2R1 CACNA1H GOT1 PARK7 STAR PCYT1A LPIN3 PLA2G5 EBP CYB5R1 PTAFR CHKA INSIG1 ACAA2 NUS1 HMGCR PLA2G4A FDFT1 CEPT1 SLC44A3 CHKB IMPA1 PLCG2 DHCR24 CH25H CYP27B1 AKR1B1 NSDHL SAMD8 ACER1 ABHD3 CHAT LEP PEMT MVD SPHK2 ARV1 LPCAT2 CFTR ISYNA1 MSMO1 CDS1 CYP11B1 CYP3A4 LPIN2 PRKAG2 HSD17B1 SLC44A4 MVK CNBP IP6K3 IMPAD1	1	1	0.406051	0.842547	100	109	TM7SF2 PCK1 AKR1C3 HSD17B1 ISYNA1 ACHE CYP11B1 SPHK2 PTAFR FABP5 NPC1L1 PLCG2 ACER2 LPIN3 STAR SLC44A4 ACER1 HMGCS2 FGF2 IP6K3 SLC44A5
GO_COFACTOR_BIOSYNTHETIC_PROCESS	GO	0.00990099	0.436729	0.3799	1.22507	0	157	NUBP2 COASY NUBP1 NFE2L1 ELOVL3 SUCLA2 QDPR FPGS PDSS2 HSCB ATPIF1 MAT2B NAMPT MTHFD1L PDHX PPT2 COQ2 IBA57 HSD17B12 SPR NARFL NADSYN1 PDHB COQ3 ACSBG1 RSAD1 LOC344967 MLYCD MTHFD2L ACOT9 SLC11A2 BDH2 PNP ACSF3 FAM96A MTHFD2 PANK3 NFU1 ELOVL7 PPT1 MOCS3 ACOT11 ALAD ACOT12 COQ5 SPTA1 DCAKD QPRT ACOT1 TECR PNPO NMNAT3 PCBD2 NADK COQ4 MOCS1 ISCA2 SLC25A1 ME1 DHFR ATIC ACOT13 ISCA1 MOCS2 COQ6 ACSL4 E…	0.237624	0.631763	0.293911	1.06754	23	157	ACSS2 TMEM14C TSPO ACLY COQ9 ACACB FLAD1 IBA57 UROS COX15 ASPDH ADCK3 PCBD1 FAM96B THEM5 PPCS MOCS2 TECR PPCDC ACSL4 ELOVL3 AFMID MTHFD1L ACSBG1 SDHAF1 PTS PDHA2 LIAS ACSL1 RFK PPT1 PDSS1 MAT2A ACOT9 PDXK SUCLA2 NMNAT2 KMO HAAO PANK2 LOC344967 SLC25A1 ALAS1 TPK1 SCD ACOT6 PANK1 MLYCD NMNAT3 SPR ELOVL1 ME1 COX10 NDUFA9 QDPR PDSS2 MTHFS DLD BDH2 NFU1 NADK CIAPIN1 DCAKD ACSBG2 FXN COQ5 ATPIF1 ALAS2 …	0.306931	0.943109	0.309104	1.04751	30	157	SPTA1 UROD ACOT13 SDHAF1 ACOT1 ATPIF1 AGK GPHN PCBD2 MOCS1 ACOT6 ISCA2 ACOT8 SUCLA2 ACOT2 ACSF3 BDH2 PDHX NFE2L1 NFS1 KMO COQ7 PPT1 ACSF2 LOC344967 ALAD ACSBG1 SCD KYNU PNP LIPT2 ISCU ELOVL5 COQ4 MOCS2 MTHFD2L NFU1 ALAS1 ACOT9 COQ9 ME1 IBA57 MTHFS GCDH NUBP2 SLC25A38 QPRT MOCS3 PPT2 RSAD1 PNPO PPOX PDSS2 ELOVL3 COQ5 DCAKD ACSL4 ACOT4 NUBP1 PPCS DHFRL1 ACSS2 MLYCD ATIC COQ3 NMNAT3 SLC25A1 NADK NAR…	0.772277	1	0.458238	0.957951	77	157	TPK1 CPOX QDPR BDH2 ACSF3 ACOT12 ELOVL5 GPHN ALAD PDHA2 ALAS2 ACOT1 PPT2 MAT1A NADSYN1 PANK4 THEM4 MTHFD1L ACSL6 PPCDC ACOT2 ELOVL2 AFMID NMNAT3 FASN HSCB NMNAT2 ACSBG1 ACOT4 LIAS RSAD1 COQ6
GO_METAPHASE_PLATE_CONGRESSION	GO	0.00990099	0.436729	0.492191	1.4275	0	41	SPICE1 CUL3 CHMP3 BECN1 CHMP2A CHMP1B PINX1 VPS4A CHMP1A MLH1 PDCD6IP GEM CHMP6 CHMP7 PIBF1	0.0495049	0.344166	0.41779	1.33567	4	41	KIF18A CHMP2B CHMP7 VPS4A CHMP2A PINX1 CHMP6 CEP55 KIF14 RAB11A SPICE1 KIF2C SEH1L PDCD6IP BECN1 CDCA8 RRS1 CDC23 CHMP5 CHMP1A CHMP4B CUL3 CENPE PSRC1 KIFC1 CHMP4C MLH1 CCNB1 CENPF ZW10 GEM CDCA5	0.861386	1	0.269502	0.816303	86	41	CCNB1 PDCD6IP FAM83D MLH1 SPICE1 PSRC1 CHMP6 CHMP7 BECN1 CUL3 KIF22 CHMP2A CHMP1A CHMP3 KIF2C KPNB1 KIFC1 VPS4A	0.990099	1	0.35882	0.719899	99	41	PIBF1 PINX1 CHMP2A CHMP4A SPICE1 CHMP7 KIFC1 CHMP6 MLH1 RRS1
GO_POSITIVE_REGULATION_OF_APOPTOTIC_SIGNALING_PATHWAY	GO	0.00990099	0.436729	0.386552	1.2468	0	167	RIPK3 GNB2L1 BCLAF1 CYLD SFRP1 BID LCK S100A9 TP63 YWHAH INCA1 MOAP1 MLLT11 ATPIF1 DAPK3 TPD52L1 SERINC3 PML ZSWIM2 NCK2 FBXW7 BCL2L1 IL19 PPIF RIPK1 NOX1 TRAF7 TNFRSF10A SOD1 DAB2IP MAPK9 ITM2C MCL1 THBS1 GSK3A CRADD DFNA5 TRADD ZNF205 HYAL2 PTEN BCL2 MMP9 CLU PARK7 BNIP3 TP53INP1 YWHAG NFATC4 STK4 DEDD2 PEA15 PMAIP1 NMT1 BMPR1B PLEKHF1 MFF PINK1 YWHAB S100A8 TNFRSF10B APAF1 TGFB2 CTSH GSK3B PLA…	0.0792079	0.391151	0.310163	1.1302	7	167	TNFRSF10A SERINC3 MAPK8 DYNLL1 MFF GZMB YWHAG GSK3B TFDP1 MAGED1 HTRA2 CTSC RPS3 PEA15 INHBB G0S2 BAK1 S100A8 PTEN PRKRA STK4 PPP3CC DNM1L DYNLL2 TGFB2 SOD1 LTBR APOPT1 PINK1 MMP9 FAF1 DFNA5 CTNNA1 SFN HRK NCK2 TRAF2 TNFSF10 FASLG TFAP4 LCK PMAIP1 MOAP1 FAM162A RIPK3 CASP8 HYAL2 AGT PDCD5 PDIA3 MCL1 BID INHBA TNFSF12 SIAH1 GNB2L1 CTSH YWHAH TP53 MLLT11 SKIL FBXW7 BCL2 PLAUR INCA1 STK3 TP63 BNIP3 …	0.019802	0.574296	0.367573	1.25035	1	167	SOD1 BCL2L1 S100A9 NOX1 UBB ATPIF1 ING5 SFPQ BIK THBS1 PLA2G6 RIPK1 ZSWIM2 ITM2C PARK7 SIAH1 ZNF205 TP53 CYLD CTSH TNFRSF12A TFDP1 FBXW7 BCL2 TNFSF10 DYNLL2 STK4 NF1 TNFRSF10B OSM BCAP31 BMF AGT GZMB LGALS9 FASLG CRADD PPP1R13B GSK3A YWHAB JAK2 TGFB2 TNFRSF10A MAGED1 CTNNA1 INCA1 G0S2 TP53INP1 GSK3B PRKRA PPIF TRADD NCK2 IL19 PTEN NMT1 RIPK3 BAK1 DAPK3 MMP9 SIRT1 MCL1 HYAL2 PLAUR MLLT11 FAS MAPK8…	0.851485	1	0.45169	0.945985	85	167	BMPR1B LCK PML TNFRSF10B WWOX ING5 MAL RBCK1 SFN MOAP1 INHBB TRADD MSX1 SFPQ PLAUR RET PPP2R1B CIDEB DAPK3 TRIM39 AGT CLU FIS1 TNFRSF12A CASP8 OSM RAD9A PPP1R13B NACC2 MCL1 IL20RA SKIL TP73 IFNB1 TGFB2 INHBA
GO_ACTIVATION_OF_PROTEIN_KINASE_A_ACTIVITY	GO	0.00990099	0.436729	0.656297	1.73464	0	17	PRKACG UCN ADCY2 ADCY7 ADCY3 PRKAR1A PRKAR2B ADCY1 PRKACB PRKAR2A ADCY6 PRKACA ADCY9	0.39	0.741803	0.368979	1.03987	38	17	PRKAR1A PRKAR2A ADCY7 PRKAR1B PRKACA ADCY6 ADCY1 ADCY5 ADCY3	0.13	0.829428	0.461993	1.24715	12	17	PRKACG ADCY7 ADCY6 ADCY3 PRKACA PRKAR2A ADCY9 PRKACB	0.435644	1	0.528764	1.01192	43	17	PRKACG PRKACB ADCY1 ADCY8 PRKAR2B ADCY7 ADCY6 ADCY9
GO_CYTOPLASMIC_SIDE_OF_MEMBRANE	GO	0.00990099	0.436729	0.392479	1.26554	0	168	TXK RASAL2 CYLD RASA1 GNG13 RGS9 CYTH3 ZAP70 LCK SPPL2A TNK1 GNAI2 CYTH1 S100A6 FES ABL2 GNA13 GM2A RGS2 PTK6 JAK1 TRAF6 PTP4A1 RHOA RAB21 MCF2L PTPN22 KCNAB2 EZR FER TH YES1 DAB2IP ERRFI1 IQGAP1 RGS11 DLG4 GNGT1 ESYT2 RASAL3 LDLRAP1 GNG8 PTEN SPTA1 RGS7 TGM3 PTPN3 GNA12 RAB5A GNAI1 GNB1L JAK3 ITK SRMS CDH1 FERMT2 KIT CD2 RASA2 GEM GNG7 STYK1 RASAL1 EEF1A2 MIEN1 ATP2B1 FGR MATK GNA15 TEC GNG10 GN…	0.227723	0.618764	0.295941	1.07826	22	168	TIAM1 IKBKB SYK GNGT2 RAB21 RACGAP1 GNA15 BMX SPPL3 BTK CACNB4 GNAT1 HTRA2 MATK GNB1 EEF1A2 CYTH1 ZAP70 RGS8 PTEN GNAT3 RASAL3 PTK2B CAV2 GNAZ TNK1 MIEN1 RGS9 NPHS2 IQGAP1 ATP2B1 SPPL2A CD2 CDK16 CHUK CNR2 LYN ABL2 TRAF2 SNX5 FGR LCK HCK ERRFI1 LDLRAP1 RHOA RASA4B GNG13 GNG5 LRRK2 JAK3 PTK6 PTPN7 STYK1 PTPN1 RASA3 PTPN4 SRMS ATP2A2 GNB1L NTSR1 S100A6 KCNIP1 FRK RASAL2 DLG4 BIRC2 GNAI2 BLK DNAJA1 …	0.128713	0.829428	0.329822	1.1219	12	168	RASA2 SPTA1 G6PD TXK ASPSCR1 RGS7 CAV2 RASA1 GNAI3 GNAZ RGS2 SRMS PKP4 RGS8 GNAT2 JAK1 PTK2B MATK GNAT1 CYLD GNAS CD2 TNK1 ABL2 RGS9 PTPN7 SRC KIT NF1 GNG12 GM2A TYK2 JAK2 PTPN22 GNAI2 PTK6 BTK TRAF6 FARP1 SPTB RASAL3 RGS19 SYK EEF1A2 GNA12 MCF2L LDLRAP1 SNX18 GNAI1 RGS11 PTEN DLG4 RHOA RGS6 RASAL2 EEF1A1 RAB5A GNGT2 CNR2 CSK ZAP70 SPPL2A GNG8 FGR TH HCK RAB21 BMX LCK KCNAB2 RGS1 DTNA GNB1 PTPN4	0.524752	1	0.478022	1.00135	52	168	KCNIP1 HCK LCK LRRK2 RGS8 BTK GNAO1 CNR2 MATK RGS1 GNAI2 CYTH3 NPHS2 TRAF3 GNG7 CAV2 ITK SNX18 GNA15 SNX9 RLTPR FES JAK3 TGM3 IKBKB PTK6 GNGT1 PTK2B FERMT2 PKD2 BLK RGS7 RASA4 BMX MYZAP TEC SYNGAP1 KCNAB2 CACNB4 GNG8 KCNAB1 SRMS GNGT2 PTPN7 ABL1 EEF1A2 MCF2L RASA4B RASAL2 GNRH1 RGS9 SPPL2B DSG1 RGS2 RNF31 GNG2 CD2
GO_ENDOCYTIC_VESICLE	GO	0.00990099	0.436729	0.387622	1.25841	0	234	CAMK2D INPP5F FLOT2 ATP6V0E1 INPP5B ATP6V0E2 ATG14 STX12 ABCA1 CD36 BECN1 WNT1 RAB5B RABEP1 TBC1D5 ATP6V0C STX7 ITGAV APOE SLC11A1 TLR1 RAB34 ADAM8 APOB SAA1 MYO6 RAB32 PIK3C2B NCF4 EHD3 ATP6V0D1 DRD2 IGF2R CD9 RAB22A SFTPA1 HPX ROR2 CACNG4 SPARC PICK1 PLEKHG5 RALA OCLN GRIA2 ATP6V0A1 NOS3 CD207 DAB2IP SNX3 ITSN1 AP1G1 SFTPD DLG4 ARF6 FCGR1B LDLRAP1 GOLIM4 TLR2 HYAL2 NCF2 RAPGEF6 PICALM RAB9B ARR…	0.00990099	0.174009	0.32796	1.21705	0	234	WNT1 PICALM UBC WNT5B RAB13 AP2M1 SYK COLEC12 INPP5B HBB RILP AP1G1 NCF2 PIK3R4 DPP4 RAB7A SFTPA1 SYT7 SFTPA2 HBA1 ATP6V0A2 RAB11FIP1 CCL2 ATG12 RAB23 CLVS2 CLCN3 MSR1 DNM2 HYOU1 WNT5A HSP90AA1 NGFR ATP6V0D1 STX6 CD74 NCF4 STAB2 LTF KIF5B SFTPC RAB38 RAB31 TBC1D5 TYRP1 ARF6 MDM2 ATP6V0E2 RAB11A FZD5 MYO1E NLGN3 HPX TIRAP STAB1 MYO6 CD163 CALR AMOT ANXA11 HSP90B1 RAB20 HBA2 WNT3 HYAL2 TLR7 LDLRAP1…	0.0495049	0.679581	0.334927	1.16368	4	234	HYOU1 UBC ABCA1 WNT3 TLR9 UBB AMOT AP1G1 PICK1 RAB5C STX12 AP2S1 LDLR STX7 CACNG4 INPP5F NLGN3 B2M WNT5A RAB23 ITGAV WNT5B SRGAP2 VPS11 AP1S2 TLR7 OCRL CYBB CLVS1 AP1S3 ATP6V0D1 HBEGF RAB8B PICALM SNX3 ATP6V0C FZD4 ROR2 WNT1 EPN2 GOLIM4 RAC2 CLTC ATG14 CORO1A SPARC CYBA FZD2 SYT7 AP2A1 LPAR2 SYK PIK3R4 TYRP1 CD9 MYO6 SLC5A7 ANXA11 LDLRAP1 PIK3C3 CACNG2 RILP CD36 ATP6V0A1 RAB11B ATG12 BECN1 TIRAP …	0.990099	1	0.436656	0.917865	99	234	FZD2 HP MYO6 RILP SH3KBP1 NCF2 ATP6V0A1 TCIRG1 TYRP1 SLAMF1 UVRAG CCL2 HBA1 WNT3A RABEP1 ITSN1 TLR9 ABCA1 IRGM TLR6 FZD4 HPX ARRB2 ANXA11 RAB43 GRIA2 CORO1A CACNG4 SPARC NLGN3 SFTPA2 LDLR WLS PICK1 RAPGEF6 GRIA4 WNT3 CAMK2D CACNG3 CD74 VAMP7 CLVS2 EHD3 AP2A2 SLC11A1 HBA2 RAB11FIP1 RAB20 SFTPA1 MSR1 RAC2 NCF1 SAA1 SYT7 DRD2 CD36 ATP6V0D2 NOSTRIN CPNE6 RAB13 AP2A1 TF HBB ADAM8 NOS3 MARCO SGIP1 LPAR…
GO_CELL_DIVISION_SITE	GO	0.00990099	0.436729	0.511426	1.50086	0	48	MYH9 ZFYVE19 PITPNM1 TUBGCP5 RHOA RAB21 WDR73 RALA ARF6 SSH1 SPIRE1 MAEA ITGB1 PLCD3 TUBGCP4 NF2 STAMBP RAB11FIP3 NDE1 FSD1 MYLK TUBGCP6	0.39604	0.741861	0.319215	1.04371	39	48	PKN2 SPIRE2 ITGB1 RAB21 RACGAP1 PPP1CC NF2 PSTPIP1 CEP55 RDX ARF6 RAB11A RHOA TUBGCP4 PLK4 RHOC ECT2 MEN1	0.90099	1	0.242313	0.740428	90	48	STAMBP ZFYVE19 PITPNM1 MYH9 NF2 MYH10 TUBGCP6 SSH1 OR2A4 TUBGCP4 WDR73 PKN1 RHOA DCTN3 RAB21 SVIL ARF6 RAB11FIP4 TUBGCP2 RAB11FIP3 FSD1 RHOC TUBGCP3 RAB11A SPIRE1 ECT2	0.70297	1	0.473405	0.951674	70	48	TUBGCP2 OR2A4 RHOC NDE1 WDR73 MYH10 TUBGCP6 MYLK
GO_AXON_CYTOPLASM	GO	0.00990099	0.436729	0.570919	1.6093	0	29	AP3B1 PAFAH1B1 AP3D1 HIF1A HAP1 AP3S1 SPG7 KIF1B AP3M1 OPA1 RAB21 BLOC1S2 SOD1 KIF3B SPAST BLOC1S3	0.346535	0.714312	0.351622	1.07692	34	29	AP3B2 RAB21 BLOC1S2 AP3B1 SOD1 NEFL SNAPIN PAFAH1B1 AP3S2 UCHL1 DTNBP1 SPG7 HIF1A AP3M1 OPA1 AP3M2 KIF1A SPAST KIF4A KIF3B BLOC1S1	0.623762	1	0.325912	0.943867	62	29	SOD1 AP3D1 OPA1 SPG7 SPAST HAP1 NDEL1 BLOC1S2 PAFAH1B1 AP3S2 AP3B1 AP3M1 RAB21 BLOC1S3 KIF3B KIF1B KIF1A WDR81 KIF4A HIF1A BLOC1S1	0.564356	1	0.497839	0.986115	56	29	SPG7 WDR81 NDEL1 HAP1 AP3B2 KIF1A NEFL
GO_ENDOSOMAL_PART	GO	0.00990099	0.436729	0.380297	1.2464	0	387	INPP5F WDR44 ANTXR2 SLA2 TOM1L1 AP3D1 NAPSA ATP6V0E1 INPP5B ARHGAP32 TFRC ATP6V0E2 STX12 CHMP3 RAB11FIP5 BECN1 GGA3 USP8 REP15 SPPL2A PLEKHM2 PLEKHF2 SUN2 MMD RAB5B CHMP2A CTSB SNX10 SORT1 STARD3NL INSR ACAP2 IRAK2 TBC1D5 ATP6V0C PLEKHB2 STX7 RFFL FIG4 PML SLC30A4 SLC11A1 CHMP1B SLC9A7 VPS37B SLC38A9 SCAMP2 APOB RAB32 TRAF6 NCF4 VTI1A RAB15 SNX20 TGFBRAP1 EHD3 ATP6V0D1 VPS4A CHMP1A RAB21 PRF1 RAB…	0.554455	0.838279	0.261194	0.988529	55	387	KIF13A EEA1 RUFY1 MTMR2 TMBIM1 BACE1 SYNDIG1 CHMP2B UBC CHMP7 RAB13 GGA2 UBAP1 AP2M1 SCAMP5 PRF1 PARM1 INPP5B TLR4 PLEKHM1 MITD1 IKBKE CD68 RAB21 CLCN4 VTI1A SNX4 VPS4A CHMP2A SNX13 RILP FIG4 ZFYVE27 ANXA1 LAMTOR1 AP4B1 RAB7A CD320 ATP6V0A2 TSG101 GNPNAT1 VPS36 MMD SNX27 ABCA7 RAB23 CLVS2 CLCN3 MCOLN1 RAB27B NDRG1 ABCA2 CHMP6 ARL8B RHOV CTSK ATP6V0D1 SNX1 RAB15 CTSB PLEKHF2 NCF4 VAMP8 CLCN6 SFTPC…	0.0891089	0.75807	0.312785	1.10687	8	387	ATP6AP1 AP3D1 SLC38A9 VPS37C ANKRD27 VPS33B LAMTOR1 UBC ACAP1 SLC9A7 MICALL1 OSBPL11 TLR9 SNX14 UBB VPS18 KIF13A RAB5C RCC2 STX12 VPS16 WIPI1 AP2S1 LDLR STX7 TLR3 IRAK2 CD164 INPP5F PIKFYVE TMEM106B NTRK2 SNX13 TPCN2 PI4K2A B2M RRAGD RAB23 TAB2 RHOD SNX17 MITD1 APPL2 CTSH VPS11 TLR7 APP OCRL PLEKHF2 TOM1L1 VTI1B NTRK1 RFFL CD8B CLVS1 VPS35 ATP6V0D1 SLA2 VPS41 PMEL USP8 SNX3 ATP6V0C CD14 GGA3 GOLI…	0.247525	0.881017	0.48196	1.02652	24	387	VTI1A CLEC16A PML LRRK2 GRB14 RILP ATP6V0A1 TCIRG1 WIPI1 REP15 ECE1 TYRP1 NAPSA CTSK WNT3A SNX20 CLIP3 ABCA2 SNX21 TLR9 PRLR IFITM3 VPS39 RET SLA2 SNX18 LY96 ANTXR1 PGA5 CD14 SNX1 RHOD PGA4 GALNTL5 RHOV ABCA5 ZNRF2 CD68 TLR3 TLR4 PGA3 SLC48A1 GGA1 ZDHHC2 IRAK2 LDLR WLS ANXA1 TMEM163 KIAA1324 ARHGAP32 APPL2 IRF7 VAMP7 WASH3P MRC1 SNX25 TPCN2 STEAP1 PRF1 ZFYVE27 CLVS2 EHD3 ANXA6 AP2A2 PLEKHM2 CD1B …
GO_KINASE_INHIBITOR_ACTIVITY	GO	0.00990099	0.436729	0.479527	1.47119	0	87	GNB2L1 PRKAG2 CDKN1A GMFB DNAJC3 SOCS1 RTN4RL1 INCA1 PPP1R1B NPM1 GMFG PKIA GP1BA PRKAR1A PKIG PRKAR2B SH3BP5 BGN LRRC19 SOCS6 DUSP19 TRIB1 HYAL2 CHAD LRRC4C HEXIM2 TRIB2 YWHAG CASP3 RTN4RL2 FLRT2 HSPB1 PRKAR2A FLRT1 WNK1	0.0792079	0.391151	0.345345	1.20925	7	87	FGFR1OP HEXIM2 CDKN1A LRRC4B FLRT2 LRRC66 YWHAG FLRT1 LRRTM3 SH3BP5L CAMK2N1 MAPK8IP1 LRRC15 GP1BA IBTK PRKAR1A PRKAR2A TRIB2 RTN4RL2 ASPN GMFG CDKN2D SFN SPRY2 PRKAR1B RTN4R LRRC19 CAMK2N2 SOCS1 HYAL2 MBIP RHOH GNB2L1 SOCS6 CHAD CDKN2C PPP1R1B NYX INCA1 PODNL1 HEXIM1 LRRC4C	0.128713	0.829428	0.361193	1.17973	12	87	SOCS4 PKIA CDKN2A GMFG KAT2B CAMK2N2 LRRC4C CDKN1A SOCS6 PRKAR2A CHAD SOCS1 CIB1 CDKN2C INCA1 HEXIM2 SH3BP5 RHOH PPP1R1B FLRT1 NYX CDKN2D SOCS5 CDKN2B CDKN1B TRIB1 FLRT3 WNK1 TRIB2 HYAL2 LRRC19 CISH IBTK RTN4RL2 DNAJC3 RTN4RL1 LRP6 TESC PRKAG2 LRRTM3	0.425743	1	0.493004	1.01	42	87	LRRC15 TRIB1 GMFG RHOH SFN GP1BA SPRED2 SOCS5 PODNL1 PKIA CISH RTN4RL2 TESC MAPK8IP1 RTN4RL1 FLRT1 SPRY2 CDKN1B PKIG FLRT3 CAMK2N1 BGN HSPB1 SH3BP5 PRKRIP1 ASPN HEXIM2 PRKAR2B LRRC4
GO_TRANSFORMING_GROWTH_FACTOR_BETA_BINDING	GO	0.00990099	0.436729	0.599189	1.56886	0	16	CD36 LTBP3 ITGAV ACVR1 TGFBR3 THBS1 HYAL2 VASN	1	1	-0.168651	-0.505309	1	16	VASN LTBP4 THBS1 TGFB3 ENG ACVRL1 TGFBR1 ACVR1 TGFBR3 CD109 LTBP1 CD36 LTBP3 ITGAV HYAL2 TGFBR2	0.181818	0.873955	0.455922	1.19589	17	16	TGFBR3 THBS1 LTBP1 ITGAV CD36 LTBP3 HYAL2 ACVR1	0.891089	1	0.431211	0.823589	89	16	TGFBR3 TGFBR2 VASN CD36 LTBP4 ACVRL1 ENG THBS1 CD109
GO_SUGAR_TRANSMEMBRANE_TRANSPORTER_ACTIVITY	GO	0.00990099	0.436729	0.522489	1.47176	0	32	SLC35A1 SLC17A5 SLC2A6 SLC5A4 SLC2A8 SLC2A9 SLC35A5 SLC35A4 SLC2A2 SLC50A1 SLC23A1 SLC5A9 SLC5A1 SLC2A13 M6PR	0.277228	0.663473	0.358822	1.12114	27	32	SLC45A2 SLC35A1 SLC2A4 SLC35A5 SLC5A1 SLC2A9 SLC2A13 SLC35A2 SLC2A5 SLC35A4 SLC50A1 PPBP SLC2A6 SLC2A3 SLC35A3 SLC2A11 SLC23A2 SLC2A8 SLC45A4 SLC2A7 SLC2A2 SLC2A10 SLC2A1 SLC2A12	0.316832	0.947261	0.377832	1.10407	31	32	SLC35A5 SLC23A1 SLC23A2 SLC2A4 SLC5A9 SLC5A1 SLC2A13 SLC2A10 SLC35A2 SLC2A8 SLC5A4 SLC50A1 SLC2A3 M6PR SLC2A11 SLC35A4 SLC35A3 SLC45A2 PPBP SLC45A3 SLC2A14 SLC2A9 SLC17A5 SLC2A2	0.910891	1	0.427938	0.853173	91	32	PPBP SLC2A7 SLC2A1 SLC2A10 SLC2A5 SLC5A1 SLC45A4 SLC23A1 SLC5A2 SLC2A4 SLC23A2 SLC45A2 SLC2A11 SLC2A14
GO_PROTEIN_SERINE_THREONINE_KINASE_INHIBITOR_ACTIVITY	GO	0.00990099	0.436729	0.579633	1.62496	0	30	PRKAG2 CDKN1A INCA1 PPP1R1B PKIA PRKAR1A PKIG PRKAR2B HEXIM2 YWHAG CASP3 HSPB1 PRKAR2A WNK1	0.287129	0.674468	0.356941	1.10141	28	30	HEXIM2 CDKN1A YWHAG PRKAR1A PRKAR2A CDKN2D SFN SPRY2 PRKAR1B CDKN2C PPP1R1B INCA1 HEXIM1	0.19802	0.873955	0.406085	1.17893	19	30	PKIA CDKN2A KAT2B CDKN1A PRKAR2A CIB1 CDKN2C INCA1 HEXIM2 PPP1R1B CDKN2D CDKN2B CDKN1B WNK1	0.663366	1	0.481584	0.954038	66	30	SFN SPRED2 PKIA SPRY2 CDKN1B PKIG HSPB1 HEXIM2 PRKAR2B
GO_KINESIN_BINDING	GO	0.00990099	0.436729	0.563983	1.58109	0	30	PLEKHM2 KTN1 SPAG9 MAPK8IP2 KIF1B ACTB NEK6 NEFH AP1AR JAKMIP1 AP1G1 MAPK8IP3 SNCA	0.316832	0.696619	0.35503	1.09551	31	30	SNCA SPTBN5 KTN1 AP1G1 MAPK8IP1 SYBU TOR1A KLC2 KIFAP3 JAKMIP1 PRC1 MAPK8IP2 ATCAY	0.237624	0.90365	0.39698	1.15249	23	30	SYBU AP1G1 FAM83D NEK6 NUP62 MAPK8IP2 ACTB MAPK8IP3 PRC1 JAKMIP1 ARHGEF10 SPAG9	0.0891089	0.682694	0.586505	1.16189	8	30	KLC2 SNCA ARHGEF10 MAPK8IP1 SYBU NEFH PLEKHM2 JAKMIP1
GO_REPRESSING_TRANSCRIPTION_FACTOR_BINDING	GO	0.00990099	0.436729	0.500676	1.47829	0	57	HDAC5 SP1 HDAC4 HDAC7 TCF7L2 TLE4 CBX5 TTC8 RUNX2 ZNF703 BBS2 NOC2L BBS4 PARK7 HDAC1 MKKS ARNTL HMGB1 MAGEA2B HHEX BBS1 RBPJ PPARA MAGEA2 STAT3 RELA EIF4E BBS5 MIXL1 ZMYND8 CTNNB1 KAT5	0.524752	0.822138	0.294129	0.989447	52	57	DDX20 GSC GATA6 HDAC1 HHEX PRDM5 MIXL1 BBS4 RUNX2 NFYB BBS5 BBS7 TLE4 HDAC2 BBS1 TCP10L ARNTL GMNN RBPJ MYC HDAC9 BBS10 BBS2 STAT3 CBX5 TCERG1	0.405941	0.984803	0.333994	1.04662	40	57	DMAP1 NOC2L BBS1 HHEX PARK7 HDAC1 MIXL1 TBP MTA2 RUNX2 RBPJ STAT3 SP1 TCERG1 ZMYND8 BBS7 HDAC7 ARNTL TCP10L MAGEA2B SIN3A RELA KAT5 MAGEA2 NFYB	0.633663	1	0.480554	0.968682	63	57	GSC TTC8 BBS4 SKI TCERG1 HHEX TCF7L2 HDAC9 TLE4 MTA1 GATA6 MIXL1 ZNF703 BBS2
GO_POSITIVE_REGULATION_OF_STRIATED_MUSCLE_CONTRACTION	GO	0.01	0.436729	0.610818	1.58691	0	15	UCN RNF207 ATP1A1 RGS2 NPPA CHGA ATP2A1	0.93	0.977759	0.231864	0.641862	92	15	KCNQ1 HSP90AA1 ADRA1A GSTO1 CHGA RNF207 ACE2 NOS1AP NPPA UCN RGS2 ATP1A1	0.63	1	0.362187	0.938178	62	15	RGS2 RNF207 ATP1A1 TRPM4 ATP2A1 CHGA NPPA ADRA1A GSTO1	0.584158	1	0.507836	0.963467	58	15	ATP2A1 RNF207 NPPA RGS2 NOS1AP ACE2 KCNQ1 CTGF
GO_REGULATION_OF_ARP2_3_COMPLEX_MEDIATED_ACTIN_NUCLEATION	GO	0.01	0.436729	0.653618	1.69811	0	15	GMFB GMFG CYFIP1 AP1AR CORO1B PICK1 WAS ABI2	0.34	0.711362	0.397767	1.10112	33	15	WASF1 NCKAP1 GMFG ABI2 ARFIP1 WAS ARFIP2	0.11	0.810072	0.496372	1.28576	10	15	GMFG PICK1 ARFIP1 WAS ABI2 WASF1 CORO1B	0.0594059	0.627228	0.64571	1.22504	5	15	GMFG PICK1 WAS ARFIP2
GO_CYTOPLASMIC_EXOSOME_RNASE_COMPLEX_	GO	0.01	0.436729	0.589518	1.53157	0	15	GTPBP1 DIS3L2 EXOSC5 CARHSP1 EXOSC6 DIS3L	0.33	0.705121	0.402041	1.11295	32	15	EXOSC9 PNPT1 DIS3L CARHSP1 EXOSC8 EXOSC3 EXOSC6 EXOSC4 DIS3	0.79	1	0.311231	0.806186	78	15	DIS3 EXOSC2 GTPBP1 EXOSC7 DIS3L EXOSC9 EXOSC5	1	1	-0.456653	NA	0	15	PNPT1 EXOSC2 DIS3 EXOSC4 EXOSC8 SUPV3L1 EXOSC9 EXOSC5 EXOSC7 EXOSC6 EXOSC3 DIS3L CARHSP1 GTPBP1 DIS3L2
GO_PROTEIN_KINASE_A_CATALYTIC_SUBUNIT_BINDING	GO	0.01	0.436729	0.592309	1.53883	0	15	PKIA PRKAR1A PRKAR2B AKAP11 PJA2 EZR GSK3A PRKAR2A GSK3B	0.02	0.255491	0.550162	1.52299	1	15	RAB13 KCNQ1 GSK3B PRKAR1A PRKAR2A PRKAR1B	0.53	0.994827	0.380794	0.986376	52	15	PKIA PRKAR2A GSK3A GSK3B SOX9 PJA2 CSK AKAP11 PRKAR2B PRKAR1A	0.316832	0.939461	0.563185	1.06847	31	15	RYR2 PKIA PRKAR2B PJA2 RAB13
GO_TOLL_LIKE_RECEPTOR_9_SIGNALING_PATHWAY	GO	0.010101	0.436729	0.582602	1.49075	0	14	IRAK2 TRAF6 HAVCR2 TLR8 TLR9 IRAK4 PIK3R4 TLR7 IRAK1	0.958763	0.987594	0.211703	0.57508	92	14	PIK3R4 HAVCR2 TLR7 IRAK2 UNC93B1 TLR9 PIK3C3 IRAK4 IRAK1 TNIP2 PIK3AP1 TLR8	0.02	0.574296	0.565132	1.44366	1	14	HAVCR2 TLR9 IRAK2 TLR7 TRAF6 IRAK1 PIK3R4 PIK3C3 TLR8	0.138614	0.746588	0.625294	1.17627	13	14	TLR9 IRAK2 HAVCR2 TNIP2
GO_POSITIVE_REGULATION_OF_LONG_TERM_SYNAPTIC_POTENTIATION	GO	0.010101	0.436729	0.626993	1.60434	0	14	NRGN CRTC1 DRD1 DRD2 CREB1	0.381443	0.736484	0.403966	1.09736	36	14	HNRNPK PTPN5 DRD1 NRGN NOS1	0.51	0.988634	0.391974	1.00132	50	14	NOS1 EIF2AK4 NRGN CREB1 STAU1 DRD2	0.653465	1	0.506582	0.952954	65	14	RELN DRD1 NOS1 DRD2 PTPN5 NRGN
GO_CELLULAR_RESPONSE_TO_OXYGEN_RADICAL	GO	0.010101	0.436729	0.585516	1.49821	0	14	ADPRHL2 SOD1 NOS3 MPO SOD2	1	1	0.162595	0.441681	96	14	SOD1 PRDX1 MT3 NOS3 NQO1 APOA4 PRDX2 MPO ATP7A SOD3 CCS	0.68	1	0.35751	0.91328	67	14	SOD1 ADPRHL2 NOS3 NQO1 MPO APOA4 CCS	0.762376	1	0.45878	0.863031	76	14	MT3 CCS SOD3 NOS3 APOA4 NQO1 MPO
GO_REGULATION_OF_SPINDLE_ASSEMBLY	GO	0.010101	0.436729	0.656979	1.68107	0	14	CHMP3 CHMP2A CHMP1B SENP6 RNF4 CHMP1A PDCD6IP	0.402062	0.747924	0.394641	1.07202	38	14	CHMP2B CHMP2A SENP6 TPR PDCD6IP CHMP5 CHMP1A CHMP4B	0.54	0.999584	0.384884	0.983209	53	14	PDCD6IP SENP6 RNF4 CHMP2A CHMP1A CHMP3	0.257426	0.894521	0.588922	1.10785	25	14	SENP6 CHMP2A
GO_UDP_N_ACETYLGLUCOSAMINE_METABOLIC_PROCESS	GO	0.010101	0.436729	0.57963	1.48315	0	14	GFPT1 AMDHD2 RENBP DPAGT1 GNPNAT1 PGM3 B4GALNT2	0.0103093	0.174009	0.539928	1.46669	0	14	MGAT1 GNE GFPT2 GNPNAT1 B4GALNT2 NAGK GFPT1 UAP1 AMDHD2 DPAGT1 SLC35A3	0.06	0.679581	0.509927	1.30264	5	14	PGM3 AMDHD2 NAGK DPAGT1 MGAT1 UAP1L1 B4GALNT2 GNE GFPT1 GNPNAT1 UAP1 SLC35A3	0.128713	0.73156	0.632168	1.1892	12	14	AMDHD2 UAP1L1 RENBP GFPT2 B4GALNT2
GO_REGULATION_OF_CAMP_DEPENDENT_PROTEIN_KINASE_ACTIVITY	GO	0.010101	0.436729	0.583458	1.49294	0	14	MST1 PKIA PRKAR1A PKIG PRKAR2B NPFFR2 PRKAR2A RAPGEF2 SESN2 ATP2B4	0.319588	0.699934	0.413932	1.12443	30	14	PRKAR1A PRKAR2A ADIPOQ ATP2B4 PRKAR1B	0.35	0.969611	0.436122	1.1141	34	14	PKIA PRKAR2A ADIPOQ ATP2B4 SESN2 SIRT1 NPFFR2 MST1 PKIB PRKAR2B PRKAR1A	0.495049	1	0.535775	1.00787	49	14	ATP2B4 PKIA PKIG PRKAR2B NPFFR2
GO_PHOSPHOLIPID_EFFLUX	GO	0.010101	0.436729	0.619888	1.58616	0	14	ABCA12 APOC2 ABCA1 APOE ABCA2 APOC1 ABCG1 ABCA7 APOA5	0.56701	0.845647	0.355081	0.96456	54	14	ABCA7 ABCA2 APOA5 APOC1 ABCA1 ABCG1 ABCA12 APOC2 APOA1 APOA2	0.35	0.969611	0.431722	1.10286	34	14	ABCA1 APOC2 ABCA12 APOC1 ABCA2 ABCG1	0.495049	1	0.533824	1.0042	49	14	ABCA2 ABCA1 ABCG1 APOC3 ABCA7 APOA1 APOA5 APOE APOA4 ABCA12
GO_STAGA_COMPLEX	GO	0.010101	0.436729	0.594838	1.52206	0	14	KAT2A ATXN7 TAF9 SUPT7L TADA2B TAF10 SUPT3H	0.2	0.586594	-0.422788	-1.41713	0	14	TADA3 TRRAP TADA2B SAP130 TAF12 TADA1 SUPT3H TAF6L SUPT7L KAT2A TAF10 TAF9 ATXN7 TAF5L	0.51	0.988634	0.397218	1.01472	50	14	TAF10 SAP130 KAT2A TAF9 TAF6L TRRAP TADA3 SUPT3H ATXN7	0.247525	0.881017	0.589577	1.10908	24	14	ATXN7 TADA2B SUPT3H KAT2A
GO_RACEMASE_AND_EPIMERASE_ACTIVITY	GO	0.010101	0.436729	0.588616	1.50614	0	14	GLCE RPE MCEE RENBP DHRS9 GALE DSEL	0.164948	0.540942	0.44034	1.19616	15	14	DHRS9 GNE SRR AMACR GALE GLCE APOA1BP DSEL RPE MCEE GALM	0.79	1	0.323574	0.826589	78	14	DSE DHRS9 GALE RPE GNE MCEE	0.455446	1	0.542186	1.01993	45	14	DHRS9 GALM DSE RENBP DSEL GLCE
GO_TITIN_BINDING	GO	0.010101	0.436729	0.683608	1.7492	0	14	CAMK2D MYBPC1 ANKRD23 CALM1 OBSCN TRIM63 TCAP	0.556701	0.840645	0.359801	0.977382	53	14	ANKRD2 OBSCN ACTN2 CAPN3 CALM1 MYBPC3 TRIM63 CALM2 ANKRD23 TCAP MYBPC1	0.96	1	0.253632	0.647917	95	14	MYBPC1 ANKRD23 TRIM63 CALM3 OBSCN CALM1 MYBPC3 ANKRD1 ACTN2 ANKRD2 TCAP	0.405941	1	0.554609	1.0433	40	14	ANKRD2 MYBPC3 MYBPC1 CAMK2D TCAP OBSCN ANKRD1 ANKRD23 CAPN3 CALM3 TRIM63
GO_MACROPHAGE_CHEMOTAXIS	GO	0.0102041	0.436729	0.666961	1.67382	0	13	CKLF CCL3 LGALS3 SAA1 SFTPD CCL5	0.154639	0.524733	0.453461	1.22262	14	13	LGALS3 CCL5 CCL2 EDNRB CX3CL1	0.86	1	0.30425	0.766329	85	13	LGALS3 CCL5 CCL3 CKLF SAA1 SFTPD CCL2	0.316832	0.939461	0.577731	1.07881	31	13	CCL3 CCL2 CCL5 CX3CL1 LGALS3 EDNRB SAA1
GO_POSITIVE_REGULATION_OF_PROTEIN_SUMOYLATION	GO	0.0102041	0.436729	0.684893	1.66865	0	11	MUL1 PIAS1 HDAC4 TOLLIP	0.548387	0.836864	0.386132	0.981117	50	11	RASD2 GNL3 ARNT TOLLIP PIAS1 PIAS3 MUL1	0.98	1	0.222403	0.534578	97	11	CDKN2A RWDD3 TOLLIP MUL1 PIAS4 RASD2 HDAC4 ARNT PIAS3	0.712871	1	0.494333	0.904637	71	11	TOLLIP PIAS3 PIAS4 HDAC4
GO_EXTRACELLULAR_FIBRIL_ORGANIZATION	GO	0.0102041	0.436729	0.611573	1.53482	0	13	B4GALT7 ILK COL3A1 ADAMTS3 FKBP1A CST3 SNCA MUC5AC	0.371134	0.731938	0.401507	1.08254	35	13	COL3A1 SNCA TNXB COL5A1 FKBP1A MFAP4	0.92	1	0.286997	0.722873	91	13	ILK B4GALT7 FKBP1A SNCA COL3A1 ADAMTS3	0.524752	1	0.527733	0.985449	52	13	ILK SNCA MFAP5 COL3A1 ADAMTS3 MUC5AC CST3 COL5A1
GO_POSITIVE_REGULATION_OF_GLUCOSE_IMPORT_IN_RESPONSE_TO_INSULIN_STIMULUS	GO	0.0102041	0.436729	0.670496	1.63357	0	11	IRS1 AKT2 PIK3R3 MARCKS OSBPL8 RNASEL RARRES2	0.204301	0.595378	0.469889	1.19393	18	11	PTPN11 RNASEL IRS1 MARCKS RARRES2	0.07	0.712952	0.543383	1.3061	6	11	AKT2 PIK3R1 RARRES2 PIK3R3 RNASEL PIK3R2	0.0693069	0.653163	0.694281	1.27054	6	11	FFAR3 RNASEL IRS1 PIK3R1
GO_SUMO_BINDING	GO	0.0102041	0.436729	0.60488	1.51802	0	13	PML RNF4 USPL1 TOLLIP RNF222 HERC2	0.56701	0.845647	0.369125	0.995228	54	13	RPS3 CBX4 USP25 TOLLIP TDG	0.14	0.8344	0.490301	1.23494	13	13	CBX4 RNF222 USPL1 RNF4 CASP8AP2 TOLLIP	0.0990099	0.701923	0.642321	1.19942	9	13	PML USPL1 TOLLIP RNF222 RNF111 CBX4
GO_CELLULAR_RESPONSE_TO_LIPOPROTEIN_PARTICLE_STIMULUS	GO	0.0102041	0.436729	0.606522	1.52214	0	13	CD36 FCER1G CD81 CD9 CCL5 ITGB2 SIGLEC15 ITGB1	0.0206186	0.257494	0.558827	1.5067	1	13	ITGB1 SYK CCL5 CCL2 CDH13 ITGB2 FGF21	0.06	0.679581	0.531505	1.33873	5	13	SIGLEC15 FGF21 CCL5 SYK CD9 CD81 CDH13 CD36 ITGB2	0.128713	0.73156	0.631137	1.17854	12	13	FGF21 CCL2 ITGB2 CCL5 SIGLEC15 CD36 FCER1G
GO_ALDEHYDE_CATABOLIC_PROCESS	GO	0.0102041	0.436729	0.610774	1.53281	0	13	GPI PDDC1 AGXT2 ALDH3B1 PARK7 PNKD AKR1A1 HAGH ESD AGXT HOGA1	0.360825	0.725454	0.403138	1.08693	34	13	ESD PNKD PDDC1 ADH5 AKR1A1 ALDH3B1 PDXP HOGA1 AGXT2	0.26	0.921435	0.456193	1.14904	25	13	ESD PARK7 AGXT GPI AKR1A1 HAGH HOGA1	0.445545	1	0.549365	1.02584	44	13	HOGA1 AGXT ALDH3B1 HAGH AGXT2 PDDC1
GO_RELAXATION_OF_CARDIAC_MUSCLE	GO	0.0102041	0.436729	0.625094	1.56875	0	13	CAMK2D PLN ATP1A1 PDE5A RGS2 CHGA	0.546392	0.83463	0.377165	1.01691	52	13	P2RX4 PDE5A GSTM2 ATP1A2 SLC8A1 ATP2A2 CHGA PLN KCNJ2	0.24	0.906979	0.45942	1.15716	23	13	RGS2 PDE5A SLC8A1 PLN ATP1B1 GSTM2 ATP1A1 CHGA	0.0990099	0.701923	0.657014	1.22686	9	13	ATP1A2 PDE5A SLC8A1 CAMK2D P2RX4 KCNJ2
GO_REGULATION_OF_CENTRIOLE_REPLICATION	GO	0.0102041	0.436729	0.769692	1.93163	0	13	SPICE1 CHMP2A CDK5RAP2 NPM1	0.123711	0.476682	0.465233	1.25435	11	13	CHMP2A MDM1 CDK5RAP2 SPICE1 CEP76 PLK2 PLK4	0.98	1	0.196361	0.494583	97	13	SPICE1 CDK5RAP2 CHMP2A CENPJ MDM1 CEP76 TRIM37	0.475248	1	0.5378	1.00425	47	13	RBM14 MDM1 CHMP2A CENPJ PLK2 SPICE1
GO_NEGATIVE_REGULATION_OF_TELOMERE_MAINTENANCE_VIA_TELOMERASE	GO	0.0103093	0.436729	0.677215	1.66529	0	12	TERF1 HNRNPA1 PML PINX1	0.721649	0.902239	0.326491	0.871213	69	12	PINX1 HNRNPU HNRNPA1 TERF1 GNL3L HNRNPC NAT10	0.53	0.994827	0.39458	0.978854	52	12	GNL3L ACD SRC TINF2 PIF1	0.366337	0.988257	0.562199	1.04584	36	12	PML PINX1 TINF2 TERF1
GO_SYNAPTIC_VESICLE_CYTOSKELETAL_TRANSPORT	GO	0.0103093	0.436729	0.634177	1.55946	0	12	AP3B1 AP3D1 AP3S1 AP3M1 BLOC1S2 BLOC1S3	0.391753	0.741861	0.404279	1.07879	37	12	AP3B2 BLOC1S2 AP3B1 SNAPIN AP3S2 DTNBP1 AP3M1 AP3M2	0.6	1	0.387376	0.960982	59	12	AP3D1 BLOC1S2 AP3S2 AP3B1 AP3M1 BLOC1S3	1	1	-0.520448	NA	0	12	AP3M1 SNAPIN BLOC1S2 AP3D1 AP3S1 AP3S2 DTNBP1 BLOC1S3 AP3B1 BLOC1S1 AP3M2 AP3B2
GO_POSITIVE_REGULATION_OF_CELLULAR_EXTRAVASATION	GO	0.0103093	0.436729	0.62776	1.54368	0	12	ITGA4 PTGER3 PAWR PTAFR ADAM8	0.546392	0.83463	0.3729	0.995054	52	12	CCL2 PDGFD PTAFR ICAM1 PTGER3 PAWR PTGER4 CCR2	0.23	0.90365	0.47216	1.17131	22	12	PTGER3 ITGA4 PTAFR ICAM1	0.60396	1	0.517302	0.962323	60	12	CCL2 PLVAP PTAFR PAWR ADAM8 ICAM1
GO_POSITIVE_REGULATION_OF_DIGESTIVE_SYSTEM_PROCESS	GO	0.0103093	0.436729	0.626145	1.53971	0	12	TAC4 TAC1 SCT PAWR TACR1 CRH NR1H2	0.845361	0.948754	0.293441	0.783024	81	12	SLC22A5 TAC4 PAWR OXT MMP13 OPRL1 AQP1 TACR1	0.5	0.984803	0.410454	1.01823	49	12	TAC4 SLC22A5 MMP13 TAC1 TACR1 OPRL1 SCT	0.405941	1	0.551083	1.02516	40	12	TAC4 OPRL1 SCT TACR1 AQP1 PAWR SLC22A5
GO_POSITIVE_REGULATION_OF_CARDIAC_MUSCLE_CONTRACTION	GO	0.0103093	0.436729	0.63576	1.56335	0	12	UCN RNF207 RGS2 NPPA CHGA	0.886598	0.961157	0.287115	0.766143	85	12	KCNQ1 HSP90AA1 ADRA1A CHGA RNF207 ACE2 NOS1AP NPPA UCN RGS2	0.86	1	0.313313	0.777251	85	12	RGS2 RNF207 TRPM4 CHGA NPPA ADRA1A	0.663366	1	0.506449	0.942134	66	12	RNF207 NPPA RGS2 NOS1AP ACE2 KCNQ1 CTGF
GO_URATE_METABOLIC_PROCESS	GO	0.0103093	0.436729	0.615764	1.51418	0	12	ABCG2 SLC17A3 SLC2A9 PRPS1 PNP	0.237113	0.631763	0.436078	1.16364	22	12	SLC22A11 PRPS1 SLC2A9 SLC16A9 SLC17A1 LRRC16A SLC22A12 G6PC GCKR ABCG2	0.31	0.947261	0.453566	1.12518	30	12	SLC16A9 SLC17A3 PNP ABCG2 PRPS1	0.0792079	0.674731	0.665497	1.23801	7	12	ABCG2 SLC22A11 GCKR SLC17A1
GO_CYCLIN_DEPENDENT_PROTEIN_SERINE_THREONINE_KINASE_INHIBITOR_ACTIVITY	GO	0.0103093	0.436729	0.626015	1.53939	0	12	CDKN1A INCA1 HEXIM2 CASP3	0.391753	0.741861	0.404552	1.07951	37	12	HEXIM2 CDKN1A CDKN2D CDKN2C INCA1 HEXIM1	0.01	0.574296	0.679974	1.68685	0	12	CDKN2A KAT2B CDKN1A CDKN2C INCA1 HEXIM2 CDKN2D CDKN2B CDKN1B	0.970297	1	0.380639	0.708093	97	12	CDKN1B HEXIM2 KAT2B INCA1 CDKN2B CDKN1C CDKN1A HEXIM1
GO_HISTONE_DEACETYLASE_ACTIVITY_H3_K14_SPECIFIC_	GO	0.0103093	0.436729	0.644974	1.58601	0	12	HDAC5 HDAC4 HDAC7 HDAC10 HDAC3 HDAC1 HDAC8	0.329897	0.705121	0.420664	1.12251	31	12	HDAC1 HDAC10 HDAC2 HDAC6 HDAC3 HDAC9	0.66	1	0.367753	0.912303	65	12	HDAC8 HDAC1 HDAC7 HDAC6 SIRT3	0.673267	1	0.495112	0.921043	67	12	HDAC9 HDAC10 HDAC11 HDAC4 SIRT3 HDAC5
GO_MYELOID_LEUKOCYTE_MIGRATION	GO	0.019802	0.505301	0.423763	1.30712	1	97	CCL25 CKLF S100A9 AMICA1 NCKAP1L RPS19 ITGA9 FCER1G PTPRO CCL3 LGALS3 ITGA1 SAA1 CXCL3 CCL11 GBF1 CXCR2 IL6R CHGA CCL4 UMOD CCL20 SFTPD CCL5 RAC1 CCR7 VAV1 FOLR2 ITGB2 PIK3CD SCG2 PIP5K1C IRAK4 S100A12 EPX CCL17 CCL22 CCL24 PREX1 S100A8 CCL26 CCL19 KIT TGFB2 CXADR PIK3CG CCL16 PLA2G1B IL17RC C5AR1 ANXA1 IL1B	0.207921	0.595378	0.316305	1.11047	20	97	LGALS3 PLA2G1B SYK CCL3L3 CCL3L1 DAPK2 IL17RA CCL5 VEGFA ANXA1 TNFSF11 CCL2 S100A8 PIK3CD IL17RC CCL26 ITGB2 TGFB2 XCL2 EPX CCR7 EDNRB EDN1 UMOD CSF3R CX3CL1 IL6 AMICA1 CCL16 PPBP JAGN1 IL6R CALCA VAV3 FOLR2 CCL22 FLT1 MITF CCL13 CHGA NCKAP1L CXCR2 CCL25 PTPRO CKLF RAC1 PIK3CG VAV1 CCL8 S100A9 CCL1 CCL21 CCL4L2 FCER1G CCL14 KIT HRH1 AZU1 C5AR1 CCL19	0.158416	0.863741	0.344418	1.13291	15	97	S100A12 PIP5K1C S100A9 CXCL3 IFNG NCKAP1L GBF1 EDN1 CCL25 CCL24 FLT1 XCL2 PREX1 PTPRO DAPK2 LGALS3 PIK3CG CCL5 KIT SCG2 CCL20 CCL3L3 CCL3L1 CCL26 CXCR2 UMOD FOLR2 TGFB2 CCL3 JAGN1 ITGA1 IL6R VAV3 SYK TREM1 CALCA ANXA1 CKLF RPS19 ITGB2 ARHGEF5 C5AR1 CCL13 CCL16 SAA1 MITF CCL22 CCL11 CHGA CCL4 PDE4D CCL17 CCL8 CCL21 PPBP CCL18 SFTPD CCR7	0.108911	0.705553	0.530017	1.0896	10	97	NCKAP1L PPBP IFNG PDGFB PIK3CD PTPRO CCL4L2 CCL3 CCL2 EPX CCL1 CALCA ITGA9 STAT5B CCL21 ITGB2 EDN1 ARHGEF5 ITGA1 CCL5 PIK3CG ANXA1 CXCR2 CX3CL1 C5AR1 VAV3 SCG2 UMOD MITF CCL3L3 VEGFA CCL3L1 IL6 CCL22 VAV1 PLA2G1B TREM1 CXCL3 CCL23 IL1B CCL19 LGALS3 EDNRB CCL7 SAA1 FLT1 HRH1 TGFB2 FCER1G IL6R FOLR2 CCR7 CCL24 CCL4
GO_NEGATIVE_REGULATION_OF_KINASE_ACTIVITY	GO	0.019802	0.505301	0.367335	1.19058	1	246	MYOCD HIPK3 TSC2 GNB2L1 PRKAG2 SFRP1 RGS14 CDKN1A CUL3 GMFB DUSP16 WWTR1 TNFAIP3 DNAJC3 SOCS1 RTN4RL1 DUSP22 INCA1 DUSP10 PPP1R1B DRD1 NPM1 GMFG ILK APOE COX11 MYCNOS PKIA RGS2 PTK6 GP1BA CBLC PRKAR1A GADD45A PKIG PRKAR2B SH3BP5 DVL1 SMPD1 PTPN22 CDK5RAP3 SMYD3 BGN CD300A C2orf40 DUSP4 LRRC19 SOCS6 DAB2IP ERRFI1 GPRC5A FBXO31 GPS2 DUSP19 RGS3 EPHA1 TRIB1 DUSP2 HYAL2 PTEN CHAD LRRC4C CRIPAK FOXA2 …	0.227723	0.618764	0.286944	1.07117	22	246	FGFR1OP HEXIM2 CDKN1A PTPRJ FABP4 LRRC4B FLRT2 LRRC66 WWTR1 DUSP6 YWHAG FLRT1 TNFAIP3 LRRTM3 PRDX3 GSK3B STK38 SH3BP5L CD300A CRIPAK CAMK2N1 DUSP9 PPP2R5A HHEX CEP85 SMYD3 MAPK8IP1 LRRC15 CORO1C DUSP16 PTPN5 GP1BA PTEN IBTK PRKAR1A DUSP14 NF2 PRKAR2A BMP7 DRD1 TRIB2 ADAR IRS2 RTN4RL2 DUSP2 ADIPOQ ASPN GMFG PPM1F ZFYVE28 PSEN1 SMPD1 LYN PDCD4 CDKN2D SFN SPRY2 PRKAR1B DUSP26 FOXA2 TFAP4 PTPRC RTN4R…	0.108911	0.810072	0.320684	1.11748	10	246	ILK SOCS4 PKIA LAX1 CDKN2A GPS2 RGS2 GMFG KAT2B DNAJA3 FBXO7 TAF7 MYCNOS HHEX DUSP3 CAMK2N2 PTPRC PDCD4 RGS3 MIDN LRRC4C PPP1R1C AIDA PARK7 RGN DUSP16 PIK3IP1 CDKN1A WWTR1 FOXA2 AKT1S1 PPM1F NUP62 SMYD3 SOCS6 PRKAR2A UBE2C FABP4 NF1 NF2 ADIPOQ PSEN1 CHAD TNFAIP3 HMGCR UBASH3B EPHA1 TARBP2 GPS1 SOCS1 CIB1 CDKN2C RGS14 PTPN22 PTK6 LATS1 HIPK3 INCA1 DUSP22 PCP4 HEXIM2 SH3BP5 PPP1R1B TSC2 GPRC5A FLRT…	0.178218	0.805733	0.491456	1.03489	17	246	LATS1 ADARB1 DVL1 AKT1S1 CEBPA CBLC LRRC15 TRIB1 PIK3IP1 GMFG DUSP8 ILK C2orf40 PPP1R1A SFN PYDC1 GP1BA SPRED2 HHEX SOCS5 PTPN6 DUSP10 PODNL1 PKIA PPP1R1C GCKR DUSP22 IRS2 CISH EPHA1 RTN4RL2 LAX1 RGS3 TNFAIP3 TESC DBNDD2 MAPK8IP1 RTN4RL1 DUSP26 FLRT1 PTK6 SPRY2 CDKN1B PKIG CAV3 ZGPAT GADD45A FLRT3 CAMK2N1 RGS14 INPP5K BGN UBASH3B MVP PCP4 DRD1 FOXA2 IL6 WEE2 THY1 HSPB1 MSTN SH3BP5 FBXO31 TSC2 PRK…
GO_REGULATION_OF_ADAPTIVE_IMMUNE_RESPONSE	GO	0.019802	0.505301	0.397344	1.25013	1	119	RIPK3 HLX TNFAIP3 LILRB1 DUSP22 TNFSF4 CLCF1 DUSP10 FOXJ1 STX7 FCER1G SLC11A1 SPN STAT6 TRAF6 FCER1A HAVCR2 FCER2 HPX FOXP3 APLF CD40 TNFSF18 NLRP10 WAS PRKCZ SUPT6H IL23A TBX21 CEACAM1 IL12RB1 C4BPA IL10 MEF2C HMGB1 SLAMF1 JAK3 B2M SAMSN1 TNFSF13 SASH3 IL7R PTPRC PRKCQ CCL19 EIF2AK4 LTA IL27 IFNA2 IL12B CD80 ANXA1 BTK IL33 IL1B FZD5 NDFIP1 CR1	0.00990099	0.174009	0.359464	1.28539	0	119	C4BPA MSH6 IL6ST C10orf54 IL27 IL20RB BTK TNFSF13 RIPK2 TNFAIP3 ANXA1 IL33 LILRB1 TBX21 IL12A NCR3 CEACAM1 SUSD4 SAMSN1 HFE HAVCR2 RC3H1 APLF IL1RL1 C4BPB FCER1A TRAF2 FZD5 SASH3 HPX IL4 PTPRC PRKCZ P2RX7 WAS CD28 RIPK3 PRKCQ PVR IL23R MALT1 NLRP3 CLCF1 SPN JAK3 SLAMF1 IL12RB1 CR1 PPP3CB CD4 THOC1 TNFRSF13C IL23A CD226 FCER2 EXOSC3 IL27RA ZP3 C3 MAP3K7 UNG SLC11A1 CD40 IRF1 CCR2 CD80	0.019802	0.574296	0.381833	1.27409	1	119	HAVCR2 EIF2AK4 IL27 IFNG PRKCQ STX7 IL23A PTPRC WAS B2M HSPD1 IL12RB1 TNFSF4 ADA FOXJ1 CEACAM1 LILRB1 STAT6 PVRL2 SAMSN1 TNFAIP3 IL12B IL6ST BTK APLF IL10 TRAF6 DUSP22 C4BPA CD40 NDFIP1 CR1 IRF1 MALT1 SASH3 SOCS5 ANXA1 FCER2 C4BPB SPN IL23R RIPK3 CD4 PKN1 ZP3 CLC MAP3K7 SLAMF1 CLCF1 TRIM27 SIRT1 CCR2 DUSP10 PPP3CB WHSC1 CD28 P2RX7 HPX PYCARD IL27RA FOXP3	0.168317	0.797693	0.513829	1.06709	16	119	IFNG BTK MEF2C PRKCZ C3 IL20RB IL23R SLAMF1 SASH3 LTA IL7R SOCS5 HFE PTPN6 DUSP10 IRF1 TBX21 IL12RB1 HPX FCER1A P2RX7 CD4 DUSP22 TNFAIP3 JAK3 IL12B PRKCQ PVRL2 LILRB1 AGER ANXA1 CEACAM1 C4BPB IRF7 WAS SLC11A1 TNFRSF13C CD226 CD28 IL1B PTPRC SUPT6H IL10 CCL19 HAVCR2 FOXJ1 NCR3 CR1 IFNB1 TNFSF13 SPN FCER1G NLRP10 IFNA2 TNF CD40 CD80 IL33 IL4R C4BPA FCER2
GO_PLATELET_ACTIVATION	GO	0.019802	0.505301	0.389045	1.23944	1	141	DGKE FERMT3 VCL LCK MYH9 PRKCB GP9 ILK FCER1G ITGA2B COL3A1 GNA13 SAA1 GP1BA LCP2 ACTB STXBP3 PRKCA RHOA MAPK1 CD9 CD40 VAV2 ITPR2 TRPC3 CD40LG PLEK RAC1 ADRA2B HRG COL1A1 VAV1 DGKZ ARRB2 RHOG DGKQ GP5 P2RY12 HSPB1 GNA12 PIK3CA ACTN1 BLOC1S3 F5 MYL12A PRKCQ ADRA2A ENTPD2 FLNA F2R ADAMTS13 PIK3R5 COL1A2 PIK3CG GNA15 C1GALT1C1 PRKCG TSPAN32 CLEC1B PLCG2 WNT3A GNA11 PIK3R6 LAT MERTK ITPR1 TLN1 FGB F…	0.584158	0.851243	0.275391	0.993105	58	141	PLCG2 P2RX1 COL3A1 SYK ITGB3 ADAMTS13 GNA15 MYL12A VAV2 HBB GP1BB GP6 PTPN11 CD40LG GNB1 PDPN TRPC7 PRKCE GP1BA STXBP1 ITGA2B COL1A1 COL1A2 LYN PF4V1 CX3CL1 F2RL3 LCK PDPK1 F2 TSPAN32 GP5 IL6 GP9 PRKCQ TYRO3 RHOA ITPR2 CD9 F5 TREML1 LCP2 ADRA2C VAV3 DGKK DGKG PLSCR1 DGKZ FERMT3 ENTPD2 ARRB2 RHOG DGKA PRKCB PRKCG GNA14 CD40 P2RY12 LAT CLIC1 RAC1 PIK3CG VAV1 YWHAZ ITPR3 ACTN1 PIK3CA RAC2 FCER1G ITP…	0.227723	0.899648	0.320605	1.08171	22	141	ILK FERMT3 PRKCA PRKCE DGKE PRKCQ ITPR2 TRPC3 DGKD STXBP3 PRKCB PLEK LCP2 GNAS GNA11 MYH9 PIK3CG DGKK SRC DGKZ PIK3R1 ACTB LAT RAC2 CLEC1B PRKCG ITPR1 F8 P2RX1 PLCG2 VAV3 GP5 GP6 CD40 SYK CD9 ITGA2B GNA12 DGKH DGKG TYRO3 RHOA PIK3CB CD40LG VCL DGKQ RAF1 ITPR3 P2RY12 LCK C1GALT1C1 SAA1 GNB1 BLOC1S3 MYL12A STXBP1 ADRA2B ENTPD2 FGB MERTK ACTG1 ARRB2 PTPN6 PIK3R5 TSPAN32 COL3A1 P2RY1 F5 GP9 ARRB1 PLS…	0.039604	0.608133	0.543379	1.13202	3	141	GP9 LCK DGKG MERTK PRKCH DGKK WNT3A ILK TRPC3 GP1BA STXBP1 LCP2 PTPN6 FERMT3 PRKCA CLIC1 ARRB2 PRKCB GNA15 HRG CLEC1B TRPC7 PIK3CG PF4V1 F2R CSRP1 PRKCQ ACTN1 P2RY12 CX3CL1 F5 TREML1 PDGFRA VAV3 GP1BB F2RL3 CD40LG PRKCG C6orf25 FGB IL6 PLCG2 VAV1 DGKQ HSPB1 PLEK DGKI COL3A1 PIK3R1 DGKD P2RY1 COL1A2 VCL FLNA PDPN FGA RAC2 FGG LAT
GO_CHROMOSOME_LOCALIZATION	GO	0.019802	0.505301	0.454546	1.34749	1	60	SPICE1 CUL3 TERF1 CHMP3 BECN1 CHMP2A CHMP1B PINX1 VPS4A CHMP1A CCDC155 RAD21L1 MLH1 PDCD6IP ATM NDE1 UBE2B NUP98 GEM C11orf85 CHMP6 ACTR2 CHMP7 PIBF1	0.0594059	0.374734	0.400397	1.34368	5	60	KIF18A CHMP2B CHMP7 BIRC5 NUP98 VPS4A CHMP2A PINX1 CHMP6 CEP55 KIF14 RAB11A SPICE1 KATNB1 KIF2C SEH1L FMN2 PDCD6IP BECN1 CDCA8 CCDC79 DLGAP5 RRS1 CDC23 CHMP5 TERF1 CHMP1A CHMP4B MEI1 CUL3 CENPE PSRC1 CCDC155 ACTR2 KIFC1 C11orf85 CHMP4C MLH1 CCNB1 CENPF ZW10 GEM ACTR3 CDCA5	0.920792	1	0.244813	0.769797	92	60	CCNB1 PDCD6IP FAM83D MLH1 SPICE1 RAD21L1 ATM CCDC79 PSRC1 CHMP6 KATNB1 CHMP7 NDEL1 BECN1 CUL3 KIF22 CHMP2A CHMP1A BIRC5 CHMP3 UBE2B KIF2C KPNB1 KIFC1 VPS4A CCDC155	0.584158	1	0.482603	0.974992	58	60	RAD21L1 C11orf85 FMN2 NDE1 NDEL1 PIBF1 SPO11 MEI1 PINX1 C15orf43 CHMP2A CHMP4A TERF1 ATM SPICE1
GO_SINGLE_ORGANISM_CELL_ADHESION	GO	0.019802	0.505301	0.35883	1.1838	1	449	RIPK3 THEMIS NPHP4 CD3G FERMT3 MEGF10 SLA2 VCL ITGA4 ZAP70 LCK MYH9 LAMC1 FBLIM1 LILRB1 BTN3A1 IGSF5 TNFSF4 S100A9 ITGA8 FAT1 AMICA1 WNT1 CRNN APBB1IP GLDN ITGAV ILK THBS4 FCER1G ITGA2B PEAK1 CEACAM5 SLC11A1 SPN TSC1 ITGAL RAB1A ADAM8 NCK2 STAT6 AIRE FNDC3A DOCK8 MPZL2 ACTB RADIL CD58 CEBPB STXBP3 LY9 ICAM5 CLEC7A EBI3 ELF4 RUNX2 CDH3 ZFP36L2 PTPN22 FOXP3 TNFSF18 VAMP3 EZR FER CLEC4E NCAM2 FKBP1B…	0.0495049	0.344166	0.296745	1.12903	4	449	WNT1 ICOSLG LFNG ROCK1 LEF1 ITGB1 CTNND1 IFNA7 LY9 NHEJ1 CTNNA3 CARD11 KIF13B C10orf54 CDH2 SYK PRKDC ITGB3 COL14A1 HSH2D CCL5 AZI2 BMX MYL12A DOCK2 MICALL2 HBB CEP41 NCSTN RIPK2 MEGF10 CD40LG CRISP2 TCF7 ANXA1 ASTN1 IGSF5 EPHB3 DPP4 ITGAX LILRB1 PDPN CD151 TBX21 CD24 CBLL1 CTNNA2 VEZT NINJ2 RPS6 ZAP70 LEPR PKP2 S100A8 PIK3CD CD8A CD3D ITGB2 DNAJB6 PSMB10 STXBP1 GLI3 BATF NRCAM ITGA2B FUT7 SEMA4D…	0.0693069	0.712952	0.309599	1.09956	6	449	LFNG ILK PIP5K1C AIRE FERMT3 BCL11B EPHB3 IFNA7 CD3G BRAF S100A9 DNAJA3 CD86 EIF2AK4 VAMP3 NCAM2 IFNG DAB1 ICAM2 PKP4 ADAM9 IL23A BTN3A1 CDH2 RADIL PTPRC BCL3 NLGN3 TNIP1 WAS EOMES B2M HSPD1 DDOST FUT7 ANXA9 STXBP3 CD3D PVRL1 PLEK PAX1 ITGAV TNFSF4 SRGAP2 ADA GNAS EBI3 CD2 PREX1 ITGAX ITGA4 RNASE10 CEBPB PLA2G2D LILRB1 FGFRL1 BCL2 CD8B STAT6 ICAM3 MYH9 JAG2 CTNNA3 KIFC3 PIK3CG SLA2 PSMB10 SRC CCL…	0.158416	0.785219	0.485393	1.03636	15	449	MAFB CLEC4D NOV IFNG LAMB1 ITGB7 CD3G LCK MERTK PIK3CD DOCK8 CNTN4 ZFP36L2 CYP26B1 CTNNA2 CD7 BTN3A1 ITGAX PKD1 IL7 PKD1L1 CD44 PAX1 FOXF1 NLGN4X DLL4 LEPR TTYH1 RHOH CERCAM WNT3A ILK IL7R CALCA SLAMF6 DAB1 APBB1IP STXBP1 VMP1 AIRE CTNNA3 STAT5B PRLR CCL21 CYFIP2 ITGB2 PTPN6 BCL11B FERMT3 IRF1 TBX21 CEACAM5 FZD4 MICB ITK FGFRL1 CLIC1 IFNA1 LILRB2 DLG5 RET P2RX7 SLA2 ANTXR1 CDH10 COL13A1 CD4 FN1 E…
GO_COFACTOR_METABOLIC_PROCESS	GO	0.019802	0.505301	0.358893	1.17497	1	322	NUBP2 ALDOA COASY NUBP1 AKR1B1 MVK IDH3B CBR1 NFE2L1 ELOVL3 GPI GPAM SUCLA2 QDPR FPGS PDSS2 HSCB ATPIF1 RPE MAT2B NAMPT MTHFD1L PDHX MCEE MDH2 PPT2 DGAT1 FAR2 MVD COQ2 IBA57 HSD17B12 SPR NARFL NADSYN1 HMOX1 PDHB COQ3 ADH4 PFKM FOLH1 ACSBG1 RSAD1 AHCYL1 HPX LOC344967 ACSM2A MLYCD ADPGK NOX1 MTHFD2L AKR1C3 ACOT9 SLC11A2 KCNAB2 OCLN BDH2 PNP ACSF3 FAM96A PGM1 TKT IDH3G PGAM2 MTHFD2 PANK3 NFU1 ELOVL7…	0.128713	0.476682	0.291401	1.10178	12	322	PFKFB1 SLC5A6 ENO2 ACSS2 PIPOX SARDH TMEM14C TSPO BAAT ALDOC ACLY COQ9 ACACB FLAD1 CRYZL1 NUDT7 IBA57 GPD1 UROS AKR1B1 NNT COX15 ASPDH HKDC1 ADCK3 SLC46A1 ENO4 PCBD1 GAMT DGAT2 FAM96B TP53I3 THEM5 PPCS PFKP MRI1 ACSM4 HK2 FMO2 MOCS2 SLC25A32 ACSM2A TECR EIF2AK1 ALDH1L2 TALDO1 RPIA PCCA HK3 PPCDC HNF4A ACSL4 ELOVL3 AFMID MTHFD1L ACSBG1 PKLR SDHAF1 AMBP FOLH1 GAPDH AHCYL2 PTS UGT1A4 PDHA2 LIAS ACSL…	0.0495049	0.679581	0.325358	1.14706	4	322	SPTA1 G6PD OGDH UROD DGAT1 ACOT13 SDHAF1 PGAM2 ACOT1 VKORC1 ADPGK NOX1 ATPIF1 ACSM4 AGK GPHN PCBD2 DCXR PGM2 MOCS1 ACOT6 ACSM2A ISCA2 ACOT8 EIF2AK1 SUCLA2 ADH4 ACOT2 ACSF3 BDH2 PDHX BAAT NFE2L1 MDH2 BLVRA ALDOB SARDH SHMT1 NFS1 LDHB KMO MRI1 COQ7 DLST AHCYL2 PPT1 ACSF2 GGH LOC344967 ALAD NNT ALDOA ACSBG1 SCD FOLR1 GALK1 KYNU PNP IDH3B HMGCR LIPT2 CYP4F2 GPD1 ISCU ALDOC ELOVL5 COQ4 SUCLG2 MOCS2 PF…	0.80198	1	0.457637	0.972901	80	322	TPK1 CPOX QDPR BDH2 ACSF3 ACOT12 AKR1C3 GNMT GAMT BHMT2 ELOVL5 HNF4A GPHN PFKFB4 HKDC1 SLC46A1 HPX FMO1 ALAD DGAT2 BTD PDHA2 GCK ENO3 ALAS2 ACSM2A ACOT1 AMBP PGK2 CYP1A2 PFKFB1 PPT2 HMGCL PGAM2 UGT1A1 UGT1A4 MAT1A NADSYN1 PANK4 THEM4 FMO2 MTHFD1L ACSL6 HK3 PPCDC KCNAB2 ALDH1L1 ACOT2 HK1 TDO2 AKR1B10 PGAM4 H6PD ELOVL2 AFMID NMNAT3 FASN HSCB CROT NMNAT2 ACSBG1 GLYAT ACOT4 SARDH PFKFB3 ACSM4 NUDT12 …
GO_WOUND_HEALING	GO	0.019802	0.505301	0.355294	1.17349	1	461	AP3B1 TXK PPARD DGKE F12 FERMT3 VCL LCK MYH9 PRKACG SOX15 PDGFC BIN3 PRKCB HPS4 SH2B3 CD36 SH2B1 HIF1A AMICA1 MUSTN1 SEPN1 CBX5 GP9 SERPINA10 TFPI2 CD59 HBD ILK ITGA9 FCER1G ITGA2B SLC11A1 COL3A1 AK3 GNA13 TRIM72 SAA1 GP1BA IL24 HMOX1 DOCK8 LCP2 NRG1 ACTB PRKAR1A STXBP3 CPB2 EHD3 PRKCA DOCK9 RHOA IRF2 PRKAR2B MAPK1 CD9 MAFG JMJD1C CORO1B CDH3 SPARC NFE2 SDC2 CD40 KLF6 CAPZB PROCR ANO6 PABPC4 VAV2…	0.366337	0.725454	0.270948	1.03013	36	461	KLF6 PDCD10 FBLN1 CFLAR TMEFF2 PLCG2 P2RX1 WNT5B THBD IFNA7 RAD51B ETS1 COL3A1 SYK P2RX4 ITGB3 ADAMTS13 HPS4 GATA6 GNA15 MYL12A GATA4 VAV2 HBB PAK1 GP1BB GP6 MACF1 GRHL3 PTPN11 CD40LG PROC AK3 HDAC1 ANXA1 AP3B1 ENTPD1 GNB1 SYT7 APOD PDPN TRPC7 DOCK1 ELK3 F13B SERPIND1 DRD5 KLKB1 PRKCE NINJ2 CEACAM1 MAFK S100A8 GP1BA MTPN TM4SF4 PRKAR1A STXBP1 GLI3 P2RY2 ITGA2B PDGFD PRKAR2A PPARD CAPZB COL1A1 TGF…	0.108911	0.810072	0.301412	1.07319	10	461	SDC1 ILK TXK FERMT3 CCNB1 IFNA7 ANO6 PLAU FGF2 PDGFC VKORC1 PRKCA MUSTN1 PRKCE PRKACG DGKE GATA5 PRKCQ OPRM1 KLK6 AK3 PLG ITPR2 NINJ1 MCAM WAS WNT5A DOCK6 PRKACA TRPC3 DGKD STXBP3 PRKCB HDAC1 PLEK TFPI2 LCP2 HIST1H3J WNT5B NRG1 GNAS NLRP6 CEACAM1 GNA11 KLF6 MAFK F10 PRKAR2A IL24 MYH9 PIK3CG TM4SF4 DGKK SRC NF1 PTK7 HBEGF F7 CCL20 PRCP IFNA14 CDC42 CELSR1 DGKZ IRF2 PIK3R1 ACTB CYP4F2 PROCR LAT RAC…	0.237624	0.867023	0.479985	1.02627	23	461	GP9 NOV IL24 LCK MSX2 A2M DGKG PDGFB MERTK DOCK8 KLKB1 PRKCH DRD5 C3 PRKACG DGKK TM4SF4 KNG1 F9 FNTB RAD51B WNT3A ILK NINJ1 TRPC3 GP1BA ITGA9 STXBP1 LCP2 GATA5 PRKACB ENTPD1 MCAM P2RX5 HNF4A PTPN6 FERMT3 IRF1 PLAUR PRKCA CLIC1 IFNA1 ARRB2 F10 TIMP1 PRKCB AHNAK2 SH2B3 P2RX7 GNA15 GRHL3 HRG NFE2 FN1 TFPI2 RLTPR SPARC SH2B1 HBD CLEC1B IGFBP1 TRPC7 PIK3CG RHOC ENO3 PF4V1 F2R CSRP1 PRKCQ ACTN1 P2RY12 …
GO_CYTOKINE_PRODUCTION	GO	0.019802	0.505301	0.407046	1.27405	1	116	TXK CEBPE LILRB1 BTN3A1 ABCA1 CD36 TNFSF4 S100A9 GPAM LTBP3 HIF1A PAWR PTAFR SLC11A1 RAB1A ADAMTS3 BTN3A2 LCP2 TRIM56 NOX5 IL19 FOXP3 CHGA PNP TLR2 CCR7 PIK3CD EOMES AZI2 CXCR3 TLR9 IL31RA IRAK4 MAF S100A12 HMGB1 SLAMF1 CD55 IRF3 GBP5 S100A8 RBPJ DBH IFNAR1 ITK KLRF2 CAMK4 CCL19 KIT TUSC2 F2RL1	0.376238	0.731938	0.294563	1.05327	37	116	PCSK5 FABP4 PLA2G1B TLR4 CASP1 AZI2 PLA2R1 ASH1L LILRB1 IL31RA IL18 S100A13 S100A8 PIK3CD IL12RB2 NR1H4 BATF EOMES CCR7 LYN F2RL1 LEP IL4 PTAFR CD28 AGT CMA1 SEH1L HEG1 NLRP3 PTGS2 ABCA1 NOX5 SLAMF1 GPAM NFAT5 LCP2 TBK1 KLRF2 CD4 NOD2 CD226 TRIM56 TLR6 CHGA CEBPE FOXP1 PAWR HIF1A NOTCH1 CD55 SLC11A1 AIM2 TMEM173 RBPJ IL19 PIK3CG	0.178218	0.873955	0.334211	1.11373	17	116	VTCN1 S100A12 TXK ABCA1 S100A9 TLR9 CEBPE BTN3A1 EOMES HSPD1 BTN3A2 LCP2 TNFSF4 NFATC2IP LILRB1 FABP4 PTAFR PIK3CG KIT IL12RB2 PTGS2 RBPJ PNP AGT MR1 IL12B IRF3 CD55 CXCR3 TREM1 IL31RA IL19 GBP5 IFNAR1 LEP CD36 CHI3L1 CD4 LTBP3 BATF SLAMF1 TRIM27 AIM2 SIRT1 NFAT5 TRIM56 RFTN1 RAB1A CD28	0.138614	0.746588	0.520796	1.08125	13	116	CEBPE IL18 PIK3CD BTN3A1 SLAMF1 NOD1 PYDC1 VTCN1 LCP2 TLR9 ABCA1 TLR6 KLRF2 ITK PTAFR DENND1B CD4 CAMK4 BATF IL12B TLR4 PIK3CG S1PR3 BTN3A2 LILRB1 AGT IRF7 AIM2 EOMES MR1 IL17F IL31RA PLA2G1B RFTN1 SLC11A1 TRIM56 TREM1 CD226 CD28 WNT11 IL1B PAWR CCL19 S100A13 ADAMTS3
GO_LYMPHOCYTE_ACTIVATION	GO	0.019802	0.505301	0.361116	1.1847	1	335	RIPK3 THEMIS CD3G SLA2 HDAC5 ITGA4 ZAP70 LCK MYH9 HDAC4 LILRB1 BTN3A1 PRKCB TNFSF4 CLCF1 LRRC8A AMICA1 LAT2 WNT1 APBB1IP FCER1G SLC11A1 SPN TSC1 ITGAL IGBP1 NCK2 STAT6 FNIP1 AIRE FLT3 DOCK8 IL11 CEBPB LY9 IKZF1 PRF1 CLEC7A EBI3 ELF4 RUNX2 TXLNA ZFP36L2 PTPN22 FOXP3 TPD52 CD40 KLF6 TNFSF18 CLEC4E FKBP1B NFAM1 CD244 JMJD6 WAS IFNA14 IKZF3 CD40LG PRLR FLT3LG PSMB10 CD79A GLI3 ZNF683 IL23A CCR7 CD6 I…	0.00990099	0.174009	0.323216	1.22338	0	335	KLF6 WNT1 ICOSLG LFNG PLCG2 LEF1 MSH6 ITGB1 EXO1 IFNA7 LY9 NHEJ1 CARD11 KIF13B PRF1 SYK PRKDC TLR4 HSH2D POU2F2 AZI2 BMX ZNF683 DOCK2 BTK NCSTN RIPK2 CD40LG TCF7 ANXA1 DPP4 LILRB1 CEBPG CD151 TBX21 ATP11C CHRNA4 CD6 HHEX IL18 RPS6 BAK1 ZAP70 CD180 LEPR PIK3CD POLM CD8A SNX27 CD3D ITGB2 PSMB10 GLI3 BATF PTK2B FUT7 GPR183 SATB1 EOMES THEMIS CCR7 ZFP36L1 RC3H1 ULBP3 CD74 NEDD4 ADAM17 SOX4 MFNG FZD7 …	0.0594059	0.679581	0.324552	1.14591	5	335	LFNG AIRE BCL11B LAX1 IFNA7 CD3G BRAF CD6 DNAJA3 CD86 EIF2AK4 IFNG HHEX CMTM7 IL23A IL11 BTN3A1 PTPRC LYL1 MLH1 BCL3 WAS IKZF1 EOMES B2M HSPD1 PTK2B DDOST FUT7 CD3D PRKCB PAX1 TNFSF4 ADA EBI3 CD2 PREX1 ITGA4 KLF6 CEBPB PLA2G2D LILRB1 NTRK1 BCL2 ATM CD8B STAT6 MYH9 JAG2 IKZF3 PIK3CG ZNF683 SLA2 PSMB10 SATB1 KIT RUNX2 IFNA14 CD7 PSEN1 RBPJ ICAM1 RORC PIK3R1 WNT1 RELB CARD11 LAT BLNK IL12B RAB27A IF…	0.108911	0.705553	0.493206	1.04842	10	335	AKAP17A MAFB CLEC4D IFNG KLRK1 CHRNB2 CD3G LCK IL18 MERTK PIK3CD DOCK8 ZFP36L2 BTK CYP26B1 MEF2C CD7 BTN3A1 PLCL2 IL7 CD79B PAX1 IL21R CD244 DLL4 SLAMF1 LEPR RHOH CXCR5 IL7R SLAMF6 APBB1IP HHEX AIRE CD79A STAT5B PRLR CCL21 ITGB2 BCL11B KLRF2 IRF1 TBX21 MICB HDAC9 ITK IFNA1 PRKCB P2RX7 SLA2 ERCC1 CD4 CORO1A LAX1 IL11 JAK3 CD3E BATF IL12B TLR4 STK11 PIK3CG LEF1 CDK6 LILRB1 GAPT ANXA1 TREML2 PTK2B C…
GO_RESPONSE_TO_KETONE	GO	0.019802	0.505301	0.374758	1.21099	1	179	PTGER2 AANAT SFRP1 CDKN1A AKR1B1 ABHD2 CATSPER3 SOCS1 ABCG2 KCNJ11 TNFSF4 CPS1 PTGER3 CALM1 ADCY2 INSR PTAFR TACR1 STAR PLN CRH GHR UGT3A2 ADCY3 BCL2L1 MBP TK1 CLDN4 SMYD3 ADCY1 UTS2 KLF6 TH ERRFI1 CATSPERB TGFBR3 THBS1 CDK4 CCL5 CCR7 PRKAA2 TRH P2RY6 CD38 ESR2 HOXB13 SRD5A1 F7 GNAI1 OXT DEFB1 ADCY6 MSN TXNIP FBXO32 NPAS4 CCL19 RELA PPARG TGFB2 SRD5A2 SREBF1 NTRK3 EP300 RAMP2 ARG1 ATP2B1	0.366337	0.725454	0.285297	1.04715	36	179	DCPS KLF6 TXNIP CDKN1A P2RY6 SRD5A1 TSPO CCL5 ESR2 MTAP PRKAA2 NCOA1 GNB1 AVPR1A HNRNPK AKR1B1 PRKCE SMYD3 PPARG CCL2 NASP HPCA CDK4 HNRNPU TGFB2 WNT5A EPO CCR7 FOXO1 EDN1 ABCB4 ATP2B1 CATSPERB CATSPER3 NEFL AACS PTGS1 KLF9 TFAP4 KCNJ11 CALR HMGCS2 PTAFR NTRK3 SOCS1 IL6 STAR ERRFI1 ABHD2 TYMS CLDN4 PSPH ADCY6 ADCY1 PTGER3 AIFM1 CHEK2 UGT3A2 ADCY5 SPHK1 ASS1 ELK1 FBXO32 FOSL1 GBA C3 ADCY3 ROCK2 PT…	0.415842	0.984803	0.299703	1.02254	41	179	BCL2L1 HPCA CASP9 PTGER3 PRKCE TGFBR3 ABHD2 SREBF1 THBS1 P2RY6 DEFB1 ADCY6 AIFM1 WNT5A EDN1 ADCY3 STAR CDKN1A TK1 TNFSF4 GNAS AACS KLF6 BDH1 PTGS1 SMYD3 BGLAP GHR PTAFR SRC CCL5 PLN F7 HOXB13 RPS6KB1 ELK1 SOCS1 TGFB2 ESR2 ABCG2 CPS1 AKR1B1 NTS EP300 NR1H3 NPAS4 GNAI1 DCPS CA9 MSN CALM3 SIN3A MAOB UTS2 P2RY4 RELA FOSL1 FAS FBXO32 TH AGTR2 GNB1 CCNE1 TRH KCNJ11 TACR1 GJB2 HMBS ADRB2 CALR ATP2B1 INS…	0.287129	0.921071	0.49069	1.02884	28	179	ABHD2 UTS2 C3 CATSPERG CCL2 ABCG2 CASP9 P2RY6 NR1H3 CCL21 DEFB1 EDN1 PTN SREBF1 AANAT PTAFR FN1 ADCY1 CCL5 ESR2 BGLAP PTGER2 KCNJ11 CATSPER1 AVPR1A AGER PTGS1 CATSPER3 POSTN GABRB1 SLC18A2 TGFBR3 TACR1 CATSPERB ADAMTS1 AQP1 CPS1 IL6 OXTR AVP TXNIP MSTN STAR IL1B CCL19 KLF6 NCOA1 FGA FOSL1 NTRK3 GHR NTS GNRH1 ABCB4 HMGCS2 IFNB1 DSG1 TGFB2 P2RY4 RPS6KB1 GNG2 CCR7 TRH GJB2 PPARG ADCY6 KLF9 CCND1
GO_PROTEIN_LOCALIZATION_TO_VACUOLE	GO	0.019802	0.505301	0.482886	1.40033	1	43	AP3B1 TNFAIP3 BECN1 TMEM30A ACAP2 AP3M1 VTI1A CD81 GNPTG TOLLIP VTI1B GOSR2 ARF6 SH3GLB1 VPS41 PIK3R4 RAB35	0.346535	0.714312	0.334897	1.08213	34	43	VPS13A VPS13C VTI1A TNFAIP3 AP3B1 PIK3R4 RAB7A VPS36 NEDD4 GOSR2 ARF6 NRP1 TOLLIP SH3BP4 BECN1 SNX16 VPS25 SCARB2 WASH3P AP3M1 ZFYVE16 RNF128 VPS41 SORL1 HSPA8	0.0495049	0.679581	0.433612	1.31773	4	43	MICALL1 NRP1 NAGPA SH3BP4 VTI1B GNPTG VPS41 GCC2 TNFAIP3 VTI1A ZFYVE16 SNF8 PIK3R4 CD81 BECN1 SH3GLB1 SNX16 PACSIN2 TOLLIP GOSR2 AP3B1 SCARB2 HSPA8 AP3M1 ACAP2 VPS13A RAB7A HGS ARF6 WASH3P	0.445545	1	0.49771	0.99903	44	43	VTI1A TNFAIP3 GNPTG WASH3P TOLLIP NRP1 RNF128
GO_CELLULAR_RESPONSE_TO_GLUCAGON_STIMULUS	GO	0.019802	0.505301	0.505303	1.44852	1	38	GNG13 PRKACG CPS1 ADCY2 ADCY7 GLP2R ADCY3 PRKAR1A PRKAR2B ADCY1 GLP1R GNG8 PRKACB PRKAR2A ADCY6 PRKACA ADCY9 GNG7 GCG ARG1 GNG10	0.405941	0.747924	0.323954	1.02952	40	38	GNB1 GNB4 PRKAR1A GNB3 PRKAR2A ADCY7 GCG PRKAR1B GNG13 PRKACA GNG5 ADCY6 ADCY1 ADCY5 ASS1	0.257426	0.915127	0.373542	1.1265	25	38	PRKACG ADCY7 GLP2R ADCY6 ADCY3 PRKACA GNAS PRKAR2A GNG12 GNB3 ADCY9 CPS1 GNB4 PRKACB GCG GNG8 GNB1 GLP1R GNG13 GNG10 PRKAR2B PRKAR1A ARG1	0.326733	0.946572	0.5197	1.04183	32	38	GCG PRKACG PRKACB GLP1R GNG7 GNB3 ADCY1 CPS1 ADCY8 GNG8 GCGR PRKAR2B ADCY7 GNG2 GNG3 GNG13 ADCY6
GO_REGULATION_OF_ALPHA_BETA_T_CELL_DIFFERENTIATION	GO	0.019802	0.505301	0.474272	1.3775	1	45	AP3B1 HLX AP3D1 ZAP70 TNFSF4 NCKAP1L MYB RARA FOXP3 TNFSF18 PNP PRKCZ GLI3 IL23A IL12RB1 HMGB1 JAK3 SASH3 IRF4 CCL19 NKAP CD83 IL27 IL12B CD80 ANXA1	0.108911	0.445437	0.388389	1.2576	10	45	SYK IL27 RIPK2 ANXA1 AP3B1 ZAP70 IHH GLI3 RC3H1 TGFBR2 RARA CD86 SASH3 IL4 PRKCZ IL6 IL23R CD83 NLRP3 JAK3 IL12RB1 NKAP IL23A MYB NCKAP1L CD80 TNFSF18 LGALS9	0.019802	0.574296	0.442803	1.35279	1	45	AP3D1 IHH CD86 IL27 IFNG IL23A NCKAP1L IL12RB1 TNFSF4 MYB ADA RARA CD83 PNP LGALS9 IL12B GLI3 SYK SASH3 SOCS5 ANXA1 IL23R	0.465347	1	0.496862	0.998487	46	45	NCKAP1L IFNG PRKCZ IL23R SASH3 SOCS5 IL12RB1 JAK3 IL12B ANXA1 CD86 MYB TGFBR2 IL6 RARA CCL19 ZBTB16 SHH CD80 ITPKB IL4R IRF4
GO_GRANULOCYTE_MIGRATION	GO	0.019802	0.505301	0.44066	1.32693	1	73	CCL25 CKLF S100A9 AMICA1 NCKAP1L ITGA9 FCER1G CCL3 LGALS3 ITGA1 SAA1 CXCL3 CCL11 GBF1 CXCR2 CCL4 UMOD CCL20 CCL5 VAV1 ITGB2 PIK3CD SCG2 PIP5K1C IRAK4 S100A12 EPX CCL17 CCL22 CCL24 PREX1 S100A8 CCL26 TGFB2 CXADR PIK3CG CCL16 PLA2G1B IL17RC C5AR1 ANXA1 IL1B	0.148515	0.50911	0.338935	1.17084	14	73	LGALS3 PLA2G1B SYK CCL3L3 CCL3L1 DAPK2 IL17RA CCL5 VEGFA ANXA1 CCL2 S100A8 PIK3CD IL17RC CCL26 ITGB2 TGFB2 XCL2 EPX EDN1 UMOD CSF3R CX3CL1 AMICA1 CCL16 PPBP JAGN1	0.029703	0.658815	0.382792	1.22656	2	73	S100A12 PIP5K1C S100A9 CXCL3 IFNG NCKAP1L GBF1 EDN1 CCL25 CCL24 XCL2 PREX1 DAPK2 LGALS3 PIK3CG CCL5 SCG2 CCL20 CCL3L3 CCL3L1 CCL26 CXCR2 UMOD TGFB2 CCL3 JAGN1 ITGA1 VAV3 SYK TREM1	0.346535	0.973587	0.507315	1.02866	34	73	NCKAP1L PPBP IFNG PIK3CD CCL4L2 CCL3 CCL2 EPX CCL1 ITGA9 ITGB2 EDN1 ITGA1 CCL5 PIK3CG ANXA1 CXCR2 CX3CL1 C5AR1 VAV3 SCG2 UMOD CCL3L3 VEGFA CCL3L1 CCL22 VAV1 PLA2G1B TREM1 CXCL3 CCL23 IL1B LGALS3 CCL7 SAA1 HRH1 TGFB2 FCER1G CCL24 CCL4
GO_REGULATION_OF_CELLULAR_EXTRAVASATION	GO	0.019802	0.505301	0.587542	1.59399	1	22	RIPK3 CCL25 ITGA4 PTGER3 PAWR PTAFR ADAM8 BCR	0.74	0.911034	0.291855	0.865927	73	22	CCL2 PDGFD PTAFR RIPK3 ICAM1 PTGER3 CXCL12 PAWR CCL25 PTGER4 CCR2 OLFM4 CCL21 ADAM8 ABR FADD CCL28 ITGA4 SELP BCR PLVAP	0.24	0.906979	0.415107	1.16897	23	22	PTGER3 BCR CCL25 ITGA4 PTAFR CCL28 ICAM1	0.445545	1	0.525965	1.02638	44	22	CCL2 PLVAP CCL21 PTAFR ABR PLCB1 CCL28 PAWR
GO_POSITIVE_REGULATION_OF_CELL_ACTIVATION	GO	0.019802	0.505301	0.360845	1.17537	1	268	AP3B1 HLX TAC1 FLOT2 CD3G CDKN1A AP3D1 ZAP70 LCK SOX15 LILRB1 TNFSF4 CLCF1 GPAM CD247 CD274 PTAFR NCKAP1L PAK3 CD59 TACR1 FCER1G RPS6KA1 SPN MYB ADAM8 NCK2 STAT6 RARA TRAF6 FCER1A MLST8 CD81 HAVCR2 MAP3K8 EBI3 FOXP3 PRR5 CD47 CD40 CD244 YES1 PNP AP1G1 PRKCZ CD40LG FLT3LG THBS1 PLEK RASAL3 CCL5 RAC1 GLI3 IL23A CCR7 CD6 VAV1 BCL2 TBX21 CD38 SNX4 CD3E PDCD1LG2 SPTA1 LGALS1 ADK SPACA3 IL12RB1 HES1 IC…	0.00990099	0.174009	0.341107	1.2768	0	268	ICOSLG MSH6 CDKN1A IL6ST CARD11 SYK TLR4 MAP3K8 CD247 IL21 CCL5 SNX4 CD27 BTK PAK1 GRAP2 MAPKAP1 TNFSF13 AP1G1 RIPK2 PTPN11 CD40LG ANXA1 AP3B1 IL13 INPP5D DPP4 HES1 IL33 LILRB1 TNFSF11 TBX21 CD24 ATP11C CD6 IL12A IL18 ZAP70 XBP1 CCL2 IHH RASAL3 CD3D PRR5 GLI3 GPR183 PAK3 HAVCR2 WNT5A PELI1 EPO IRS2 CCR7 CD74 VAMP8 IL1RL1 TGFBR2 CD2 CD244 RARA LYN FCER1A CD86 F2RL1 NCK2 GRB2 PPP2R3C TRAF2 PDCD1 MI…	0.0792079	0.732493	0.321095	1.12184	7	268	VTCN1 AP3D1 SPTA1 HAVCR2 CD247 IHH PRR5 CD3G CD6 DNAJA3 CD27 CD86 IFNG AP1G1 PRKCQ IL23A THBS1 NCKAP1L PTPRC CD5 HSPD1 WNT5A PRDM1 CD47 IL12RB1 CD3D PLEK CDKN1A TNFSF4 MYB ADA EBI3 CD2 LILRB1 BCL2 STAT6 PVRL2 PTAFR SRC RARA CCL5 MIF CDC42 CD83 PPP2R3C MLST8 PNP DHPS PIK3R1 LGALS9 CARD11 IL12B IL1RL2 JAK2 IL6ST CORO1A BTK CD55 CD3E TRAF6 GAB2 VAV3 PCID2 GLI3 CD40 SART1 RASAL3 SYK LGALS1 TAC1 MALT1…	0.257426	0.894521	0.484575	1.02554	25	268	NCKAP1L IFNG XBP1 KLRK1 CHRNB2 CD3G LCK IL18 BTK CD247 MEF2C PRKCZ IL7 MAP3K14 IL23R CD244 SLAMF1 SASH3 TMIGD2 CCL2 WNT3A PRR5 IL7R PYDC1 VTCN1 STAT5B CCL21 SOCS5 PTPN6 TBX21 IL12RB1 FCER1A LILRB2 PTAFR CD4 IRS2 ZNF335 CORO1A RLTPR JAK3 CD3E CCL5 IL12B CD27 TLR4 IGLL1 ZP4 PRKCQ PVRL2 LILRB1 AGER ANXA1 CD86 PDCD1 CD74 IGLL5 VAMP7 VAV3 MMP14 MYB TACR1 CD40LG CD5 GPR183 TGFBR2 STX4 IL6 IL2RA VAV1 PR…
GO_REGULATION_OF_MICROTUBULE_BASED_MOVEMENT	GO	0.019802	0.505301	0.606296	1.60248	1	17	CNIH2 HAP1 DNAH11 IGBP1 NEFH MAPT BBS2 BBS4 MKKS DNAAF1 ARMC4	0.76	0.916655	0.295989	0.834168	75	17	CCDC40 CCDC39 BBS4 TTLL6 CNIH2 HDAC6 LAMP1 MAPT BBS2 IGBP1	0.67	1	0.339994	0.917815	66	17	MAPT DNAAF1 CCDC40 HAP1 HDAC6 IGBP1 ARMC4 CNIH2	0.188119	0.815921	0.580778	1.11146	18	17	BBS4 TTLL6 CCDC39 CATSPER1 NEFH BBS2
GO_POSITIVE_REGULATION_OF_PROTEIN_SERINE_THREONINE_KINASE_ACTIVITY	GO	0.019802	0.505301	0.359138	1.16944	1	281	MUL1 NELL1 PDGFC TPD52L1 CALM1 INSR NEK10 IRAK2 PAK3 SPAG9 ILK MAPKAPK2 SLC27A1 ADAM8 PDE5A GHRL C5 ITGA1 GHR SAA1 FLT3 TRAF6 TNFSF15 FCER1A GADD45A MAP2K6 RHOA CD81 MAPK1 C1QTNF2 MARCKS RIPK1 TRAF7 TNFRSF10A CD40 SOD1 GRM1 MAP3K10 DAB2IP KITLG IQGAP1 DUSP19 CD40LG THBS1 ADRA2B MAP4K5 DRD4 HGF TAB2 BMP2 STRADA ERBB2 FAM20A PKD1 MAP4K1 CCNH HTR2B TLR9 STK4 CCND3 MAPK8IP3 S100A12 MADD GAB1 MAPRE3 F…	0.039604	0.314684	0.307815	1.15675	3	281	CCNT1 PDCD10 UBC TNFRSF10A TIAM1 FPR1 PLA2G1B CDC6 SYK PIM1 TLR4 GRM1 SNCA FRS2 MAP3K9 DUSP6 PAK1 DBNL MDFIC RIPK2 PTPN11 CD40LG ERCC6 VEGFA SLC27A1 MAGED1 MAPKAPK5 ZAK DUSP9 BIRC7 TNFSF11 CD24 CCNH RPS3 PROK2 PEA15 CAB39 PDE5A MAP4K5 STK4 SHC2 ALK PTK2B NEK10 PDGFD PAK3 CCNL2 S1PR2 DIRAS1 SOD1 PSMD10 WNT5A ZEB2 CCNT2 MARCKS CD74 SPDYA ADAM17 EDN1 PDGFC LTF IQGAP1 ADIPOQ ELANE PSEN1 ATP2B4 MAP4K2…	0.019802	0.574296	0.34737	1.21672	1	281	SOD1 S100A12 ILK UBC HRAS PDE5A RALB FGF2 EGF PDGFC TLR9 UBB TELO2 TLR3 IRAK2 THBS1 NTF3 HGF MAP3K5 MAPRE3 GRM1 WNT5A EDN1 PTK2B RIPK1 TAB2 PSMD10 PDE6H MAP3K11 FLT1 BMP2 CAB39 MDFIC STRADA MAP3K2 DRD4 NELL1 GHR CARD10 PSRC1 PIK3CG HTR2B STK4 SRC KIT CDK5R2 TNFRSF10B MDFI ADIPOQ MAP3K6 MIF CDK1 PSEN1 S1PR2 DBNL MAP2K6 FZD4 MAPK8IP3 ATP2B4 CIB1 FAM58A TNFRSF10A RPTOR MAGED1 ITGA1 TRAF6 MAP3K10 MAP…	0.762376	1	0.460669	0.975265	76	281	LRRK2 PDGFB TNFRSF10B MAP4K1 PKD1 PDE5A CHRNA7 ATP2B4 ILK MOS NOD1 DRD4 STRADA TLR9 TLR6 EDN1 MUC20 NELL1 ARHGEF5 FZD4 ITGA1 SNCA FCER1A ALK FAM20A PLCE1 P2RX7 CCNH TLR3 TLR4 STK11 PIK3CG PARP16 IRAK2 IKBKG SPRY2 CDKN1B DAXX HSPA2 GADD45A PTK2B FGFR1 MAP3K4 C5AR1 PKD2 TELO2 PROK2 NEK10 CD74 PDE6G PIM1 BMP2 CD40LG VEGFA C1QTNF2 GRM1 PLA2G1B MAPRE3 MADD CARD14 AVPI1 EPHA4 FGF1 CCNL1 NTF3 FPR1 IL1B …
GO_NEGATIVE_REGULATION_OF_TRANSFERASE_ACTIVITY	GO	0.019802	0.505301	0.353074	1.15949	1	346	MYOCD HIPK3 TSC2 GNB2L1 PRKAG2 LIMK1 SFRP1 RGS14 CDKN1A CUL3 GMFB PSMF1 PSMC1 DUSP16 WWTR1 TNFAIP3 DNAJC3 TERF1 SOCS1 RTN4RL1 DUSP22 INCA1 PSME1 DUSP10 UBE2E1 PSMD13 PPP1R1B PSMA3 DRD1 NPM1 GMFG ILK PML APOE COX11 MYCNOS PINX1 PKIA RGS2 PTK6 GP1BA CBLC PRKAR1A GADD45A PKIG PRKAR2B SH3BP5 DVL1 SMPD1 PTPN22 CDK5RAP3 SMYD3 BGN CD300A C2orf40 USP44 DUSP4 PSMD5 PSMA6 LRRC19 SOCS6 DAB2IP ERRFI1 GPRC5A …	0.118812	0.46116	0.290157	1.09556	11	346	FGFR1OP HEXIM2 PSMD12 UBC UGT1A10 CDKN1A PTPRJ FABP4 PSMA3 UBE2D1 LRRC4B FLRT2 LRRC66 CDC27 WWTR1 DUSP6 YWHAG FLRT1 TNFAIP3 LRRTM3 PRDX3 GSK3B STK38 SH3BP5L CD300A PSMD4 PINX1 CRIPAK CAMK2N1 DUSP9 MAD2L1 PPP2R5A HHEX CEP85 SMYD3 MAPK8IP1 PSMD14 USP44 LRRC15 PPARG CORO1C DUSP16 PTPN5 GP1BA PTEN IBTK PRKAR1A DUSP14 NF2 PSMB10 PSME3 FBXO43 PSMD6 PSMD13 CHCHD10 PRKAR2A BMP7 DRD1 TRIB2 ADAR PSMD10 PHP…	0.138614	0.8344	0.304337	1.07637	13	346	ILK CHCHD10 PSMA3 SOCS4 CCNB1 PKIA LAX1 UBC CDKN2A GPS2 RGS2 GMFG KAT2B DNAJA3 FBXO7 UBB ANAPC4 TAF7 MYCNOS HHEX DUSP3 CAMK2N2 PSME1 MAD2L2 FZR1 TEN1 PTPRC PDCD4 RGS3 MIDN LRRC4C PPP1R1C AIDA POT1 PSMD10 PARK7 RGN DUSP16 FBXO43 PIK3IP1 CDKN1A PSMC5 CTC1 WWTR1 TP53 FOXA2 AKT1S1 PSMA6 PPM1F NUP62 SMYD3 PSMC4 SOCS6 PRKAR2A UBE2C FABP4 PSMB10 SRC NF1 NF2 ADIPOQ CDK1 PSEN1 CHAD TNFAIP3 LIMK1 HMGCR UBA…	0.0891089	0.682694	0.494019	1.05028	8	346	PHPT1 LATS1 ADARB1 PML DVL1 FZR1 AKT1S1 OBFC1 CEBPA CBLC LRRC15 TRIB1 UGT1A10 PIK3IP1 GMFG DUSP8 ILK C2orf40 PPP1R1A SFN PYDC1 GP1BA SPRED2 HHEX SOCS5 PTPN6 DUSP10 PODNL1 PKIA PPP1R1C GCKR DUSP22 IRS2 CISH EPHA1 RTN4RL2 LAX1 RGS3 TNFAIP3 TESC ANAPC2 DBNDD2 MAPK8IP1 RTN4RL1 DUSP26 FLRT1 UGT1A8 PTK6 SPRY2 CDKN1B UGT1A9 PKIG CAV3 ZGPAT GADD45A FLRT3 UGT1A3 UGT1A1 UGT1A4 CAMK2N1 RGS14 INPP5K BGN UBAS…
GO_ADAPTIVE_IMMUNE_RESPONSE	GO	0.019802	0.505301	0.365555	1.1853	1	245	TXK THEMIS PRKD2 SLA2 ZAP70 LILRB1 BTN3A1 PRKCB LAT2 CLEC6A CD84 FCER1G HMHB1 SLC11A1 TSC1 TNFRSF17 RNF19B C6 STAT6 C5 BTN3A2 TRAF6 LY9 HAVCR2 MYO1G EBI3 KLHL6 FOXP3 TLR8 TNFSF18 SKAP1 ERAP2 NLRP10 CD244 IFNA14 CD1A C1RL LIME1 CD40LG TAP1 FCGR1B CD79A MASP2 CD6 IFNA5 ERAP1 CD8A MLH1 TNFRSF13B CLEC4A CD1C RNF168 PIK3CD CLU RNF125 EOMES CD7 PAG1 FCGR1C C4BPA IL31RA RAET1E MEF2C HMGB1 EXOSC6 SLAMF1 …	0.029703	0.281651	0.314841	1.17524	2	245	C4BPA LAIR1 ICOSLG LEF1 MSH6 EXO1 IFNA7 LY9 SH2D1B C2 FCRL4 SYK TLR4 ORAI1 CD1E POU2F2 CD27 BTK DBNL RIPK2 CD40LG JAG1 ANXA1 INPP5D LILRB1 LAMP3 C1S CTSC LILRA6 IL31RA CD6 CLEC6A IL18 C9 ZAP70 SUSD4 PIK3CD CD8A BATF PTK2B GPR183 C1QA MASP2 EOMES HAVCR2 THEMIS CD74 NEDD4 ADAM17 C4BPB CD209 CLEC4D C3AR1 C8B LILRB5 CD244 LYN TAP1 CD86 TNFRSF17 TRAT1 IFNA1 SIT1 C4B IL4 LAT2 RORC FCAMR DCLRE1C RNF125 …	0.029703	0.658815	0.341088	1.18866	2	245	VTCN1 TXK LAIR1 HAVCR2 LAX1 IFNA7 HRAS CD6 C3AR1 CD27 CD86 EIF2AK4 MBL2 IFNG MYO1G BTN3A1 LILRA1 HMHB1 MLH1 ERAP1 BCL3 EOMES HSPD1 PTK2B ERAP2 FCRL4 BTN3A2 PRKCB RAET1E CD84 EBI3 CTSH LILRB1 LILRB4 C1RL CD8B STAT6 PIK3CG SLA2 SKAP1 SIT1 IFNA14 CD7 LILRA2 DBNL ICAM1 RORC RELB LAT IL12B RAB27A JAK2 IFNA5 C7 BTK SLAMF7 CD55 CLEC4M TRAF6 TSC1 C4BPA CD1E SYK CR1 C6 INPP5D LY9 IL31RA IL18BP ANXA1 IFNA1…	0.138614	0.746588	0.4954	1.04259	13	245	CLEC4D IFNG IL18BP KLRK1 IL18 PIK3CD LILRB4 BTK MEF2C CD7 BTN3A1 CLEC4C JAG1 C3 LAIR1 CD79B CD244 SLAMF1 MBL2 FCGR1C IL13RA2 SLAMF6 SH2D1B VTCN1 CD79A TLR6 MICB PRKD2 ITK TRAT1 IFNA1 FCRL4 PRKCB LILRB2 SLA2 ERCC1 DENND1B CD4 SKAP1 KLHL6 LAX1 CAMK4 JAK3 BATF LILRA6 IL12B CD27 TLR4 IGLL1 PIK3CG LEF1 BTN3A2 LILRB1 GAPT ANXA1 PTK2B CD86 IFNA4 JAM3 SIT1 LILRA4 RAET1E C4BPB BTNL8 IRF7 CD8A CD74 IGLL5 C…
GO_REGULATION_OF_DIGESTIVE_SYSTEM_PROCESS	GO	0.019802	0.505301	0.485426	1.38066	1	35	TAC4 TAC1 SCT UCN PTGER3 PAWR STK39 TACR1 CRH NR1H2 NEUROD1 OXT WNK1 FGF10 SGK1 MMP13 APOA5 LEP SLC22A5 OPRK1 ABCG5 ABCG8 NR1H3	0.712871	0.897332	0.280806	0.880213	71	35	SLC22A5 KCNQ1 STK39 APOA5 LEP OPRK1 HAMP WNK3 PTGER3 TAC4 SGK1 GHSR PAWR NR1H3 APOA1 OXT APOA2 OXTR MMP13 ABCG5 OPRL1 AQP1 TACR1 APOA4 UCN ABCG8	0.584158	1	0.323722	0.95902	58	35	PTGER3 SGK1 STK39 TAC4 SLC22A5 NEUROD1 MMP13 TAC1 NR1H3 LEP WNK3 WNK1 FGF10 TACR1 HAMP OPRL1 SCT	0.772277	1	0.462943	0.925999	77	35	TAC4 STK39 NR1H3 OPRL1 SCT TACR1 AQP1 SGK1 OXTR GHSR PAWR HAMP SLC22A5
GO_POSITIVE_REGULATION_OF_GROWTH	GO	0.019802	0.505301	0.363652	1.17972	1	231	HLX PPARD MUL1 PAFAH1B1 LIMK1 SFRP1 FGFR2 RIMS2 UCN TRPV2 SOX15 GPR21 SEMA7A S100A9 GPAM SYT2 SLC25A33 MAP1B USP47 INSR ILK TAF9 RPS6KA1 ALOX12 DERL2 GHRL GHR NRG1 HOPX DRD2 CREB1 BDNF GOLGA4 MAPT HEY2 TBX5 EZR NACA KRT17 IL9 TWF2 DIO3 BBS2 HYAL1 H3F3A BCL2 IST1 CD38 CDH4 ERBB2 BBS4 TRIM32 RAG2 ERBB4 SPTBN4 MKKS H3F3B CPNE6 RND2 FGFR1 ISLR2 MEF2C WNT2 BMP10 TBX2 MMP14 OSBP INO80 S100A8 SASH3 RBPJ…	0.554455	0.838279	0.2666	0.987949	55	231	FGFR1OP LEF1 PPIB PRKDC OSBP GATA6 ACACB MACF1 SLC25A33 GSK3B VEGFA AVPR1A HNRNPK EXOSC9 SEMA5A S100A8 MTPN HOPX PTK2B SEMA4D CDKL5 PPARD MTM1 TGFB2 PSMD10 ACSL4 USP47 ADAM17 ALOX12 TGFBR2 PLS1 PPM1F SFN GPR21 ZNF639 NRP1 RAB11A BBS4 SASH3 LEP CSNK2A1 NEDD4L CDKN2AIP HYAL1 H3F3C TRIM32 CELF1 F2 NTRK3 IGF1 BCL11A WNT10B WNT3 MAPK14 ARX CACNA2D2 PAFAH1B1 POU1F1 CSF1 CAPN3 CRABP2 GPAM SYT4 CXCL12 IT…	0.594059	1	0.283621	0.985002	59	231	BASP1 ILK BMP10 CCNB1 SGK1 ADNP2 S100A9 WNT3 FGF2 CDH4 GPR21 WNT2 PIN1 SYT17 NRP1 INO80 PTK2B TRPV2 RPS6KA3 PPP1R1C BCL11A PSMD10 NIPBL NRG1 CRABP2 TNFRSF12A PPM1F ITSN2 IL9 PLS1 TFCP2L1 IST1 BCL2 YAP1 GHR OSBP HBEGF CDK1 CDC42 PPIB MAPT MTM1 RBPJ ZNF639 LIMK1 RPS6KB1 H3F3B HOPX CIB1 TGFB2 CYBA CPNE5 CELF1 USP47 DERL2 SYT1 EXOSC2 SASH3 EP300 UNC13A GSK3B AGR2 LEP TWF2 SERP1 NDEL1 ADAM17 HYAL1 SMO…	0.722772	1	0.461198	0.970598	72	231	HOPX MEF2C SLC9A1 C3 IL7 BBS4 SASH3 MEGF8 WNT3A ILK SFN IL9 STAT5B VIL1 PPP1R1C HPN FN1 RUFY3 ANAPC2 GHRH IGFBP1 LEF1 WNT2 AGR2 SYT1 AVPR1A PLCB1 PTK2B FGFR1 DDX39B WNT3 BMP10 BASP1 ALOX12 NRP1 MMP14 SYT17 TNFRSF12A WFS1 SEMA7A VEGFA TGFBR2 SGK1 GATA6 UNC13A AVP RIMS1 GHSR SYT4 CPNE5 NDEL1 SOX15 LGI1 AGRN AKAP6 DSCAM TRPV2 PROX1 GH1 SLC44A4 NTRK3 GHR MAP1B PPM1F BBS2 DRD2 FGF2 TGFB2 RPS6KB1 CPNE6…
GO_PROTEOGLYCAN_BIOSYNTHETIC_PROCESS	GO	0.019802	0.505301	0.449033	1.32581	1	57	GLCE EXTL2 CHST11 NCAN B3GALT6 CANT1 UST B3GAT3 HS6ST2 GAL3ST4 B3GAT2 CHST12 BGN LIPC CHST8 CHPF SLC35D1 EXTL1 CHST3 HS6ST3 BCAN FOXL1	0.712871	0.897332	0.264385	0.88939	71	57	EXT2 FOXL1 B3GAT1 CHST8 B3GAT3 B3GALT6 CHST14 BCAN IGF1 CHST9 GLCE SLC35D1 CHST13 VCAN GAL3ST3 CSPG5 EXTL1 NDST3 CHPF UST CSGALNACT1 DSEL HS3ST3B1 DCN	0.613861	1	0.304669	0.954729	61	57	CHST11 CHST14 EXT1 HS6ST1 DSE LIPC GAL3ST4 CHST13 EXTL2 EXT2 HS3ST3B1 FOXL1 CHST8 CHPF2 CANT1 BCAN B3GAT3 CHST9 CHSY1 EXTL3 BMPR2 VANGL2	0.405941	1	0.503218	1.01437	40	57	BMPR1B LIPC CHSY1 CHST12 XYLT2 CHST7 CHST9 CSGALNACT1 CHST8 B3GALT6 VCAN CHST13 BGN BCAN XYLT1 FOXL1 DSE GAL3ST3 CSPG4 HS3ST3B1 CSGALNACT2 EXTL1 UST NDST4 CYTL1 NDST1 DSEL GLCE
GO_COENZYME_METABOLIC_PROCESS	GO	0.019802	0.505301	0.369308	1.20039	1	253	ALDOA COASY MVK IDH3B ELOVL3 GPI GPAM SUCLA2 QDPR FPGS PDSS2 ATPIF1 RPE MAT2B NAMPT MTHFD1L PDHX MCEE MDH2 PPT2 DGAT1 FAR2 MVD COQ2 HSD17B12 SPR NADSYN1 PDHB COQ3 PFKM FOLH1 ACSBG1 AHCYL1 LOC344967 ACSM2A MLYCD ADPGK NOX1 MTHFD2L ACOT9 KCNAB2 OCLN PNP ACSF3 PGM1 TKT IDH3G PGAM2 MTHFD2 PANK3 ELOVL7 PPT1 MOCS3 ACOT11 ACOT12 COQ5 DCXR DCAKD QPRT ACOT1 SHPK LDHA ALDOB GAMT ALDH1L1 TECR CYP4F2 PAH OGD…	0.0693069	0.38767	0.303503	1.1341	6	253	PFKFB1 SLC5A6 ENO2 ACSS2 PIPOX SARDH BAAT ALDOC ACLY COQ9 ACACB FLAD1 NUDT7 GPD1 NNT ASPDH HKDC1 ADCK3 SLC46A1 ENO4 PCBD1 GAMT DGAT2 TP53I3 THEM5 PPCS PFKP MRI1 ACSM4 HK2 FMO2 MOCS2 SLC25A32 ACSM2A TECR ALDH1L2 TALDO1 RPIA HK3 PPCDC HNF4A ACSL4 ELOVL3 AFMID MTHFD1L ACSBG1 PKLR FOLH1 GAPDH AHCYL2 PTS PDHA2 LIAS ACSL1 MDH1 OGDH CYP4F2 RFK SUCLG1 PPT1 CBR3 PDSS1 MAT2A ACOT9 PDXK SUCLA2 NMNAT2 PGM2 G…	0.0594059	0.679581	0.328477	1.14647	5	253	G6PD OGDH DGAT1 ACOT13 PGAM2 ACOT1 ADPGK NOX1 ATPIF1 ACSM4 AGK GPHN PCBD2 DCXR PGM2 MOCS1 ACOT6 ACSM2A ACOT8 SUCLA2 ACOT2 ACSF3 PDHX BAAT MDH2 ALDOB SARDH SHMT1 NFS1 LDHB KMO MRI1 COQ7 DLST AHCYL2 PPT1 ACSF2 GGH LOC344967 NNT ALDOA ACSBG1 SCD FOLR1 GALK1 KYNU PNP IDH3B HMGCR LIPT2 CYP4F2 GPD1 ALDOC ELOVL5 COQ4 SUCLG2 MOCS2 PFKM MTHFD2L FMO2 HSD17B4 PGD HKDC1 NUDT12 APIP ACOT9 COQ9 PGM1 MDH1 ME1 M…	0.752475	1	0.45971	0.970606	75	253	TPK1 QDPR ACSF3 ACOT12 GNMT GAMT BHMT2 ELOVL5 HNF4A GPHN PFKFB4 HKDC1 SLC46A1 FMO1 DGAT2 PDHA2 GCK ENO3 ACSM2A ACOT1 PGK2 PFKFB1 PPT2 HMGCL PGAM2 MAT1A NADSYN1 PANK4 THEM4 FMO2 MTHFD1L ACSL6 HK3 PPCDC KCNAB2 ALDH1L1 ACOT2 HK1 TDO2 PGAM4 H6PD ELOVL2 AFMID NMNAT3 FASN CROT NMNAT2 ACSBG1 GLYAT ACOT4 SARDH PFKFB3 ACSM4 NUDT12 VNN1 LIAS COQ6 MRI1
GO_REGULATION_OF_ANOIKIS	GO	0.019802	0.505301	0.566389	1.55215	1	24	ANKRD13C SIK1 CEACAM5 BCL2L1 ZNF304 NTRK2 MCL1 BCL2 AES PIK3CA ITGB1	0.861386	0.952357	0.249396	0.741479	86	24	ITGB1 AES CEACAM5 PDK4 NTRK2 MCL1 CHEK2 BCL2 NOTCH1 SNAI2 PIK3CA TLE1 BRMS1 PTK2 ITGA5 CAV1	0.44	0.984803	0.37425	1.04621	43	24	BCL2L1 MYBBP1A SNAI2 NTRK2 BCL2 ZNF304 SRC AES MCL1 CEACAM5 CRYBA1 ANKRD13C	0.693069	1	0.485455	0.949551	69	24	ZNF304 CEACAM5 PTRH2 CRYBA1 SNAI2 MCL1 NTRK2 AES PDK4 BCL2L1 ITGA5 CAV1
GO_REGULATION_OF_PLASMA_LIPOPROTEIN_PARTICLE_LEVELS	GO	0.019802	0.505301	0.487616	1.41625	1	45	APOC2 ABCA1 CD36 LPL DGAT1 APOE APOB HMOX1 LIPG ABCA5 LPCAT3 PLA2G2A LIPC LDLRAP1 MPO APOC1 EHD1 ABCG1 ABCA7 APOA5 LMF1 CETP AGTR1 MSR1 APOM	0.742574	0.911034	0.269057	0.871207	74	45	LPL VLDLR ABCA7 DGAT2 MSR1 ADIPOQ APOA5 LPCAT3 CETP SOAT1 APOC1 AGT LDLRAP1 ABCA1 ABCG1 SCARB1 APOC2 ARF1 APOB PLA2G7 SOAT2 APOA1 LCAT APOA2 CD36 LDLR LIPC LRP6 APOA4 DGAT1	0.524752	0.990588	0.328906	1.00483	52	45	LIPG DGAT1 ABCA1 APOC2 LDLR LPL APOC1 LIPC ADIPOQ AGT EHD1 LDLRAP1 ABCG1 CD36 PLA2G2A ABCA5 MSR1 LRP6 LPCAT3	0.742574	1	0.470803	0.946119	74	45	LIPC ABCA1 DGAT2 ABCG1 ABCA5 LIPG APOC3 LDLR MTTP AGT SOAT2 PLTP MSR1 LPL CD36 EHD1 LMF1 ABCA7 CETP DGAT1 APOA1 APOB HMOX1 APOM PLA2G2A APOA5 LDLRAP1 AGTR1 APOE APOA4
GO_MULTICELLULAR_ORGANISMAL_HOMEOSTASIS	GO	0.019802	0.505301	0.359775	1.17025	1	261	ABCA12 HAS2 NPHP4 NAPSA AKR1B1 ARRDC3 PRKACG LYZ RP1L1 IQCB1 TP63 PPP1R13L TPP1 ADCY2 DRD1 ADCY7 POTEI SLC11A1 ALOX12 PRDM14 NXNL2 CRTC3 BBS12 AMPD3 TEX15 TRAF6 ACTB ADCY3 PRKAR1A CLRN1 DRD2 PRKAR2B POC1B PBLD AMPD2 CST4 CLDN4 CDH3 RHO ADCY1 RDH12 SLC11A2 SOD1 HRNR PROL1 SFTPD FLT3LG ALOX12B RAC1 HYAL2 BBS2 BCL2 PRLH BBS4 CIB2 PRKACB CD7 TLR9 GPX1 HOMER1 AQP4 TRIM32 CYP4F2 HSPB1 MKKS CYP11B2 ADD1…	0.19802	0.583161	0.285365	1.0661	19	261	FTO SPATA7 ITGB1 POTEJ TULP1 P2RX4 TLR4 TP53INP2 IL20RB POC1B NR1D1 NPHP3 KLHL10 ACACB GRHL3 PTPN11 ERCC6 VPS54 VEGFA RAB7A TNFSF11 PTH1R AKR1B1 BARD1 CLRN1 LEPR HFE PRKAR1A POTEI PTK2B MYO5B AMPD2 PRKAR2A DRD1 RHO SOD1 BTBD9 CTSK MAK SCNN1G ADCY7 NXNL1 USH2A AZGP1 PROL1 BMP6 FOXO1 LTF ALOX12 RHAG CDH23 CD34 SFN RBP4 EPAS1 PRKAR1B RAB11A TUB SCNN1A PRDX1 CYP4F2 BBS4 ARRDC3 SASH3 LPCAT1 P2RX7 TRIM…	0.712871	1	0.278379	0.972031	71	261	SOD1 LYZ BMP6 TULP1 ABCA4 CLN8 TLR9 AQP3 BBS1 PRKACG POC1B ABCA12 ADCY7 NR1D1 RP1L1 CIDEA GIGYF2 ADRB3 AMPD2 USH1G PPP1R13L BTBD9 ADCY6 SLC28A3 GPR55 B2M PTK2B ADCY3 PRKACA TUB GNAS CTSH POTEJ LDB1 IQCB1 ARRDC3 TPP1 BCL2 PRKAR2A RAC3 TRPV4 SRC PROL1 PRCP CD7 ALOX12B NXNL2 PLA2G4A ZNF830 ACTB FLG CYP4F2 RAC2 STAT3 ACADVL CIB2 RAB3D ADORA1 CORO1A PPARGC1A RBP4 TRAF6 VPS54 NXNL1 ADCY9	0.445545	1	0.474735	1.00412	44	261	NXNL1 VSIG1 CRTC3 CYP26B1 CD7 TFAP2B TULP1 IL7 PRKACG IL20RB BBS4 NAPSA SLC28A3 LEPR SASH3 CLN8 USH2A CTSK SFN POTEE TLR9 NCDN PRKACB HFE GPR55 P2RX7 BMP6 ALOX12B KLHL10 GRHL3 ALB HAS2 ADCY1 CORO1A CYP4F12 TLR4 STK11 PIGR TUB PROL1 POTEF ARRDC3 F2R FTO CDHR1 LDB1 CNGB1 PIP PTK2B RHO AQP4 MUC13 LRRK1 MC3R COL2A1 POTEI P2RX4 ACADVL ALOX12 ABCA4 ALOXE3 PRDM14 WFS1 VEGFA PPARGC1A AQP1 RHAG DRD1 AZGP1…
GO_REGULATION_OF_HOMOTYPIC_CELL_CELL_ADHESION	GO	0.019802	0.505301	0.364558	1.18684	1	278	AP3B1 RIPK3 HLX FLOT2 HAS2 CYLD CD3G AP3D1 ZAP70 LCK LILRB1 DUSP22 TNFSF4 GPAM PTGER3 CD247 ADAMTS18 CD274 PAWR NCKAP1L PAK3 CD59 FOXJ1 ALOX12 SPN MYB ADAM8 NCK2 PDE5A LGALS3 RARA TRAF6 PRKAR1A CEBPB MLST8 NFKBID PRKCA HAVCR2 MAP3K8 EBI3 PTPN22 FOXP3 PRR5 ANK3 CD47 CD300A TNFSF18 SOD1 CD244 SOCS6 YES1 PNP SLC46A2 ZNF703 SFTPD PRKCZ PRELID1 CD40LG BTN2A2 RASAL3 CCL5 RAC1 GLI3 IL23A CCR7 CD6 SERPIN…	0.019802	0.255491	0.319326	1.19842	1	278	ICOSLG ANK3 TNFAIP8L2 IL6ST CARD11 C10orf54 LGALS3 SYK MAP3K8 CD247 C1QTNF1 IL27 IL20RB IL21 CCL5 PAK1 GRAP2 MAPKAP1 RIPK2 PTPN11 CD40LG ANXA1 AP3B1 CD300A DPP4 ABAT HES1 LILRB1 TNFSF11 CD24 CD6 IL12A IL18 LAG3 CEACAM1 ZAP70 XBP1 PDE5A CCL2 IHH RASAL3 CD3D HFE PRR5 PRKAR1A GLI3 PAK3 DTX1 HAVCR2 SOD1 PELI1 KIAA0922 EPO CCR7 RC3H1 CD74 RDX PRELID1 ALOX12 TGFBR2 CD209 CD2 PLA2G2D CD244 RARA LYN CD86…	0.029703	0.658815	0.33751	1.18125	2	278	VTCN1 SOD1 AP3D1 SPTA1 NFKBID HAVCR2 CD247 VPS33B PTGER3 IHH LAX1 PRR5 CD3G CDKN2A CD6 PDE5A DNAJA3 CD86 PRKCA IL27 IFNG DUSP3 PRKCQ IL23A NCKAP1L PTPRC CD5 MAD1L1 HSPD1 ADAMTS18 CD47 IL12RB1 CD3D TNFSF4 MYB CYLD ADA EBI3 CD2 FOXJ1 CEACAM1 CEBPB PLA2G2D LILRB1 SOCS6 LGALS3 CLPTM1 SRC RARA CCL5 SIT1 BTN2A2 SLC46A2 CDC42 CD83 MLST8 PNP DHPS PIK3R1 LGALS9 CARD11 UBASH3B LAT RAC2 IL12B IL1RL2 IL6ST S…	0.39604	1	0.475774	1.00755	39	278	NCKAP1L IFNG XBP1 KLRK1 CD3G LCK IL18 CYP26B1 CD247 PRKCZ IL7 CD44 MAP3K14 IL20RB IL23R PDE5A MAD1L1 CD244 SLAMF1 BTN2A2 SASH3 TMIGD2 CCL2 PRR5 IL7R PYDC1 VTCN1 C1QTNF1 STAT5B CCL21 SOCS5 HFE PTPN6 IRF1 IL12RB1 PRKCA ABAT LILRB2 CD4 DUSP22 HAS2 CORO1A RLTPR LAX1 CAMK4 JAK3 CD3E CCL5 IL12B ZP4 PRKCQ LILRB1 AGER ANXA1 CD86 PDCD1 CEACAM1 SIT1 CD74 ALOX12 UBASH3B MYB CD40LG CD5 TGFBR2 IL6 TIGIT IL2RA…
GO_ORGANIC_HYDROXY_COMPOUND_BIOSYNTHETIC_PROCESS	GO	0.019802	0.505301	0.37495	1.20904	1	172	GOT1 PRKAG2 AKR1B1 MVK INSIG1 PTAFR CYB5R1 IMPA2 MVD STAR ALOX12 SLC27A1 CEPT1 PDDC1 ACADM SLC44A3 DPAGT1 ABHD3 INSIG2 NSDHL CTNS IDI1 ACER2 AKR1C3 PLA2G5 FDFT1 CYP7B1 TH ISYNA1 TM7SF2 CHKB CH25H IPMK LDHC HDC IMPA1 NUS1 PRKAA2 DHCR7 ARV1 PARK7 CYP46A1 PAH PMEL PNPO CYP11B2 LPIN1 CACNA1H SNCA LPIN2 TPH2 DBH CFTR CYP2R1 TYR TGFB2 CYP7A1 LPIN3 APOA5 TRPC1 PCYT1A HAND2 PGP TYRP1 HMGCR LEP ACHE BBOX1…	0.39604	0.741861	0.28584	1.04533	39	172	PLCG2 ARV1 FABP5 SLC45A2 DDT SNCA BAAT SLC44A3 C14orf1 ACLY TYR SLC27A1 CYP39A1 PRKAA2 AKR1B1 PNMT CITED1 BBOX1 CYB5R1 CYB5R2 IPMK NPC1L1 TGFB2 MC1R AMACR PSAT1 CYP27A1 CHKB ALOX12 SPTLC1 APOA5 FDFT1 ACER2 HSD17B3 TYRP1 DHCR24 CHKA IMPAD1 LEP HDC IDI1 ACER3 HMGCS2 PDXK PTAFR STAR TRPC1 SLC44A1 SPTLC2 CTNS CACNA1H HSD17B4 MVD SLC44A2 SLC44A5 CYP8B1 CYP51A1 PDDC1 HAND2 CFTR LPIN2 DAO INSIG1 INSIG2 …	0.019802	0.574296	0.368926	1.25597	1	172	HDC TYR G6PD SPTLC2 FGF2 BBOX1 SGMS1 SGMS2 ACOT8 IDI1 DPAGT1 CYP2R1 CACNA1H GOT1 PARK7 BAAT STAR PCYT1A ACOX2 LPIN3 PLA2G5 EBP SHMT1 INSM1 CYB5R1 PTAFR CHKA CYP27A1 ALDH9A1 INSIG1 PMEL ACAA2 NUS1 HMGCR PLA2G4A FDFT1 TGFB2 CEPT1 SLC44A3 CHKB IMPA1 TMLHE HSD17B4 PLCG2 DHCR24 CH25H CYP27B1 TYRP1 AKR1B1 NSDHL SAMD8 PNMT ACER1 CRHR2 ABHD3 CYP39A1 CHAT GPR37 LEP CYP7B1 PEMT MVD SPHK2 PNPO ARV1 LPCAT2 C…	1	1	0.41041	0.859612	100	172	SLC27A2 TM7SF2 TYRP1 PCK1 INSM1 AKR1C3 HSD17B1 ISYNA1 ACHE CYP11B1 CYP7A1 ASIP SNCA SPHK2 PTAFR FABP5 ACOX2 DAO HSD3B7 PNMT ALOX12 NPC1L1 PLCG2 CITED1 ACER2 PLTP LPIN3 CTNS STAR CRHR2 SLC44A4 ACER1 HMGCS2 FGF2 TGFB2 IP6K3 AKR1D1 SLC44A5
GO_TUBE_MORPHOGENESIS	GO	0.019802	0.505301	0.355622	1.16491	1	316	TSC2 HLX PRKD2 SFRP1 FMN1 FGFR2 SETDB2 EPHA2 KAT2A FOXN4 TP63 STX2 CTSZ HIF1A SOX18 WNT1 CCM2 MTHFD1L WNT9B CTHRC1 IFT52 NODAL ILK PML TSC1 RPS7 SUFU GNA13 SMAD2 PAX8 ADAMTS16 RARA CCL11 TRAF6 HOXD11 NOTO HES5 SALL4 RHOA VASP IFT172 DVL1 CC2D2A MESP1 TCF21 GBX2 CCDC103 RALA TACSTD2 ACVR1 SOSTDC1 PITX2 DAB2IP PLXND1 SIX1 SMAD4 CTNNBIP1 PTK7 FOXD1 SEMA4C IPMK GLI3 ALX1 CSNK2B BCL2 ETV4 BMP2 KIF26B …	0.960396	0.987594	0.231107	0.871415	96	316	WNT1 LGR5 LEF1 RSPO2 HHIP HOXD11 SPINT1 SEC24B DACT1 KDM5B SEMA3E CTSZ SIX1 ST14 GATA6 NPHP3 GATA4 PAK1 GRHL3 MET TCF7 VEGFA EPHB3 HES1 PHACTR4 HHEX BAK1 IHH CITED1 C2CD3 SOX10 STK4 GLI3 NODAL IPMK TACSTD2 BMP7 WNT5A ZEB2 CCDC40 ETV4 T SOSTDC1 EDN1 MTHFD1L SOX4 CCDC39 TGFBR2 SOX8 MSX2 SOX17 PSEN1 RARA SHROOM3 PAX8 SPRY2 EDAR FOXC2 FMN1 LIAS NRP1 B4GALT1 ARL13B BBS4 KIF20B ACVR2B DDR1 MICAL2 GZF1 …	0.722772	1	0.273021	0.961522	72	316	SEMA3E ILK EPHB3 IHH FUZ FGF2 EGF KDM6A AHI1 FZD3 BCAS3 HHEX NODAL FOXC2 NRP1 CC2D2A LGR5 NFIB WNT5A EDN1 IRX3 CTSZ SEMA4C PRKACA NIPBL LHX2 CCDC103 BMP2 SUFU CTSH TCF21 BCL2 YAP1 HOXD11 PHACTR4 SETDB2 ST14 GBX2 STK4 SRC RARA PTK7 PSEN1 CELSR1 FOLR1 VASP RBPJ SIX1 WNT1 DNAAF1 KAT2A IFT57 FZD2 WNT9B MESP1 CCDC40 FZD1 TRAF6 IFT172 TSC1 GLI3 DDR1 SOX10 DAG1 BBS7 TSC2 CCM2 IRX1 EPHA4 ARID1A FMN1 PAX8…	0.425743	1	0.475275	1.00961	42	316	PLXND1 RBM15 MSX2 PML DVL1 FZD2 LGR5 MEF2C IRX2 PKD1 GDF2 BBS4 FOXF1 GBX2 DLL4 CSNK2B T MEGF8 CCDC103 SKI WNT3A ILK GPC3 ARHGAP35 FOXC2 HHEX TCF21 RYR2 PRKACB HOXA5 SALL1 EDN1 PRKD2 FOXH1 DLG5 RET SETDB2 GRHL3 FOXN4 SHROOM3 CCDC39 SOSTDC1 LEF1 NPNT HOXA11 AGR2 SPRY2 MICAL2 OVOL2 EPB41L5 PKD2 EDNRA FMN1 ADAMTS16 ARID1A PDGFRA NRP1 BMP2 MMP14 TBX1 IRX3 GDNF MTHFD1L FUZ VEGFA TGFBR2 EDA HNF1B GATA6 …
GO_ISOPRENOID_BIOSYNTHETIC_PROCESS	GO	0.019802	0.505301	0.568468	1.55785	1	24	MVK PDSS2 ISPD MVD COQ2 DHRS9 DPAGT1 IDI1 FDFT1 RBP1 NUS1	0.445545	0.772242	0.350719	1.04272	44	24	DHRS9 ALDH8A1 ALDH1A2 FDFT1 IDI1 PDSS1 HMGCS2 MVD CYP1A1 PDSS2 RDH10 MVK ISPD DPAGT1 IDI2 FDPS GGPS1 PMVK HMGCS1 ALDH1A3 COQ2	0.47	0.984803	0.370066	1.03451	46	24	IDI1 DPAGT1 DHRS9 RBP1 NUS1 HMGCR FDFT1 MVD PDSS2 MVK	0.762376	1	0.476675	0.932378	76	24	DHRS9 RBP1 ALDH8A1 HMGCS2 CYP1A1 ALDH1A3
GO_TRANSMEMBRANE_RECEPTOR_PROTEIN_TYROSINE_KINASE_SIGNALING_PATHWAY	GO	0.019802	0.505301	0.351276	1.16449	1	492	TSC2 TXK PRKD2 RASA1 SULF2 POLR2C FGFR2 RGS14 ATP6V0E1 ZAP70 LCK EPHA2 ATP6V0E2 BCAR1 PDGFC SLC2A8 USP8 ATP6V1E1 TNK1 HAP1 HNRNPH1 NAMPT SORT1 MST1 EPHA10 INSR NCKAP1L RBFOX2 HNRNPA1 GFRA1 AP3S1 ATP6V0C PAK3 ITGAV ATP6V1G1 NRG4 MAPKAPK2 FGFR4 GALNT3 FES ABL2 POLR2E IRS1 CLNK FGF6 BCR NCK2 CYFIP1 FGF5 GHR FLT3 PTK6 ANGPTL1 JAK1 NCBP2 AKT2 LCP2 NRG1 GRIN1 ACTB REPS2 NCF4 ATP6V0D1 IGF2R RHOA PIK3R3 …	0.178218	0.554612	0.281625	1.06862	17	492	ROR1 TXNIP SHC3 UBC ROCK1 EFNA2 TIAM1 PTPRJ AP2M1 SHCBP1 HNRNPH1 SYK ITGB3 SORBS1 FLRT2 IDE NRP2 FRS2 FIGF BMX MYL12A VAV2 BTK PAK1 IRS4 MMP2 NCSTN FLRT1 PTPN11 MET ZFYVE27 VEGFA REPS2 NCF2 EPHB3 MATK POLR2B POLR2I ANGPT2 NGF DOCK1 ERBB2IP CPNE3 IL31RA ATP6V1A ATP6V0A2 MAPK12 MAPK13 ZAP70 XBP1 FGF5 CCL2 PTEN CD8A APH1A SHC2 IRS1 ALK PTK2B ARPC2 GRIN1 PDGFD PAK3 CAV2 ATP6V1G2 TNK1 GTF2F2 FGF21 DOK…	0.415842	0.984803	0.286199	1.02061	41	492	WASF2 ATP6AP1 ARF4 PXN TXK EPHB3 SHC4 UBC RPS6KA5 HRAS CAV2 RASA1 EPHB6 FGF2 EGF PDGFC SRMS UBB AHI1 ERBB2IP FGFR4 AP2S1 SREBF1 DOK5 STUB1 FOXC2 NTF3 GIGYF2 HGF PHIP PLCG1 NCKAP1L POLR2C ATP6V1E1 JAK1 NRP1 NTRK2 VEGFB KLB RNF41 FGF6 PTK2B BCR MATK SULF2 DGKD VEGFC LCP2 POLR2A APH1B FLT1 ITGAV NRG1 FOXO4 AKT1S1 POLR2E AKT2 TNK1 STAT5A EIF2AK3 FGFRL1 ABL2 NTRK1 CBL CDC37 CYBB CD8B GHR FGFR3 FGF21 A…	0.465346	1	0.468904	1.00285	46	492	EPS8 NCKAP1L PRKD1 XBP1 PRL HCK LCK PDGFB ROR1 AKT1S1 BTK CD7 PRKCZ PDK2 FGFR3 NCF2 ATP6V0A1 TCIRG1 REPS2 MATK GFRA1 BCAR1 NRP2 FGF21 EPHA3 CCL2 ATP6V1B1 TIPARP CD3EAP ITSN1 FOXC2 CRIM1 SPRED2 LCP2 STAT5B PRLR CYFIP2 SOCS5 MUC20 FGF22 VIL1 PRKD2 CAV2 ITK TRAT1 FGFRL1 SREBF1 BAIAP2 DOK5 SULF2 ALK POLR2A RET PLCE1 HPN CD4 IRS2 EPHA1 FES DOK4 JAK3 CD3E DDR2 FGF20 IGFBP1 ARID5B RASGRP4 FLRT1 PIGR PTP…
GO_REGULATION_OF_ORGANELLE_ASSEMBLY	GO	0.019802	0.505301	0.396071	1.26523	1	143	SPICE1 CYLD TBC1D13 CHMP3 TBC1D12 TBC1D17 HAP1 CHMP2A CDK5RAP2 TBC1D5 ATG3 NPM1 CHMP1B SENP6 PATL2 ADAMTS16 PIP4K2C RNF4 CNOT6L FEZ2 NOTO CHMP1A EZR PAN3 PIP4K2A MAPK9 TBC1D10A IFT20 SH3GLB1 STX18 BBS4 CCDC151 PDCD6IP ATG5 RAB5A TBC1D9B MEF2C TBC1D10C BMP10 MNS1 TBC1D14 PINK1 CAV3 MSN IFT140 VPS11 TBC1D15 MTM1 PIKFYVE FUZ TBC1D2 CSF2 EP300 MTMR3 IL5 TBC1D19 TBC1D16 RAB3GAP1 EVI5 CNOT2	0.0693069	0.38767	0.324282	1.17023	6	143	CHMP2B CAPG MYLK3 RAB3GAP2 CHMP2A KCTD17 MTMR3 SENP6 RAB7A UBQLN1 CNOT1 TSG101 PIP4K2C RAB1B MDM1 MTM1 EVI5 CDK5RAP2 TBC1D14 TBC1D22B TBC1D7 TPR RDX EDN1 PINK1 SCFD1 TCHP STAM IFT20 UBQLN2 TBC1D5 SPICE1 CNOT2 BBS4 PIKFYVE FSCN1 HCK CEP76 RAB20 TBC1D15 PLK2 PDCD6IP LRRK2 KIF9 CCDC151 CAV3 PLK4 RAB3GAP1 RAB33A SGSM3 SDC1 ATXN2 HTT VDAC3 CHMP5 TBC1D12 VPS11 BLK ATG5 CHMP1A CHMP4B ATG3 BRCA1 SDC4 FEZ…	0.544555	0.999584	0.293504	0.989877	54	143	SDC1 BMP10 FUZ DCDC2 ATXN2L RALB ATG3 TBC1D14 PDCD6IP PIKFYVE EDN1 SENP6 TBC1D2 TBC1D1 EVI5L TBC1D15 SPICE1 IFT20 CYLD VPS11 RAB33A TBC1D12 EVI5 TBC1D8 SRC SCFD1 CNOT6L MTM1 TBC1D20 CDK5RAP2 RNF4 RAB33B CAPG FSCN1 EP300 PHF23 HAP1 KIAA1324 SDC4 ODF2 MSN SH3GLB1 TBC1D10B MTMR3 ATG5 RAB5A RAB20 UBQLN2 ARHGEF5 TBC1D3 KIF9 CHMP2A PINK1 HCK TBC1D22A SGSM3 TBC1D9B PIP4K2A CHMP1A CAV3 CHMP3 RAB7A IFT140…	0.247525	0.881017	0.499411	1.04011	24	143	HCK LRRK2 MEF2C FEZ1 LRSAM1 BBS4 PATL2 STX18 HTT DCDC2 MTMR3 EDN1 ARHGEF5 IFT88 TBC1D10A PAN3 SENP6 PIP4K2A CAV3 KIAA1324 RBM14 BLK BMP10 ADAMTS16 TBC1D2 TBC1D19 IFT140 PAN2 FUZ IL5 TBC1D30 KIF9 RAB20 RAB33A PROX1
GO_REGULATION_OF_PROTEIN_SERINE_THREONINE_KINASE_ACTIVITY	GO	0.019802	0.505301	0.360002	1.18904	1	461	MYOCD HIPK3 MUL1 PRKAG2 RAP1A MNAT1 SFRP1 RGS14 CDKN1A CUL3 MAP3K1 DUSP16 TNFAIP3 NELL1 PDGFC DUSP22 INCA1 DUSP10 CCNYL1 TPD52L1 GNAI2 CALM1 MST1 TAOK2 PPP1R1B INSR NEK10 IRAK2 PAK3 MAP3K3 SPAG9 ILK CRKL MAPKAPK2 TNIK APOE SLC27A1 ADAM8 PKIA PDE5A GHRL C5 ITGA1 RGS2 GHR SAA1 FLT3 TRAF6 TNFSF15 CBLC FCER1A CCNG1 PRKAR1A GADD45A MAP2K6 RHOA PKIG CD81 PRKAR2B MAPK1 MAP3K8 C1QTNF2 MARCKS RIPK1 SMPD1 …	0.138614	0.494592	0.286718	1.09009	13	461	CCNT1 PDCD10 CCNYL1 CNPPD1 HEXIM2 UBC TNFRSF10A TIAM1 FPR1 CDKN1A PTPRJ PLA2G1B CDC6 SYK PIM1 TLR4 MAP3K8 GRM1 SNCA FRS2 MAP3K9 DUSP6 PAK1 DBNL YWHAG MDFIC RIPK2 TNFAIP3 PTPN11 CD40LG ERCC6 GSK3B VEGFA SLC27A1 STK38 MAGED1 CD300A MAPKAPK5 ZAK BLM DUSP9 BIRC7 TNFSF11 NGF CD24 CCNH RPS3 PROK2 HHEX PEA15 MAPK8IP1 CAB39 PDE5A DUSP16 TSG101 PTPN5 PTEN PRKAR1A DUSP14 MAP4K5 STK4 SHC2 CDK7 ALK PTK2B NEK…	0.00990099	0.574296	0.336722	1.19891	0	461	SOD1 S100A12 ILK PKIA LAX1 UBC CDKN2A BRAF HRAS GPS2 CNPPD1 RGS2 KAT2B PDE5A RALB FGF2 EGF PDGFC TLR9 FBXO7 UBB TELO2 HHEX DUSP3 ADAM9 TLR3 IRAK2 THBS1 NTF3 HGF MAP3K3 PLCG1 MAP3K5 PDCD4 RGS3 MAPRE3 GRM1 WNT5A EDN1 PTK2B RIPK1 AIDA TAB2 PSMD10 DUSP16 PDE6H MAP3K11 CDKN1A FLT1 BMP2 CAB39 MDFIC STRADA NUP62 MAP3K2 DRD4 NTRK1 NELL1 CDC37 CDK12 GHR PRKAR2A CARD10 UBE2C PSRC1 PIK3CG HTR2B STK4 SRC KIT…	0.465346	1	0.468811	1.00238	46	461	LATS1 NRK MAP3K1 LRRK2 PDGFB TNFRSF10B MAP4K1 PKD1 CEBPA CBLC MAP3K14 TRIB1 GNAI2 DIRAS3 PDE5A UVRAG CHRNA7 ATP2B4 TAOK2 DUSP8 ILK MOS NOD1 C2orf40 SFN SPRED2 DRD4 STRADA HHEX MAP3K3 TLR9 CDK12 PTPN6 TLR6 DUSP10 EDN1 MUC20 NELL1 ARHGEF5 FZD4 ITGA1 SNCA FCER1A ALK FAM20A PLCE1 P2RX7 PKIA CCNH DUSP22 LAX1 RGS3 TNFAIP3 TLR3 MAPK8IP1 TLR4 STK11 PIK3CG PARP16 IRAK2 F2R IKBKG SPRY2 CDKN1B DAXX PKIG CAV…
GO_IMMUNE_RESPONSE_REGULATING_CELL_SURFACE_RECEPTOR_SIGNALING_PATHWAY	GO	0.019802	0.505301	0.37269	1.21375	1	275	TXK THEMIS PRKD2 LIMK1 CD3G FBXW11 SLA2 MAP3K1 PSMF1 ZAP70 LCK PSMC1 PRKACG BCAR1 LILRB1 BTN3A1 PRKCB PSME1 CD247 LAT2 CLEC6A PSMD13 CALM1 NCKAP1L PSMA3 PAK3 FCER1G CARD9 CYFIP1 MS4A2 TRAF6 LCP2 ACTB FCER1A CLEC7A MAPK1 MYO1G KLHL6 FOXP3 MYO1C CD40 SKAP1 PSMD5 FER CLEC4E PSMA6 NFAM1 VAV2 WAS YES1 MAPK9 FYB LIME1 PSMB10 FCGR1B CREBBP UBE2V1 CD79A RAC1 CRK VAV1 PTEN ARPC1B TAB2 BCL2 CD38 CD3E CLEC4…	0.188119	0.56963	0.284076	1.06579	18	275	SKP1 UBE2N PSMD12 UBC PLCG2 MAPK8 PTPRJ PSMA3 CARD11 IKBKB UBE2D1 FCGR2A SYK CD247 VAV2 SPPL3 BTK PAK1 GRAP2 RIPK2 CACNB4 INPP5D PSMD4 LILRB1 CD24 DOCK1 FCN1 CLEC6A PRKCE PSMD14 ZAP70 PTEN PIK3CD CD3D PSMB10 PSME3 PSMD6 PSMD13 ARPC2 PAK3 THEMIS PSMD10 HSP90AA1 PSMA2 CRK NFATC3 CACNB3 PSMD5 WIPF3 NCKAP1 CD209 CLEC4D C3AR1 CHUK PSEN1 ICAM2 LYN PSMB4 FCER1A PPP3CA TAB3 GRB2 TRAT1 ELMO1 WIPF1 TAB2 NF…	0.118812	0.822721	0.3164	1.10764	11	275	WASF2 TXK PSMA3 CD247 LAX1 UBC CD3G RPS6KA5 HRAS C3AR1 UBB PRKCE IFNG PRKACG ICAM2 MYO1G PSME1 PRKCQ FCGR2A BTN3A1 PLCG1 NCKAP1L PTPRC PLA2G6 WAS PRKACA TAB2 FYB PSMD10 CD3D PRKCB LCP2 PSMC5 PSMA6 LILRB1 CARD9 BCL2 PSMC4 ICAM3 SLA2 PSMB10 SRC SKAP1 KIT PSEN1 CDC42 WIPF3 LIMK1 PIK3R1 ACTB RELB CARD11 LAT SPG21 NCKIPSD BTK BCAR1 PSMF1 PLCG2 CD3E TRAF6 GAB2 PSMA4 VAV3 CD40 PSMA5 SYK MYO1C CLEC4E MAP…	0.039604	0.608133	0.508679	1.07665	3	275	NCKAP1L CLEC4D IFNG KLRK1 HCK CD3G MAP3K1 LCK PIK3CD FCGR3A BTK CD247 MEF2C PSMB11 BTN3A1 CLEC4C PRKACG CD79B BCAR1 MNDA RBCK1 FCGR2A LCP2 CD79A PRKACB CYFIP2 PTPN6 MICB PRKD2 ITK TRAT1 BAIAP2 CD19 FCER1A PRKCB LILRB2 SLA2 DENND1B CD4 SKAP1 RLTPR KLHL6 LAX1 CD3E IGLL1 STK11 PIGR IKBKB IKBKG PRKCQ LILRB1 C5AR1 BLK IGLL5 VAV3 WAS CLEC6A PPP3CA TEC GPLD1 PSMB8 PLCG2 VAV1 RFTN1 CACNB4 THY1 FYB PIK3R1…
GO_REGULATION_OF_STAT_CASCADE	GO	0.019802	0.505301	0.385077	1.23011	1	143	INPP5F AKR1B1 SOCS1 RTN4RL1 CLCF1 GHR FLT3 PTK6 GP1BA IL24 HES5 IL19 IL6R HPX NEUROD1 BGN CD300A CD40 TNFSF18 LRRC19 SOCS6 IFNA14 IL20 PRLR CCL5 IL23A TNFRSF1A IFNA5 CHAD LRRC4C CTF1 ADIPOR1 RTN4RL2 FLRT2 HES1 IL31RA ERBB4 IL26 IL10 HNF4A FLRT1 CDK5R1 NF2 PPP2CA NLK KIT STAT3 IL3 F2R CSF2 CDK5 IFNA16 CYP1B1 IFNE CRLF3 IL5 IFNA2 IL12B LEP PIBF1	0.0693069	0.38767	0.318024	1.14766	6	143	IL3 IFNA7 IL6ST IKBKB LRRC4B FLRT2 LRRC66 IL21 CCL5 FLRT1 LRRTM3 VEGFA IL13 CD300A HES1 HCLS1 AKR1B1 IL31RA IL12A IL18 PIGU LRRC15 GP1BA NF2 PTK2B HNF4A EPO TNFRSF18 RTN4RL2 ASPN LYN IFNA1 LEP HPX IL4 RTN4R LRRC19 SOCS1 IGF1 STAP2 IL6 IL23R AGT CLCF1 IL24 IL6R HES5 IFNA17 PTK6 HDAC2 TNFRSF1A SOCS6 CSF1R CDK5R1 IFNA4 IL23A CHAD ELP2 CTF1 NYX PODNL1 IL22RA2 LRRC4C ADIPOR1 NOTCH1 PTGER4 CD40 PPP2CA …	0.0792079	0.732493	0.346112	1.1673	7	143	SOCS4 IFNA7 IFNG DAB1 IL23A CDK5 INPP5F TNFRSF18 PTK2B LRRC4C NEUROD1 SOCS6 GHR FGFR3 IL24 CCL5 KIT NF2 IFNA14 OSM CHAD AGT STAT3 IL12B TNFRSF1A SOCS1 JAK2 IL6ST IFNA5 PTK6 IL26 CNTF IL10 IL6R CD40 IL3 LEPROT AKR1B1 FLRT1 NYX IL31RA CD300A SOCS5 IL19 IFNA17 LEP CDK5R1 IL23R IL13 FLRT3 CLCF1 FLT3 LRRC19 HES5 CISH RTN4RL2 IFNA16 RTN4RL1 CTF1 CRLF3 IL21 IL22 LRRTM3	0.277228	0.909223	0.496097	1.0332	27	143	IFNG PRL IL24 IL18 FGFR3 LRRC15 IL23R GP1BA TNFRSF18 DAB1 PRLR HNF4A SOCS5 IL26 HCLS1 PODNL1 HPX IFNA1 RET CISH RTN4RL2 CCL5 IL12B IL3 RTN4RL1 FLRT1 IKBKB PTK6 F2R FLRT3 PTK2B IFNA4 AGT BGN SH2B2 VEGFA IFNE IL6 IL31RA OSM CTF1 IL5 HES1 CRLF1 IL22 IL10 ASPN IL13 GH1 IL20 PIBF1 ISL1 GHR LRRC4 IFNB1 FLT3 IL6R LRRTM3 IFNA2 LRRC66 IFNA10 IFNA6
GO_INTEGRIN_MEDIATED_SIGNALING_PATHWAY	GO	0.019802	0.505301	0.426545	1.30252	1	82	TXK FERMT3 CUL3 ITGA4 MYH9 BCAR1 SEMA7A ITGA8 CCM2 ITGAV ILK ITGA9 FCER1G ITGA2B COL3A1 ITGAL ITGA1 COL16A1 ZNF304 ITGA11 CD47 ERBB2IP ITGAX ADAM11 PLEK VAV1 ITGB2 ITGB7 CEACAM1 NME2 ITGB1 ITGAE FERMT2 ITGAD ADAMTS13 ITGA2 FGR PRAM1 TEC TSPAN32 ITGA6 LAT CDH17 TYROBP VAV3 ITGA7 ITGAM	0.366337	0.725454	0.302111	1.05445	36	82	FBLN1 ITGB1 COL3A1 SYK ITGB3 ADAMTS13 PTPN11 NEDD9 ITGAX DOCK1 ERBB2IP CEACAM1 ITGB2 TYROBP PTK2B ITGA2B DST ADAM9 ITGB7 DAB2 ADAM11 FGR ITGA8 HCK TSPAN32 ITGAD	0.00990099	0.574296	0.416164	1.34841	0	82	ILK TXK FERMT3 ITGAE ERBB2IP RCC2 ADAM9 PTK2B CD47 PLEK ITGAV CEACAM1 ITGAX ITGA4 TYROBP MYH9 ITGB4 PRAM1 ZNF304 SRC LAT BCAR1 ITGA1 VAV3 ITGA11 SYK CCM2 ITGA2B ITGA8 ADAM11 CUL3 ITGAD DOCK1 ITGB2 ITGB7 ITGA2 ADAM10 ITGA6 FGR ITGB6 HCK	0.217822	0.851579	0.520325	1.06352	21	82	PRKD1 HCK ITGB7 ITGAX TYROBP BCAR1 ILK ITGA9 ZNF304 ITGB2 FERMT3 ITGA1 PTK2B FERMT2 CEACAM1 ITGAL DST ITGA10 VAV3 DAB2 ADAMTS1 C6orf25 SEMA7A TEC VAV1 ZYX PLEK COL3A1 ITGA3 PRAM1 LAMA5 FBLN1 LAT
GO_RNA_CATABOLIC_PROCESS	GO	0.019802	0.505301	0.359935	1.16855	1	218	RNASE6 RPL34 LIN28A RPL3 RPL29 RPL36A RNASEH2C RPS27 EXOSC10 PELO RPS23 RPS19 GSPT1 CSDE1 RPLP1 RPS7 PATL2 NCBP2 RPS11 RPL26 CNOT6L RPL24 ETF1 ZCCHC6 LSM5 CNOT7 RPS12 RPL18A RPL6 ZFP36L2 RPL39 RPS25 RPL11 PAN3 RPS2 PABPC4 RPS9 SMG1 PAPD5 RPS13 RPL9 DIS3L2 MLH1 RPL28 RPL7 EXOSC5 TUT1 RPL23A RPL14 RPLP2 PAPD4 RPL21 ERN2 RNASE3 RPL26L1 DEDD2 EXOSC6 PARN RPLP0 RNASEH1 RPL35A RPL13A DCP1B NANOS2 RPL7A…	0.425743	0.761595	0.277397	1.02591	42	218	DCPS RPL12 RPL37 RPL4 ERI1 XRN2 RPS20 ETF1 RPLP0 GSPT1 RPS15A ERN2 PABPC1 RPL5 EXOSC9 RPS3 RPL36A UPF3B ISG20 RPS6 RPS23 CNOT1 RNASE6 RPS2 MTPAP PAIP1 CNOT10 RNASE3 RPS17 RPL11 SMG9 EIF4G1 RPS8 RPL23A FEN1 RPL30 SKIV2L2 ZFP36L1 RC3H1 ZCCHC11 UPF2 PNPT1 DIS3L PNRC2 DCP1A RPS29 MRTO4 ZFP36L2 RNASEH2B CNOT2 RPL22 RPL27 DNA2 RNASEH2C RPS25 RPS12 RPL18A RPS7 RPL24 DCP1B LSM1 EXOSC8 RPS14 RPS18 RNASEH2…	0.683168	1	0.278426	0.965585	68	218	RPL38 RPL23A RPS21 RPL36 RNASE3 RPL23 RPS16 RPL3 RPL18 RNASE2 GSPT2 MLH1 RNASET2 UPF3B RPS28 RPL32 RPL18A RPS17 XRN1 THRAP3 NBAS PARN RPL13 SMG9 RPL39 ZCCHC6 RPL4 ATM FAU RPS26 RPL29 KHSRP DIS3 CNOT6L RPL15 PNRC2 RPLP1 PPP2R2A RPS14 RNASE6 EDC4 EXOSC2 POLR2G RPL13A RPL14 RPS23 RNASEH2B DCP1B DCPS RNASEH2C PAPD5 DROSHA EIF4B EXOSC7 RPL19 CNOT4 RPS3A LSM3 TUT1 POLR2D RPL22 RPS19 PELO ZCCHC11 RPS15 …	1	1	0.397411	0.836957	100	218	ZHX2 ZFP36L2 SLFN14 PATL2 PAN3 CNOT3 SKIV2L TNKS1BP1 NUDT16 PELO RPL21 RPL19 PAN2 PNRC2 SMG9 PAPD4 ERN1 LIN28B LIN28A LSM2 RNASEH2C DEDD2 DCP1B RPS4Y1 RPL28 RPS9 RNASE3 RPS18 RNASET2 ATM DIS3L2 SMG8 RPL41 RPL3L NANOS2 HNRNPD RNASE6 RNH1
GO_REGULATION_OF_RAS_PROTEIN_SIGNAL_TRANSDUCTION	GO	0.019802	0.505301	0.375263	1.21252	1	180	CAMK2D RASAL2 ARHGEF3 RASA1 CUL3 CYTH3 ABCA1 FGD3 TNK1 CYTH1 APOE COL3A1 RASGEF1A EPS8L1 BCR OBSCN PSD4 NRG1 GBF1 RASGRP4 ARHGEF16 ARHGEF1 MCF2L TNFAIP1 PLEKHG5 TRIO VAV2 FBXO8 DAB2IP KITLG NGEF ITSN1 ARF6 SOS2 RALGPS1 RASAL3 RAC1 CRK IQSEC1 VAV1 PSD3 CDH2 FARP2 SPATA13 NTRK1 PLEKHG3 IQSEC3 ARHGEF33 MADD MYO9B ITGB1 ROBO1 FGF10 ARHGEF12 PREX1 STAMBP ECT2L MCF2L2 ITSN2 ARHGDIA RASA2 TGFB2 F2RL1 F2…	0.0792079	0.391151	0.31196	1.14342	7	180	PDCD10 RASGEF1A CYTH4 ITGB1 TIAM1 CDH2 COL3A1 FGD4 RALGPS1 VAV2 MAPKAP1 FBP1 ARHGEF9 FLOT1 ARAP3 MCF2L2 CYTH1 OGT RASAL3 PLEKHG1 ARHGEF2 ROBO1 DNM2 TGFB2 ARHGEF33 TNK1 NGFR EPO FGD6 RDX CRK SPRY2 F2RL1 KIF14 ARHGEF4 ARF6 OBSCN RAPGEF1 TRIM67 FGD3 NTRK1 SOS2 RABGEF1 IGF1 ARHGEF16 ARHGEF38 PSD RASA4B MCF2 KITLG CYTH2 RASGRF2 TIAM2 CSF1 ABCA1 FGD2 ARHGEF25 RASA3 ADRA1A ITSN2 SGSM3 VAV3 ARFGEF1 ARHGE…	0.019802	0.574296	0.356999	1.21715	1	180	RASA2 ARFGEF2 ARHGDIA STAMBP SCAI ABCA1 HRAS RASA1 ARHGEF16 CDH2 SOS2 GBF1 GPR55 PLEKHG4 BCR TIAM2 NRG1 PREX1 NUP62 ITSN2 TNK1 FBP1 FBXO8 NTRK1 ARHGEF12 ARHGEF2 PSD ARHGEF3 NF1 OGT ARHGEF10L TRIM67 ROBO1 PLEKHG3 TGFB2 KALRN CYTH2 FARP2 VAV3 FARP1 RASAL3 IQSEC3 RASGRP4 EPS8L1 KCTD13 MCF2L ARHGAP35 ARHGEF10 ARHGDIB PLEKHG5 ARHGEF9 CUL3 RASAL2 FOXM1 ALS2 FGF10 ARHGEF18 RALGPS1 RAPGEF1 ARHGEF5 ARHGEF…	0.495049	1	0.47649	0.99941	49	180	PLEKHG2 ALS2CL TIMP2 FLOT1 ARHGEF3 EPS8L2 MYO9B ABRA CYTH3 ARAP3 RALGPS2 ARHGEF16 ITSN1 PLEKHG4 ARHGAP35 ARHGEF37 STMN3 ABCA1 TRIO ARHGEF5 ARHGEF10 FGD6 GPR55 PLCE1 ARHGEF26 FLCN ABR PLEKHG3 RASGRP4 APOC3 F2R SPRY2 IQSEC2 CAMK2D SPATA13 MMD2 VAV3 RASA4 ARHGDIB ARHGEF33 OBSCN SYNGAP1 VAV1 RABGEF1 RALGPS1 MADD DGKI COL3A1 PLEKHG7 NTRK1 ITGA3 RASGRF1 FARP2 IQSEC1 PSD3 MCF2L RASA4B RASAL2 MYOC TGFB2 …
GO_ACTIVATION_OF_MAPK_ACTIVITY	GO	0.019802	0.505301	0.391226	1.24364	1	136	MUL1 INSR IRAK2 PAK3 SPAG9 MAPKAPK2 ADAM8 GHRL C5 ITGA1 GHR SAA1 TRAF6 FCER1A MAP2K6 CD81 MAPK1 C1QTNF2 RIPK1 SOD1 GRM1 MAP3K10 DAB2IP CD40LG THBS1 ADRA2B MAP4K5 DRD4 HGF TAB2 BMP2 MAP4K1 MAPK8IP3 MADD GAB1 PEA15 FGF10 MAP2K1 SHC1 ALK ERN1 MAP3K9 ZAK MAPKAPK3 UBC ADRA2A CCL19 TAB1 KIT IRAK1 EGF NTRK3 NTF3 PLA2G1B S1PR2 CXCR4 C5AR1 MAP3K11 IL1B PDE6G LPAR1 MAPK10 MAPK3 EPGN FGF2 MDFIC IKBKG NOD2 B…	0.237624	0.631763	0.301058	1.08169	23	136	UBC FPR1 PLA2G1B SYK TLR4 GRM1 FRS2 MAP3K9 DUSP6 DBNL MDFIC RIPK2 PTPN11 CD40LG ERCC6 MAPKAPK5 ZAK DUSP9 BIRC7 TNFSF11 PROK2 PEA15 MAP4K5 SHC2 ALK PAK3 S1PR2 SOD1 WNT5A CD74 MAP4K2 FCER1A MAP2K1 MAP3K6 TAB3 TAB2 TAB1 P2RX7 MAP2K6 NTRK3 NTF3 MAPK14 PDE6G LRRK2 SHC1 DRD4 CXCR4 PTPN1 EFNA1 ADRA2C KIAA1804 BMP2 NOD2 LPAR3	0.0792079	0.732493	0.344124	1.15957	7	136	SOD1 UBC FGF2 EGF UBB IRAK2 THBS1 NTF3 HGF MAP3K5 GRM1 WNT5A RIPK1 TAB2 PDE6H MAP3K11 BMP2 MDFIC MAP3K2 DRD4 GHR KIT MDFI MAP3K6 CDK1 S1PR2 DBNL MAP2K6 MAPK8IP3 ITGA1 TRAF6 MAP3K10 MAP4K5 IRAK1 SYK MAPK10 TAB1 GAB1 C1QTNF2 CD81 ZAK MAP3K9 MAP4K1 PKN1 MAP3K7 SPAG9 PIK3CB TAB3 CD40LG FGF10 ERCC6 UBA52 PROK1 RPS27A C5AR1 CXCR4 P2RX7 MAP2K7 PAK3 SAA1 BIRC7 ADRA2B C5 PDE6G AXIN1 DAB2IP MAP2K1	0.891089	1	0.446491	0.929151	89	136	LRRK2 MAP4K1 CHRNA7 MOS NOD1 DRD4 MUC20 ITGA1 FCER1A ALK PLCE1 P2RX7 TLR4 IRAK2 IKBKG DAXX C5AR1 PROK2 CD74 PDE6G BMP2 CD40LG C1QTNF2 GRM1 PLA2G1B MADD AVPI1 NTF3 FPR1 IL1B CCL19 PAK3 ERN1 MAPKAPK3 GAB1 TP73 NTRK3 GHR SAA1 CSPG4 FGF2 TDGF1 BIRC7 DUSP6 TNF GNG3 CXCR4 ADAM8 MAP3K5 ARRB1 LPAR1 WNT5A PDE6H INSR S1PR2 SHC1 DUSP7 PROK1 ADORA2B GRM4 ADRA2C
GO_RESPONSE_TO_LIGHT_STIMULUS	GO	0.019802	0.505301	0.362942	1.18167	1	269	AANAT CIRBP NPHP4 RPAIN RGS14 CDKN1A TP63 HIF1A SIK1 CRTC1 PITPNM1 GRK1 USP47 PPP1R1B DRD1 OPN1SW PML RGR FBXW7 NMU GRIN1 MME GUCA1A DRD2 CTNS CREB1 ZRANB3 ERCC5 OPN5 CACNA1F ATF4 RHO ERCC8 SLC1A3 NTRK2 TH RDH11 TRPC3 MAPK9 LRRN4 RRH CRY1 UBE4B CREBBP GNGT1 KCNC1 XPC HYAL2 IFT20 REV1 DRD4 HYAL1 BCL2 USP1 NOC2L N4BP1 CLU TP53INP1 RDH13 ASNS NFATC4 POLG GPX1 CASP3 TRIM32 ACTR5 NPHP1 PDE6B FBXL21 AG…	0.930693	0.97776	0.232898	0.871797	93	269	MSH6 ITGB1 MAPK8 CDKN1A TULP1 GNGT2 BRSK1 AGRP TYR PDE6A CACNB4 FOXB1 ERCC6 GNAT1 PPP1CC DYNLRB1 MEIS2 CCDC66 GNB1 IL12A BEST1 GRM6 BAK1 ATF4 WRN USP28 GRIN1 CACNA1F PDE6B DRD1 DNM2 PER1 RHO MC1R FEN1 CUL4B USP47 KDM1A NEDD4 ELANE IFT20 PBK CDKN2D TIPIN ERCC4 ELOVL4 MDM2 DTL NLGN3 DCUN1D3 HYAL1 POLH PMAIP1 MME TRIM32 KIAA0101 OPN1SW SLC1A2 HYAL2 ATP1A2 CTNS NTRK2 RBM4 RBM4B PDE6G PTGS2 DRD4 UNC11…	0.019802	0.574296	0.343729	1.20195	1	269	TYR CASP9 SGK1 BRAF CUL4B TULP1 ABCA4 EIF2AK4 NOC2L UBE4B RDH13 CDK5 GNAT2 CNGA1 ERCC2 NTRK2 CAT CIRBP BCL3 NLGN3 RPAIN INO80 SCARA3 WRN TRPC3 IFT20 TMEM161A CDKN1A GNAT1 TP53 GRM6 DCUN1D3 ERCC8 APP GNA11 PITPNM1 DRD4 FBXW7 BCL2 LRRN4 RHBDD1 OPN5 KIT ELOVL4 NF1 CRIP1 PTGS2 ERCC3 N4BP1 SLC1A2 POLD1 HMGCR PIK3R1 COPS3 SLC1A3 USF1 OPN1SW ELK1 IL12B USP1 PLEKHB1 RGS14 USP47 CABP4 MAP3K4 ADAM2 RP1 UNC…	0.861386	1	0.4521	0.956372	86	270	BEST1 CHRNB2 PML ERCC5 ATP1A2 TULP1 DCUN1D3 CASP9 TRPC3 DRD4 GUCA1A CRIP1 BRSK1 RDH13 PTN AANAT KCNC1 ERCC1 PDE6C OGG1 SLC4A10 NLGN3 IL12B STK11 RS1 CACNA2D4 NPS CNGB1 CCDC66 GNGT1 RPAIN MAP3K4 RHO RGS14 SLC1A2 TANC1 ABCA4 PDE6G MME CLU GTF2H2 AQP1 MTA1 DRD1 SGK1 SYNGAP1 CACNB4 LRRN4 NPHP1 CTNS PIK3R1 GNGT2 GUCA1B OPN4 AGRP XPA HOXA1 BRAF NTRK2 GUCY2F ADAM2 TP73 SDR16C5 NTS SEMA5B NETO1 DRD2 PDE6…
GO_CYTOSKELETON_DEPENDENT_INTRACELLULAR_TRANSPORT	GO	0.019802	0.505301	0.405667	1.25729	1	109	AP3B1 PAFAH1B1 AP3D1 HIF1A RHOT2 DYNC1I1 KIF5A SUN2 MAP1B HAP1 RAB6A AP3S1 TTC30A IFT43 SPG7 RAB1A BBS12 APBA1 KIF1B AP3M1 OPA1 RAB21 BLOC1S2 MAPT SOD1 TUBA1A BICD1 PRKCZ TRAF3IP1 IFT20 TTC26 KIF26B SPG11 PEX14 KIF5C KIF3B SPAST BLOC1S3 IFT140 NDE1 DYNC2H1 KIF1C APP	0.257426	0.650028	0.300826	1.07224	25	109	KIF23 KIF13A DYNLL1 KIF13B ARL3 AP3B2 RAB21 BICD1 BLOC1S2 AP3B1 KIF5C WDR43 SOD1 IFT27 TUBB KIF5B IFT20 PCM1 ARHGAP21 KIF3C TUBA1A KIF14 NEFL SPG11 PRKCZ BICD2 KIFAP3 DYNC1I1 IFT57 TUBA1C SNAPIN PAFAH1B1 SYNE2 SUN2 KIF26B AP3S2 HTT UCHL1 APBA1 ICK RPGR DTNBP1 DYNC2H1 SPG7 LRPPRC HIF1A MYO5A AP3M1 MYO10 IFT43 IFT81 OPA1 AP3M2 KIF1A MAPT UXT KIF3A SPAST KIF4A TUBA1B MAP1B	0.386139	0.984064	0.307747	1.02114	38	109	SOD1 AP3D1 TTC26 MAP1S IFT43 UBB KIF13A KIF5A OPA1 IFT81 IFT20 APP UXT TRAF3IP1 SYNE2 KIF3C WDR19 CDC42 SPG7 MAPT IFT57 RHOT2 SPAST KIF13B HAP1 MYO10 NDEL1 TTC21B BLOC1S2 TMEM201 KIF1C SSNA1 MAP1B PAFAH1B1 WDR35 AP3S2 AP3B1 KIF5C IFT27 RAB1A RHOT1 AP3M1 RAB21 KIF3A BLOC1S3 TUBB KIF26A KLC3 DYNC1I1 RPGR TUBA1A TUBA1B IFT140 IFT122 CLN3 KIF3B KIF1B LRPPRC VAMP7 KIF1A KIF26B WDR81 ACTN4 KIF4A SUN2 H…	0.415842	1	0.486246	1.00895	41	109	SPG7 PRKCZ IFT46 ARL3 HTT WDR19 DYNC2H1 KIF5C TTC21B PEX14 NDE1 VAMP7 IFT140 RHOT2 KIF5A WDR81 NDEL1 KIF26B KIF26A KIF13A MAP1B BICD1 TTC30B
GO_ISOPRENOID_METABOLIC_PROCESS	GO	0.019802	0.505301	0.387785	1.2238	1	122	PPARD MVK APOC2 SCPEP1 PDSS2 LPL DGAT1 OPN1SW ISPD MVD COQ2 APOE STAR DHRS9 TTR DPAGT1 CRH APOB ADH4 IDI1 RBP2 RHO RDH12 AKR1C3 LRAT SDC2 CYP2E1 FDFT1 GPC6 TH RDH11 RBP1 NUS1 RDH5 ALDH3A2 RDH13 SRD5A1 RARRES2 BCO2 PDE3A GPC1 SRD5A3 ABCA4 SDC3 PHYH CYP1B1 RPE65 UGT1A1 AWAT2 HMGCR RETSAT UGT1A9 UGT1A7 AGRN CYP26C1 APOM IL1B CYP3A4 GGPS1 UGT1A8 ALDH1A1 UGT1A3 HMGCS1 CYP1A2 RLBP1 APOC3 ADH7 PECR LRP2…	0.277228	0.663473	0.300701	1.07819	27	122	RDH5 LPL SRD5A1 NAPEPLD DHRS9 RLBP1 ALDH8A1 HTRA2 DPM2 DGAT2 PPARD RHO ALDH1A2 CYP2C19 PNPLA4 UGT1A7 FDFT1 ALG5 CYP2D6 RBP4 RARRES2 LRAT IDI1 CLPS PDSS1 HMGCS2 ALDH3A2 UGT1A1 BCO2 OPN1SW STAR SRD5A3 SLC12A1 UGT1A9 UGT1A8 MVD RETSAT CYP26A1 UGT1A3 SDC3 GPC3 CRABP2 CYP2E1 SDC1 ADH5 CYP1A1 RDH12 DHRS4 PDSS2 RDH10 AWAT2 GPC4 MVK ISPD GPC6 DPAGT1 PHYH SDC4 RDH8 APOC2 APOB IDI2 GPC5 TH SCPEP1 DHRS3 PLB…	0.50495	0.984803	0.297899	0.998509	50	122	SDC1 RDH5 DGAT1 SCPEP1 ABCA4 APOC2 RBP2 RDH13 IDI1 DPAGT1 ADH4 LPL GPC1 STAR DHRS9 CRABP2 GPC6 DPM1 RETSAT RBP1 CYP26C1 NUS1 HMGCR RARRES2 OPN1SW FDFT1 GPC5 RBP4 CRABP1 SRD5A3 PNLIP RBP3 CYP4V2 SDC4 AKR1B10 BCO2 RLBP1 CYP1A2 MVD PDSS2 CYP2D6 ALDH1A1	0.831683	1	0.451129	0.936939	83	123	CYP26B1 RLBP1 AKR1C3 GPC3 CYP2C19 RDH13 DGAT2 UGT1A8 APOC3 DHRS9 CYP1A2 UGT1A9 SLC12A1 GPC4 RBP1 RHO UGT1A3 UGT1A1 ALDH8A1 PECR RBP2 ABCA4 PLB1 UGT1A7 PDE3A GPC6 STAR IL1B DHRS4 AKR1B10 AGRN STRA6 LPL SDR16C5 HMGCS2 CYP2C9 DHRS3 OPN1LW BCO2 RPE65 CYP1A1 DGAT1 RDH8 APOA1 APOB ALDH3A2 APOM PNPLA4 AKR1C1 CRH CYP3A4 ALDH1A1 ALDH1A3 TH GPC5
GO_HEMOSTASIS	GO	0.019802	0.505301	0.369335	1.20802	1	307	AP3B1 DGKE F12 FERMT3 VCL LCK MYH9 PRKACG PDGFC GPI PRKCB HPS4 SH2B3 CD36 SH2B1 CBX5 GP9 SERPINA10 TFPI2 CD59 HBD ILK FCER1G ITGA2B COL3A1 AK3 GNA13 SAA1 GP1BA DOCK8 LCP2 ACTB PRKAR1A STXBP3 CPB2 EHD3 PRKCA DOCK9 RHOA IRF2 PRKAR2B MAPK1 CD9 MAFG JMJD1C NFE2 CD40 CAPZB PROCR ANO6 PABPC4 VAV2 WAS ITPR2 IFNA14 TRPC3 PROC CD40LG PLEK RAC1 ADRA2B HRG IFNA5 SERPINE2 F13B COL1A1 ADORA2A VAV1 H3F3A DGKZ …	0.178218	0.554612	0.283673	1.07272	17	307	FBLN1 PLCG2 P2RX1 THBD IFNA7 RAD51B COL3A1 SYK P2RX4 ITGB3 ADAMTS13 HPS4 GATA6 GNA15 MYL12A GATA4 VAV2 HBB GP1BB GP6 PTPN11 CD40LG PROC AK3 HDAC1 AP3B1 ENTPD1 GNB1 PDPN TRPC7 DOCK1 F13B SERPIND1 KLKB1 PRKCE MAFK GP1BA PRKAR1A STXBP1 ITGA2B PDGFD PRKAR2A CAPZB COL1A1 DOCK9 MAFG HNF4A COL1A2 PRTN3 KDM1A PDGFC C4BPB ANXA5 ANXA7 LYN PF4V1 DOCK8 PLAU F2RL1 CX3CL1 PHF21A PRKAR1B DOCK11 F13A1 HIST2H3D A…	0.0594059	0.679581	0.31851	1.11847	5	307	ILK FERMT3 IFNA7 ANO6 PLAU PDGFC VKORC1 PRKCA PRKCE PRKACG DGKE GATA5 PRKCQ AK3 PLG ITPR2 WAS DOCK6 PRKACA TRPC3 DGKD STXBP3 PRKCB HDAC1 PLEK TFPI2 LCP2 HIST1H3J GNAS GNA11 MAFK F10 PRKAR2A MYH9 PIK3CG DGKK SRC F7 PRCP IFNA14 CDC42 DGKZ IRF2 PIK3R1 ACTB CYP4F2 PROCR LAT RAC2 H3F3B RAB27A CLEC1B PRKCG ANXA5 JAK2 ITPR1 F13B F8 IFNA5 EHD1 P2RX1 TFPI PLCG2 VAV3 GP5 KIAA1715 GP6 CD40 SYK CD9 ITGA2B GN…	0.0495049	0.608133	0.499043	1.05749	4	307	GP9 LCK A2M DGKG MERTK DOCK8 KLKB1 PRKCH C3 PRKACG DGKK KNG1 F9 RAD51B WNT3A ILK TRPC3 GP1BA STXBP1 LCP2 GATA5 PRKACB ENTPD1 P2RX5 HNF4A PTPN6 FERMT3 IRF1 PLAUR PRKCA CLIC1 IFNA1 ARRB2 F10 PRKCB SH2B3 P2RX7 GNA15 HRG NFE2 TFPI2 SH2B1 HBD CLEC1B TRPC7 PIK3CG PF4V1 F2R CSRP1 PRKCQ ACTN1 P2RY12 CX3CL1 IFNA4 C4BPB F5 PROZ TREML1 P2RX4 PDGFRA SCUBE1 VAV3 DOCK6 WAS GP1BB F2RL3 CD40LG ITPK1 PROC PRKCG S…
GO_DEVELOPMENTAL_GROWTH	GO	0.019802	0.505301	0.350057	1.14604	1	322	MYOCD TXK CAMK2D SBDS GPD2 SFRP1 FMN1 FGFR2 VCL EPYC SOX15 WWTR1 KAT2A SEMA7A BIN3 CHST11 PPP1R13L MAP1B MUSTN1 SEPN1 CCM2 STC1 DCLK1 THBS3 SMAD2 CYFIP1 RARA APBA1 CCL11 TBL1XR1 PRKAR1A NRN1L SALL4 BDNF TAL2 DVL1 PLXNB1 SORBS2 MESP1 MAPT NPPA LIPC FOXL2 STK40 TGFBR3 UBE3A IQGAP1 SMAD4 PTK7 PRKCZ FOXO3 PRLR NACA PDLIM5 GLI3 LRP4 APBA2 RTF1 DHCR7 PTEN BCL2 KIF26B ACVR2B SPG11 NPPC FOXC2 GPX1 OSTN C…	0.861386	0.952357	0.238291	0.900974	86	322	ATRX CFLAR RSPO2 ITGB1 TIAM1 RAD51B UBE3A COL27A1 EN1 KDM5B NRP2 GAS1 FMOD WWTR1 GATA4 FLRT1 PTPN11 ERCC6 ANXA1 APOD PSAPL1 WDR48 HHEX NINJ2 BMPR1A LEPR PTEN MTPN TM4SF4 PRKAR1A PSAP SOX10 GLI3 DCX PALB2 WDTC1 TGFB2 WNT5A ZEB2 ZFP36L1 CPNE1 PYGO2 TBCE IQGAP1 TGFBR2 FZD7 PDLIM5 APOA5 RAPH1 BCL9 MSX2 S1PR1 RARA APBA2 SPRY2 PLAU DCLK1 FOXC2 FMN1 NRP1 LEP NLGN3 NOV ACVR2B SPG11 PRKCZ NDUFS6 SORBS2 SL…	0.0990099	0.788248	0.307295	1.08338	9	322	PSAP TXK BMP10 CCNB1 PLAU KDM6A EIF2AK4 PDLIM5 MUSTN1 HHEX ARIH2 WDTC1 TGFBR3 PRKCQ FOXC2 NRN1L KLK6 EPYC GIGYF2 CDK5 CHST11 ERCC2 PPP1R13L NRP1 NINJ1 NLGN3 WNT5A DCLK1 NPPC CTC1 NIPBL LHX2 WWTR1 GNAS APP EIF4H PLXNB1 BCL2 YAP1 FGFR3 LIPC TM4SF4 CELA1 RARA SMAD1 THBS3 PTK7 CDC42 MAPT SLC1A2 ZNF830 AGT ULK2 SBDS MMP13 TARBP2 KAT2A APBA2 TGFB2 RXRA MESP1 OGN PRMT2 CYP19A1 GLI3 SOX10 FZD7 CCM2 RARB …	0.871287	1	0.452116	0.961163	87	322	BMPR1B NOV MSX2 DVL1 POU4F3 PRKCZ FGFR3 LIPC SEMA3F IGFBP5 NLGN4X NRP2 LEPR TM4SF4 RAD51B WNT3A NINJ1 FOXC2 HHEX PRLR HOXA5 SALL1 ARIH2 STC1 SLC12A5 ERCC1 SLC4A10 EMX1 DDR2 NLGN3 IGFBP1 ARID5B STK11 PKDCC ENO3 FLRT1 GPR149 DCLK1 HOXA11 SLC25A25 PRKCQ SPRY2 ANXA1 MYF6 MYOG FLRT3 SOX2 POSTN EPB41L5 FMN1 THBS3 RBBP6 CAMK2D AGT BMP10 SLC1A2 NRP1 TGFBR3 SEMA7A TEC TGFBR2 SLITRK1 GDF9 HNF1B SALL4 RAPH1…
GO_REGULATION_OF_BLOOD_CIRCULATION	GO	0.019802	0.505301	0.356724	1.16505	1	289	CAMK2D TAC1 PPARD NPY1R OR51E2 UCN HDAC4 FOXN4 KCNJ11 SCPEP1 CPS1 SMTNL1 HIF1A PTGER3 VIP NPR1 CALM1 RANGRF PTAFR STC1 DRD1 SLC1A1 TACR1 ALOX12 RNF207 PLN ATP1A1 PDE5A TRDN RGS2 TNNT2 HMOX1 HOPX MYL3 ATP1B2 DRD2 ADRA1D FXYD7 RYR3 KCND1 AHCYL1 CORIN TNNI3 CACNA1F CACNG4 KCNMB2 NPPA UTS2 HEY2 TNNI3K GLP1R FKBP1B PKP2 CHGA TH KCNE2 ITPR2 NOS3 ATP2A1 GSK3A SCN10A CACNG6 ADRA2B GAA CLIC2 KCNIP4 CACNB1…	0.722772	0.902239	0.249859	0.940821	72	289	NPFF KCNG2 CACNA2D3 P2RX1 STIM1 CTNNA3 CORIN ATP1B3 P2RX4 GATA4 KCNQ1 SCN3B CACNB4 ESR2 VIP ATP2B2 SCN5A GJC1 MYH6 AVPR1A MYH7 KCNJ14 FXYD1 PDE5A PKP2 HOPX SCN1B SLC1A1 NPY1R CYP2J2 P2RY2 FXYD6 PPARD CACNA1F DRD1 TGFB2 MYL2 HSP90AA1 TMEM65 PTPRM GJA5 CLIC2 EDN1 ALOX12 CACNB3 ATP2B1 NOS1 ADCYAP1 ATP2B4 F2RL1 CX3CL1 EPAS1 KCNIP2 CACNA1D MDM2 TNNI3K PTGS1 LEP KCNJ11 ATP2A3 PTAFR GSTM2 KCNK15 TRPC1 P…	0.019802	0.574296	0.354581	1.24277	1	289	NOS1 FXYD6 ATP2B3 BMP10 SCPEP1 PTGER3 GJC1 RGS2 KAT2B PDE5A KCND1 IFNG ATP2B2 KCNE2 SLC8A1 TNNT2 PRKCQ SREBF1 CACNG4 TACR3 CORIN DOCK4 ATP1B3 AKAP9 MYL3 ITPR2 CHRM3 ADCY6 SMTNL1 PLA2G6 EDN1 PRKACA CACNA1H RANGRF CHRM1 CACNG6 SCN5A NPPC CACNA1D SLC8A2 ADA KCNJ14 PTGS1 IRX5 CTNNA3 PTAFR PIK3CG TBXA2R PLN RNF207 HBEGF KCND2 PTGS2 ICAM1 HMGCR AGT ATP2B4 GSK3A HOPX ADORA1 JAK2 TGFB2 ITPR1 KCNG2 ADRBK1…	0.306931	0.939102	0.482195	1.02133	30	289	IRX5 THRA IFNG KCNIP1 UTS2 KCNG2 HOPX RANGRF GNAO1 SLC9A1 ATP1A2 GJA5 KCNK6 ECE1 PDE5A CSRP3 ATP2A1 HRC ATP2B4 CACNG6 NPR1 SLC8A1 CALCA CORIN CACNA1S ADRA1B FXYD7 RYR2 SCN10A CHRM2 CTNNA3 GLP1R TNNI3 ADRBK1 EDN1 SREBF1 NPY1R STC1 ADCYAP1 PTAFR FOXN4 MYL4 ATP2A3 CACNG4 ATP1B2 SLC1A1 ESR2 PIK3CG CACNA2D4 KCNJ11 F2R PRKCQ KCNK3 AVPR1A DOCK5 CAV3 P2RY2 CACNB2 PTGS1 CX3CL1 RNF207 MC3R CAMK2D AGT BMP10…
GO_NEGATIVE_REGULATION_OF_PROTEIN_SERINE_THREONINE_KINASE_ACTIVITY	GO	0.019802	0.505301	0.402019	1.27529	1	126	MYOCD HIPK3 PRKAG2 SFRP1 RGS14 CDKN1A CUL3 DUSP16 TNFAIP3 DUSP22 INCA1 DUSP10 PPP1R1B APOE PKIA RGS2 CBLC PRKAR1A PKIG PRKAR2B SMPD1 PTPN22 CDK5RAP3 CD300A C2orf40 DUSP4 DAB2IP FBXO31 GPS2 DUSP19 RGS3 DUSP2 HYAL2 PTEN HEXIM2 YWHAG CASP3 HSPB1 PRKAR2A WNK1 ZNF675 HHEX CAV3 PPP2CA	0.752475	0.914421	0.253683	0.908979	75	126	HEXIM2 CDKN1A PTPRJ DUSP6 YWHAG TNFAIP3 GSK3B STK38 CD300A DUSP9 HHEX MAPK8IP1 DUSP16 PTPN5 PTEN PRKAR1A DUSP14 PRKAR2A BMP7 DUSP2 ADIPOQ SMPD1 LYN PDCD4 CDKN2D SFN SPRY2 PRKAR1B TFAP4 HYAL2 LATS1 MBIP DUSP3 CAV3 PTPN1 UCHL1 RGS14 IRAK3 PAQR3 CDKN2C PPP1R1B MEN1 GSTP1 INCA1 GBA HEXIM1 WEE2 AIDA DNAJA1 PPP2CA CUL3 TP73 NF1	0.227723	0.899648	0.321865	1.08124	22	126	PKIA LAX1 CDKN2A GPS2 RGS2 KAT2B FBXO7 HHEX DUSP3 PDCD4 RGS3 AIDA DUSP16 CDKN1A NUP62 PRKAR2A UBE2C NF1 ADIPOQ TNFAIP3 HMGCR GPS1 CIB1 CDKN2C RGS14 PTPN22 LATS1 HIPK3 INCA1 DUSP22 HEXIM2 PPP1R1B CDKN2D CD300A GSK3B WEE2 CDKN2B PTEN CDKN1B CUL3 WNK1 SIRT1 HYAL2 DUSP10 LRP6 PRKAG2 ZNF675 PYCARD DUSP8 PPP2CA FBXO31 DAB2IP DUSP2 PTPN6 PKIB MYOCD CAV3 PAQR3 RGS4 STK38 DUSP4 PTPRJ PRKAR2B PRKAR1A LRP5 …	0.910891	1	0.441597	0.918991	91	126	LATS1 CEBPA CBLC DUSP8 C2orf40 SFN SPRED2 HHEX PTPN6 DUSP10 PKIA DUSP22 LAX1 RGS3 TNFAIP3 MAPK8IP1 SPRY2 CDKN1B PKIG CAV3 RGS14 INPP5K WEE2 HSPB1 FBXO31 IL1B MAPK7 ABL1 HEXIM2 PRKAR2B DUSP18 TP73 DUSP21 RGS2 NR2F2 DUSP6
GO_PHAGOCYTIC_VESICLE	GO	0.019802	0.505301	0.448964	1.35881	1	77	ATP6V0E1 INPP5B ATP6V0E2 ATG14 STX12 ABCA1 CD36 BECN1 ATP6V0C ITGAV SLC11A1 TLR1 RAB34 ADAM8 RAB32 NCF4 ATP6V0D1 RAB22A ATP6V0A1 SNX3 TLR2 NCF2 RAB9B TLR9 ATG5 RAB8B RAB5A FMNL1 PIK3R4 SLAMF1 RAB31 RAB11FIP1 ANXA11 B2M CYBB SYT7 TLR7	0.336634	0.707487	0.305073	1.06158	33	77	SYK INPP5B RILP NCF2 PIK3R4 RAB7A SYT7 ATP6V0A2 RAB11FIP1 ATG12 RAB23 CLCN3 ATP6V0D1 STX6 NCF4 LTF RAB38 RAB31 ATP6V0E2 RAB11A ANXA11 RAB20 TLR7 NCF1 ABCA1 SLAMF1 BECN1 CORO1A TCIRG1 IRGM LAMP2 TLR6 SRGAP2 LAMP1 ATP6V0C ATG5 ATG14 SLC11A1 CYBA ATP6V0A1 ITGAV RAB11B	0.188119	0.873955	0.356197	1.14791	18	77	ABCA1 TLR9 STX12 B2M RAB23 ITGAV SRGAP2 TLR7 OCRL CYBB ATP6V0D1 RAB8B SNX3 ATP6V0C RAC2 ATG14 CORO1A CYBA SYT7 SYK PIK3R4 ANXA11 PIK3C3 RILP CD36 ATP6V0A1 RAB11B ATG12 BECN1 RAB31 SLAMF1 ATG5 RAB9B RAB5A RAB20 NCF2 ATP6V0E2 RAB8A RAB34 ATP6V0A2 NCF4 RAB7A FMNL1 LAMP2 LAMP1 IRGM ATP6V0B TLR2 VAMP7	0.475247	1	0.499096	1.01499	47	77	RILP NCF2 ATP6V0A1 TCIRG1 SLAMF1 UVRAG TLR9 ABCA1 IRGM TLR6 ANXA11 RAB43 CORO1A VAMP7 SLC11A1 RAB11FIP1 RAB20 RAC2 NCF1 SYT7 CD36 ATP6V0D2
GO_VESICLE_MEMBRANE	GO	0.019802	0.505301	0.349365	1.15517	1	476	N4BP3 AP3B1 CAMK2D PDE6D FLOT2 SLC17A5 ATP6V0E1 SLC30A5 INPP5B NRGN ATP6V0E2 SLC18A1 SLC2A8 CD36 RAB11FIP5 DNAJC5 ZDHHC17 CNIH2 YWHAH SPPL2A SYT2 TMEM30A CLTB WNT1 SYN1 PTPRN2 SLC6A17 TAOK2 PI4KA RNF144A AP3S1 SEC24A TBC1D5 ATP6V0C CD59 CYB5R1 ITGA2B SLC11A1 TMEM67 TLR1 SNX15 RAB34 PAM ADAM8 NCK2 TRIM72 FNDC3A APOB MYO6 RAB32 KIF1B AP3M1 BCL2L1 VTI1A SEC24D YKT6 ATP6V0D1 DRD2 RAB21 CLIP1 VMA21 RP…	0.029703	0.281651	0.303827	1.15393	2	476	SUN1 SVOP WNT1 BACE1 SPIRE2 PICALM UBC YKT6 WNT5B SEC31A RAB13 SLC5A6 SLC45A2 CNGA2 SYT6 AP2M1 SYNGR3 SCAMP5 COLEC12 ITGB3 SEC24B INPP5B SEC23IP AP3B2 CLTB CUZD1 RAB21 SNCA PI4KA VTI1A TMEM199 SPPL3 KCNQ1 DBNL RILP YWHAG AP1G1 FLRT1 TYR SLC2A4 HIP1R SEC31B AFTPH SCGN ANXA1 AP3B1 SNTB2 PIK3R4 RAB7A NCALD LAMP3 PCSK4 SYT7 CADPS2 SREBF2 ATP6V0A2 RAB11FIP1 TBC1D4 ECE2 ANXA4 ATG12 RPH3AL RAB23 CLVS2 I…	0.178218	0.873955	0.295129	1.0522	17	476	GOPC NOS1 BCL2L1 TYR ASPSCR1 TRIP11 ANKRD27 CLTB IL15RA UBC CAV2 SLC18A1 WNT3 DNAJC5 VAMP3 DENND4C UBB SCYL1 APPBP2 AP1G1 PICK1 AP2S1 LDLR SLC30A5 SYP SREBF1 CACNG4 SEC24C ATP13A2 PIKFYVE DMXL2 WAS PI4K2A B2M SNX22 WNT5A RAB23 SLC2A4 SEMA4C ZG16 PACSIN1 COPB2 WNT5B SNX17 N4BP3 AP1S2 TMEM67 TBC1D4 OCRL SAR1B NRGN DRD4 VTI1B CYBB CLVS1 CYB5R1 OTOF AP1S3 KIFC3 ATP6V0D1 STX5 ARCN1 HBEGF RAB8B FOLR1 P…	1	1	0.42425	0.907014	100	476	VTI1A LRRK2 SV2C FZD2 MYO6 PKD1 PLA2G4D RILP SH3KBP1 TMEM190 ZDHHC8 ATP6V0A1 TCIRG1 TYRP1 TAOK2 WHAMM WNT3A FAM170B SFN ATP10B HTT SPRED2 DRD4 SNX21 IZUMO1 STXBP5 IRGM TLR6 FZD4 SNCA CAV2 SREBF1 RAB3A AHNAK2 ZG16 SNX18 RAB26 CUZD1 PTPRN RAB43 FMN2 ACPP GRIA2 RHBG SNX9 CORO1A CPE CACNG4 ZNRF2 SPARC FLRT1 LDLR SCG3 WLS SYT1 PICK1 ANXA1 TMEM163 CNGB1 SYCN GRIA4 ABCC8 IL15RA RHO WNT3 CAMK2D SLC18A1 C…
GO_EXOCYTIC_VESICLE	GO	0.019802	0.505301	0.381104	1.21425	1	139	NPY1R SLC17A5 RABAC1 SLC2A8 DNAJC5 STX2 SYT2 SYN1 PTPRN2 HAP1 SLC6A17 RAB6A VDAC1 VDAC2 APBA1 SYTL2 GRIN1 MME BCL2L1 VTI1A ATP6V0D1 DRD2 WDR7 CTTNBP2 TRIM9 DOC2A TH VTI1B ABCC8 STX19 GABRA2 DLG4 SEMA4C RAB3C COPS4 PPT1 APBA2 OTOF SYN3 SYT12 STON2 SYNPR SLC30A3 SV2A RAB5A ICA1 SYNGR4 SYP SNCA MFF SV2B SYT7 SLC5A7	0.138614	0.494592	0.310198	1.118	13	139	SVOP MTMR2 SYT6 SYNGR3 SCAMP5 MFF SNCAIP SNCA BRSK1 VTI1A KCNK9 SYT7 ICA1 CLCN3 NPY1R GRIN1 DNM1L SV2A DPYSL3 DMXL2 ATP6V0D1 COPS4 VDAC1 SYNPR SYT11 ANXA5 TOR1A CDK16 SLC17A6 STX1B APBA2 WDR7 SYT9 PPT1 MME STON2 OTOF SYNGR2 STX11 TRAPPC4 IGF1 LGI3 SEMA4C SNAPIN SYN3 SYTL3 STX2 MT3 LRRK2 SLC6A17 VAMP2 SYT4 SPTBN2 SYPL1 APBA1 RAB3B SPHK1 DTNBP1 DLG4 COPS5 TPRG1L DNAJC5 GABBR1 LAMP1 TRIM9 SYT2	0.39604	0.984064	0.304229	1.02815	39	139	BCL2L1 TRAPPC4 DNAJC5 SYP RABAC1 SYT17 RAB3C DMXL2 PI4K2A SEMA4C STON2 GABRA2 VTI1B SYTL2 OTOF ATP6V0D1 PPT1 VDAC1 SLC6A17 VTI1A STXBP5 APBA2 RAB27A ANXA5 SYNPR SYT7 WDR7 DOC2A SLC2A8 VAMP1 SYT1 PTPRN2 TPRG1L SYN3 SLC5A7 HAP1 SYNGR2 SYTL3 RAB11B NDEL1 ZNRF1 DLG4 STX11 SV2B CTTNBP2 SYTL5 SYN2 GABBR1 STX2 RAB5A SV2A BRSK1 TH SLC17A8 SYNGR4 PTPRN MTMR2 VAMP2 RAB8A ANXA13 SNCA SYT4 VDAC2 LGI3 STX4	0.821782	1	0.45504	0.947467	82	139	VTI1A LRRK2 SV2C STXBP5 BRSK1 SNCA NPY1R RAB3A PTPRN SYT1 TMEM163 ABCC8 MT3 GABBR1 SLC18A2 DPYSL3 SYNGR3 SLC17A6 MME SYT17 SYTL3 RAB3C STX1A STX4 SVOP SYN3 SYP SYT4 DGKI NDEL1 SYNGR4 SYT6 ANXA13 SYTL5 OTOF SYT12 PTPRN2 STX19 DOC2A SYT9 SYT7 DRD2 HCRT GRIN1 AMPH TRIM9 ICA1 STX11 SYNGR1 SYPL2 SNCAIP KCNK9 BCL2L1 GABRA2 SLC30A3 SV2B GAD2 PI4K2A SLC32A1 HAP1 SLC5A7 SLC40A1 SYNPR SV2A TH SYT10 APBA1 S…
GO_CELL_PROJECTION_CYTOPLASM	GO	0.019802	0.505301	0.477095	1.40011	1	48	AP3B1 PAFAH1B1 AP3D1 AKR1B1 HIF1A HAP1 GRIK3 AP3S1 SPG7 KIF1B AP3M1 OPA1 RAB21 MAPK1 BLOC1S2 SOD1 DLG4	0.386139	0.736484	0.32273	1.0552	38	48	AP3B2 RAB21 BLOC1S2 AP3B1 AKR1B1 HPCA CDKL5 SOD1 NEFL SNAPIN PAFAH1B1 LRRK2 AP3S2 HTT UCHL1 OPRM1 DTNBP1 DLG4 SPG7 GRIK3 HIF1A AP3M1 OPA1 AP3M2 KIF1A SPAST KIF4A WLS MAPK1	0.306931	0.943109	0.360181	1.10059	30	48	SOD1 AP3D1 HPCA OPRM1 OPA1 GRIK2 PQBP1 ADA FMR1 SPG7 SPAST AKR1B1 HAP1 NDEL1 GRIK3 DLG4 BLOC1S2 PAFAH1B1 AP3S2 AP3B1 AP3M1 RAB21 BLOC1S3 CANX	0.019802	0.553815	0.602516	1.21122	1	48	SPG7 LRRK2 GRIK3 HTT WLS GRIK2 GABARAPL1 WDR81 KCNAB1 NDEL1
GO_CELL_PROJECTION_MEMBRANE	GO	0.019802	0.505301	0.356847	1.16469	1	288	RGS9 EPHA2 SGCE GPI KCNJ11 CD36 ITGA8 PTGER3 CLTB GRK1 KIF17 SPTBN1 GRK7 DRD1 TRPM6 ROBO2 ITGAV OPN1SW RASGRP2 TTC8 TMEM67 RAB34 GNA13 EPS8L1 MYO6 TWF1 AKT2 TAS2R4 NRG1 RP2 GUCA1A SLC17A3 EHD3 DRD2 VASP SLC34A2 ATF4 NOX1 RHO SLC2A2 MFSD10 TMEM27 MYO1C SLC11A2 EZR SSTR3 MYO1D UMOD ARF6 GNGT1 PLEK TCTN3 SLC5A1 RAC1 KCNC1 PDE9A TCTN2 BBS2 PLA2G4F SLC6A18 CNGA2 SPATA13 BBS4 PKD1 KIRREL PIP5K1C CDHR5 …	0.0990099	0.420877	0.296964	1.11829	9	288	SLC22A5 ITGB1 PROM2 TIAM1 HHIP BBS9 PTPRJ SLC5A6 CNGA2 UNC5A ITGB3 CLTB SPTBN5 BMX TRPV1 NAPEPLD PAK1 MACF1 PDE6A SLC34A3 TCTN3 GNAT1 SHISA9 SLC5A1 DPP4 GNB1 PDPN PTH1R RPS3 SLC26A3 DRD5 PEX19 SLC46A1 ABCA7 EVC2 ARHGEF2 ATF4 NF2 PDE9A HPCA CYS1 ARPC2 DPEP1 PDE4A CDKL5 PDE6B DRD1 DNM2 NPC1L1 RHO CNGA4 HSP90AA1 NGFR USH2A RGS9 ADAM17 DIAPH1 NCKAP1 ATP2B1 UMOD SLC7A9 TAS2R4 DDN CA4 SPRY2 ARHGEF4 ARF…	0.207921	0.873955	0.303474	1.0636	20	288	ARF4 SLC3A1 HPCA SLC17A3 PIP5K1C CLTB PTGER3 ABCA4 NOX1 BBS1 OPRM1 TACR3 PROM2 GNAT2 CNGA1 SLC26A4 ADCY6 RP2 SLC22A5 PKD2L1 GABRG2 PLEKHO1 PLEK PACSIN1 GNAT1 ITGAV NRG1 UNC5A AKT2 TMEM67 PDE4A SLC5A1 SYNE2 ARHGEF2 RGS9 TRPV4 SRC NF2 TWF1 ARL6 FOLR1 VASP SPTBN1 PLEK2 SLC1A2 TMEM17 OPRD1 TCTN3 RASGRP2 S100P FAM65B ATP8B1 UMOD OPN1SW MAPK8IP3 MYO1D CIB1 ADORA1 EHD1 PLA2G4F PDE9A BBS7 FSCN1 MFSD10 MY…	0.930693	1	0.442468	0.937183	93	289	EPS8 TTC8 DRD5 MYO6 PKD1 PKD1L1 PLEKHO1 BBS4 EPS8L2 FAP SLC7A9 SLC34A1 TTYH1 USH2A GUCA1A AKAP5 MUC20 PLAUR SLC46A1 KCNC1 ANTXR1 PDZK1 KIF17 TRPM6 APC2 TESC GRK7 GRK4 SPRY4 GUCY2D KCNJ11 WLS SPRY2 CDHR1 UNC5A CNGB1 GNGT1 FAM65B FERMT2 CNGA3 RHO SHANK2 EPB41L5 PKD2 ITLN1 SLC34A3 TCTN2 SPATA13 SLC1A2 GABBR1 INPP5K PLA2G4F ABCA4 THEM4 PDE6G BMX CNGA4 NPC1L1 UMOD CDHR2 GABARAPL1 AQP1 ROBO2 DRD1 EHD3 …
GO_PROTEIN_COMPLEX_INVOLVED_IN_CELL_ADHESION	GO	0.019802	0.505301	0.503086	1.41037	1	30	ITGA4 MYH9 ITGA8 ITGAV ITGA9 ITGA2B ITGAL ITGA1 ITGA11 ITGAX ITGB2 ITGB7 ITGB1 ITGAE ITGAD ITGA2 NPNT TSPAN32 ITGA6 ITGA7 ITGAM	0.435644	0.768333	0.33723	1.04059	43	30	ITGB1 ITGB3 ITGAX ITGB2 ITGA2B ITGB7 LYN ITGA8 TSPAN32 ITGAD ITGA7 ITGA3 ITGA11 ITGAE ITGAV ITGA10	0.207921	0.873955	0.402822	1.16946	20	30	ITGAE ITGAV ITGAX ITGA4 MYH9 ITGB4 ITGA1 ITGA11 ITGA2B ITGA8 ITGAD ITGB2 ITGB7 ITGA2 ITGA6 ITGB6	0.178218	0.805733	0.553324	1.09616	17	30	ITGB7 ITGAX ITGA9 ITGB2 ITGA1 NPNT ITGAL ITGA10
GO_LYTIC_VACUOLE_MEMBRANE	GO	0.019802	0.505301	0.365516	1.18458	1	242	AP3B1 CP SLC17A5 AP3D1 TRIM23 SLC2A8 DNAJC5 ATP6V1E1 WDR41 SPPL2A SLC26A11 RNF152 MMD SORT1 STARD3NL ENPP1 ATP6V0C STX7 ATP6V1G1 SLC30A4 NSF SPNS2 SLC38A9 GPR137B MYO6 AP3M1 ATP6V0D1 IGF2R CTNS ABCA5 ABCA2 TSPAN1 TMEM63A PQLC2 TLR8 VPS35 SLC11A2 TMEM9B VTI1B ITM2C ABCB9 AP1G1 ATP11A TMEM175 STARD3 CD68 GAA LAMTOR1 M6PR ATP6V1C1 PLA2G4F VPS41 SPG11 COL6A1 TLR9 SLC30A3 RAB5C RNF13 VPS18 TMBIM1 PLD1…	0.60396	0.857189	0.263803	0.982866	60	242	TMBIM1 RHEB AP2M1 P2RX4 RNF152 PLEKHM1 MYO7A CD68 SPPL3 RILP AP1G1 NCSTN ACP2 AP3B1 LAMTOR1 DPP4 RAB7A FLOT1 LAMP3 RAB2A GNB1 HGSNAT SYT7 GNB4 ATP11C ATP6V1A ATP6V0A2 EEF1A2 MMD GPR137B PSAP MCOLN1 ABCA2 SLC26A11 DRAM1 PQLC2 ARL8B ATP6V0D1 SLC7A14 MIOS CD74 VAMP8 CLCN6 SPPL2A TMEM9 DAB2 PSEN1 ATP6V1G1 LNPEP ATP6V1B2 ATP6V1C1 ATP6V1E1 SNX14 MYO6 SPG11 NAPG UBA1 TLR7 GPLD1 CTNS IGF2R AP2B1 ATP6V1H …	0.0594059	0.679581	0.332067	1.15692	5	242	GOPC AP3D1 SLC38A9 PSAP DIRC2 SLC36A1 VPS33B LAMTOR1 GNAI3 DNAJC5 EGF ZFYVE26 TLR9 SNX14 VPS18 AP1G1 RAB5C VPS16 AP2S1 STX7 TLR3 CD164 ATP13A2 ATP6V1E1 TM9SF1 SIDT2 TMEM106B TPCN2 PI4K2A ITM2C CLCN7 VPS11 AP1S2 TLR7 GNA11 GDAP2 VTI1B SPNS1 ENPP1 AP1S3 RNF152 VPS35 ATP6V0D1 ATP6V1H VPS41 PSEN1 PQLC2 ATP6V0C TMEM63A SLC26A11 MFSD8 ABCA2 CLTC TMEM8A CTSA CD63 PNPLA7 STK11IP GPR137B RPTOR ATP6V1A CD6…	0.217822	0.851579	0.490499	1.03206	21	242	CLEC16A SLC30A2 FLOT1 MYLPF MYO6 TMEM150C SIDT2 RILP TCIRG1 ECE1 TMEM63A ZFYVE26 ABCA2 TECPR1 TLR9 SPHK2 IFITM3 VPS39 ACPP ABCA5 ZNRF2 CD68 TLR3 HGSNAT SLC48A1 SPNS2 KIAA1324 CLCN7 CD74 VAMP7 P2RX4 PLA2G4F TPCN2 DAB2 ENPP1 TM6SF1 GPLD1 ANXA6 AP2A2 CD1B CD1D VASN CTNS NEU1 EEF1A2 SLC36A1 SYT7 TSPAN1 SPPL2B PLA2G4E SLC29A3
GO_TRANSPORT_VESICLE	GO	0.019802	0.505301	0.365533	1.19519	1	308	NPY1R SLC17A5 RABAC1 NRGN SLC18A1 SLC2A8 RAB11FIP5 DNAJC5 CNIH2 STX2 CTSZ NRSN2 SYT2 PLEKHF2 TMEM30A CLTB SYN1 PTPRN2 HAP1 SLC6A17 SORT1 RAB6A AP3S1 SEC24A CD59 FGFR4 VDAC1 VDAC2 SCAMP2 APBA1 SYTL2 GRIN1 MME SURF4 BCL2L1 VTI1A SEC24D YKT6 ATP6V0D1 DRD2 IGF2R WDR7 VMA21 RPH3AL AP1AR SCAMP4 CTTNBP2 PLIN3 BGN TRIM9 C2orf40 VAMP3 DOC2A CHGA TH VTI1B ABCC8 STX19 YIPF5 GOSR2 GABRA2 DLG4 GOLGA2 SEMA4C R…	0.039604	0.314684	0.304551	1.15163	3	308	SVOP MTMR2 PCSK2 YKT6 SEC31A SURF4 SYT6 AIMP1 SYNGR3 SCAMP5 MFF SEC24B SNCAIP SEC23IP CLTB CUZD1 CTSZ SNCA BRSK1 VTI1A C14orf1 KCNK9 SLC2A4 SEC31B AFTPH SCGN SNTB2 NCALD IL33 CTSC SYT7 SREBF2 ASTL RPH3AL ICA1 CLCN3 RAB1B NPY1R TMED9 MCFD2 RAB27B COPZ1 GRIN1 COPA DNM1L SV2A CAV2 VMA21 GOSR1 DPYSL3 CPE NRGN DMXL2 ATP6V0D1 COPS4 PLEKHF2 CD74 VDAC1 SYNPR TEX261 SYT11 ANXA5 TOR1A CDK16 COPZ2 TRIP11 SL…	0.148515	0.847731	0.305375	1.07209	14	308	GOPC BCL2L1 TRAPPC4 TRIP11 ANKRD27 CLTB CAV2 SLC18A1 DNAJC5 SYT13 VAMP3 GOLGA2 FGFR4 SYP SREBF1 RABAC1 SEC24C ATP13A2 NRSN2 SYT17 RAB3C YIPF2 DMXL2 PI4K2A B2M SLC2A4 CTSZ SEMA4C APH1B COPB2 STON2 GNAS APP SAR1B NRGN PLEKHF2 FGFRL1 GABRA2 VTI1B TEX261 SYTL2 FGFR3 OTOF ATP6V0D1 PPT1 STX5 VDAC1 ARCN1 TGOLN2 FOLR1 SLC6A17 CPE FURIN GOLIM4 VTI1A SEC13 SPG21 CLTC VAMP4 STXBP5 APBA2 RAB27A COPE RAB3D AN…	0.990099	1	0.42526	0.901228	99	308	VTI1A HCK PRG2 LRRK2 SV2C FGFR3 C2orf40 SPRED2 STXBP5 BRSK1 SNCA CAV2 FGFRL1 SREBF1 NPY1R RAB3A RAB26 CUZD1 PTPRN CPE NRSN1 NRSN2 SCG3 SYT1 SIPA1 TMEM163 SYCN ABCC8 MT3 F5 SLC18A1 PCSK2 GABBR1 CD74 VAMP7 SLC18A2 DPYSL3 SYNGR3 SLC17A6 MME BGN SYT17 SYTL3 RAB3C STX1A STX4 SVOP SYN3 PCSK1 SYP RASSF9 SYT4 DGKI NDEL1 SYNGR4 SYT6 ANXA13 SYTL5 OTOF SYT12 PTPRN2 STX19 DOC2A NTS SYT9 SYT7 CA4 DRD2 HCRT GR…
GO_DIVALENT_INORGANIC_CATION_TRANSMEMBRANE_TRANSPORTER_ACTIVITY	GO	0.019802	0.505301	0.367525	1.1861	1	164	ORAI2 SLC39A12 PKDREJ CCDC109B CACNA1E DENND5A SLC30A5 CATSPER3 TRPV2 NIPA1 ZDHHC17 JPH2 TRPM6 ITGAV SLC30A4 SLC24A5 STIM2 GRIN3A MAGT1 GRIN1 RYR3 TRPM7 CACNA1F CACNG4 SLC39A13 JPH3 PANX1 SLC11A2 FKBP1B ITPR2 TRPC4 TRPC3 TRPA1 GRIN3B NIPAL3 SLC30A6 ATP2A1 CACNG6 DENND5B CACNB1 TRPM8 CHRNA9 PKD1 SLC30A3 ATP2C1 CALHM1 TRPV6 SLC8A2 SLC39A11 PKD1L1 SLC30A7 CACNA1H SLC30A2 ORAI3 CLCA3P TRPV5 PKD2L1 PK…	0.039604	0.314684	0.322156	1.17335	3	164	SLC39A1 TRPC5 CACNA2D3 ORAI1 SLC30A1 TRPV1 SLC39A11 SLC41A2 CACNB4 ATP2B2 SLC39A8 TRPC7 PKD1L2 NIPAL2 NIPA2 MAGT1 CNNM4 MCOLN1 NIPA1 GRIN1 CACNA1F CALHM1 JPH3 NIPAL1 TRPC4 TMEM37 SLC39A2 PANX1 CACNB3 ANXA5 ATP2B1 SLC39A5 PDE2A CATSPER3 PSEN1 SLC30A5 ATP2B4 ORAI3 GRM7 CLCA3P TMC1 GPM6A CACNA1D ATP2C2 PKD1L1 ATP2A3 SLC39A14 SLC30A8 TRPV4 TRPC1 SLC8A2 CACNA1H CACNG6 ITPR2 CACNA2D2 CACNB1 TPCN1 CUL5 …	0.178218	0.873955	0.324828	1.10384	17	164	CALHM1 ATP2B3 TMC2 SLC39A13 ATP2B2 NIPA2 SLC8A1 SLC30A5 OPRM1 SLC39A14 CACNG4 NIPAL4 GRIN3B ITPR2 TRPV6 TPCN2 PKD2L1 TRPV2 TRPC3 CLCA3P CACNA1H CACNG6 ITGAV CACNA1D SLC8A2 PKDREJ TRPV5 SLC30A10 TRPV3 MCU SLC24A5 NCS1 TRPV4 TRPC4 PSEN1 CLDN16 ATP2B4 SLC39A12 NIPA1 MCOLN3 ANXA5 TMEM37 ITPR1 PKD2L2 CCDC109B TPCN1 IL1RAPL1 TRPM6 SLC39A3 SLC30A6 CACNG2 MCOLN2 SLC39A10 MCOLN1 TRPC4AP ZP3 CACNA1A SLC39A…	0.346535	0.973587	0.489314	1.02475	34	164	JPH3 SLC30A2 STIM2 ATP2C2 PKD1 TRPV5 PKD1L1 PKD1L3 CACNA1I ATP2A1 ATP2B4 CACNG6 SLC8A1 TRPC3 CACNA1S SLC39A2 RYR2 CLCA3P CHRNA9 TRPM6 ATP2A3 CACNG4 CLDN16 TRPC7 CHRNA10 IL1RAPL1 CACNA2D4 CATSPER1 CACNB2 MCOLN2 CATSPER3 SLC39A13 ORAI2 PKD2 CACNG3 TPCN2 CACNA1E SLC24A3 TRPC5 CACNB4 RYR3 SLC39A5 TRPV2 SLC24A4 TRPC4 CALHM1 JPH2 CACNA1A NIPAL4 DENND5B GRIN1 LOXHD1 ITPR2 CACNB1 RASA3 SLC24A2 SLC24A1 CA…
GO_KINASE_REGULATOR_ACTIVITY	GO	0.019802	0.505301	0.372023	1.20205	1	180	GNB2L1 PRKAG2 TOM1L1 CDKN1A GMFB DNAJC3 SOCS1 RTN4RL1 INCA1 CALM1 PPP1R1B NCKAP1L NPM1 RPLP1 GMFG PKIA GHRL MAPK8IP2 GP1BA NRG1 PRKAR1A PKIG PIK3R3 PRKAR2B SH3BP5 BGN LRRC19 SOCS6 ITSN1 IQGAP1 DUSP19 CDK4 CCL5 TRIB1 CSNK2B HYAL2 CHAD LRRC4C STRADA FAM20A HEXIM2 CCNH TRIB2 YWHAG CASP3 STK4 RTN4RL2 FLRT2 HSPB1 MADD PRKAR2A FLRT1 HMGB1 PIK3CA CCNC CDK5R1 WNK1 MAP2K1 CDK5R2 CAMK2N2 PARP16 TAB1 CCNL1 …	0.0792079	0.391151	0.308562	1.13096	7	180	FGFR1OP CCNT1 HEXIM2 CDKN1A LRRC4B FLRT2 LRRC66 ELP4 CCL5 YWHAG FLRT1 LRRTM3 ERCC6 SH3BP5L CAMK2N1 CD24 CCNH MAPK8IP1 CAB39 LRRC15 GP1BA IBTK PRKAR1A STK4 CDK4 PRKAR2A CCNL2 TRIB2 CCNT2 EPO LTF RTN4RL2 IQGAP1 ASPN GMFG FAF1 CDKN2D SFN MAP2K1 SPRY2 CCNY PRKAR1B RTN4R LRRC19 TAB1 CAMK2N2 SOCS1 HYAL2 ANGPT4 FGF13 MBIP MALT1 MT3 KIDINS220 ABI1 CCNE2 RHOH GNB2L1 SOCS6 CCKBR CDK5R1 ELP3 ITSN1 CHAD CSNK…	0.277228	0.928605	0.310581	1.05889	27	180	SOCS4 PKIA CDKN2A GMFG KAT2B EGF CAMK2N2 NCKAP1L LRRC4C CDKN1A IKBKAP NRG1 CAB39 STRADA TOM1L1 ANKRD54 CDC37 SOCS6 PRKAR2A STK4 CCL5 CDK5R2 CHAD MAPK8IP2 RPLP1 PIK3R1 RAC2 SOCS1 CIB1 FAM58A CDKN2C INCA1 HEXIM2 SH3BP5 RHOH PPP1R1B PIK3R3 FLRT1 NYX TAB1 MALT1 CDKN2D CCNE2 SOCS5 CDKN2B CDKN1B TRIB1 PIK3R2 CDK5R1 FLRT3 CALM3 CCNH WNK1 TRIB2 HYAL2 LRRC19 ALS2 CISH IBTK RTN4RL2 DNAJC3 CD24 RTN4RL1 ERCC…	0.118812	0.711554	0.501526	1.05192	11	180	NCKAP1L LRRC15 TRIB1 CSNK2B GMFG RHOH CCKBR ITSN1 SFN GP1BA SPRED2 STRADA SOCS5 PODNL1 FAM20A AFAP1L2 PKIA CCNH CISH RTN4RL2 TESC CCL5 MAPK8IP1 STK11 RTN4RL1 PARP16 FLRT1 SPRY2 CDKN1B DAXX PKIG FLRT3 CAMK2N1 MT3 BGN CDC37 MADD CCNL1 HSPB1 SH3BP5 PIK3R1 WNT11 PRKRIP1 ASPN HEXIM2 RAC2 PRKAR2B
GO_PHOSPHORIC_ESTER_HYDROLASE_ACTIVITY	GO	0.019802	0.505301	0.3575	1.17482	1	347	PDE6D INPP5F PLCZ1 INPP5B LCK DUSP16 SBF1 ALPI DUSP22 DUPD1 PLCL1 DUSP10 CYCS PTPRN2 ENPP1 PPM1H PLCD4 LHPP FIG4 IMPA2 PDE4C FAN1 MTMR7 PTPN18 PDE8A PTPRO STYX ATP1A1 PDE5A HMOX1 DUSP13 PON1 PTP4A1 PTPN9 INPP5A PPM1A PGAP1 PHOSPHO2 SSH2 PPP1R3D MPPE1 SMPD1 PTPN22 DUSP4 PPP1R3B SACM1L PTPRE PDPR SGPP2 DUSP15 NOTUM DUSP19 PTPRU PDE3B PGAM2 ALPPL2 NT5E CCL5 INPPL1 IMPA1 PDE9A DUSP2 SSH1 PTEN EPHX2 P…	0.425743	0.761595	0.271966	1.02626	42	347	MTMR2 PFKFB1 PLCG2 PLCB2 NTPCR PTPRJ PPM1L PHOSPHO2 INPP5B SMPDL3A CCL5 SYNJ1 NAPEPLD DUSP6 FIG4 PDE6A PTPN11 SMPD3 FBP1 CDC14A CCR1 MTMR3 PDP2 NANP ACP2 PPP1CC INPP5D MYH6 PDE3B DUSP9 PPM1K PDE4C PPP1R15B CCR5 PDE5A PLCH2 DUSP16 PTPN5 PTEN DUSP14 PPIP5K1 PDE9A SGPP1 PDE4A PPP3CC PLCZ1 MTM1 PDE6B SMPD2 PHPT1 PTPRM RNGTT DUPD1 DUSP2 PPP1R3E MTMR1 C3AR1 INPP4A CDC14C PPM1F PDE2A PLCB4 GPCPD1 SMPD1 …	0.732673	1	0.271564	0.959482	73	347	PTPRE PLCH1 PTPDC1 PDE3B SMPD3 PDE4C PGAM2 SBF1 C3AR1 PPP1R15B PTPRD PDE5A INPPL1 MPPE1 PTPN13 GPCPD1 DUSP3 PDE11A SMPD2 INPP5F PIKFYVE PLCG1 PTPRC PDE1A CHRM3 DUSP12 PPM1H GDPD2 DUSP16 PDE6H CHRM1 UBLCP1 PNKP PTP4A3 LPIN3 TIMM50 PPM1F OCRL PDE4A FBP1 PHOSPHO2 PTPRO ENPP1 DUSP23 PTPN7 CCL5 PPM1M EYA2 MTM1 INPP4A PTPN9 PDE10A PPP2R2A UBASH3B PLCL1 ADORA1 PPIP5K2 PPP4C MTMR8 ENPP6 PTPN22 IMPA1 PPEF…	0.980198	1	0.434334	0.92335	98	347	PHPT1 LCK CDC14A PLCL2 DUPD1 PTPRO PPP1R3B PPM1D PDE5A DUSP8 CCR5 CCKBR NT5C PON3 PTPN6 DUSP10 MTMR3 PFKFB4 EYA4 PAPL MTMR7 PLCE1 PTPRD PTPRN ACPP PDE6C NT5C1B DUSP22 CCL5 PPP1R3E INPP5A CDC14C DUSP26 PNKP ENPP2 PTPRR NT5E PFKFB1 PLCB1 GDPD2 TPTE PDE8B PGAM2 NUDT16 EDNRA PPEF2 INPP5K PDE6G UBASH3B ENPP1 ITPK1 PPP3CA GPLD1 CTDSP2 PDE3B PLCG2 DUSP27 PDE3A CA3 EPHX2 PLCD1 HDDC3 CASR PPEF1 GDPD1 LPIN…
GO_RAS_GUANYL_NUCLEOTIDE_EXCHANGE_FACTOR_ACTIVITY	GO	0.019802	0.505301	0.359437	1.16526	1	222	CAMK2D ARHGEF3 RAP1A FGFR2 DENND5A SBF1 FGD3 CALM1 RANGRF SPTBN1 GFRA1 NRG4 FGFR4 DENND4A IL5RA DENND2D RASGEF1A IRS1 EPS8L1 FGF6 BCR DENND1C OBSCN FGF5 JAK1 NRG1 GRIN1 PSPN KNDC1 RASGRP4 ARHGEF16 ARHGEF1 MCF2L PLEKHG5 TRIO BTC SHC3 VAV2 DENND2C KITLG NGEF ITSN1 DLG4 SOS2 RALGPS1 DENND5B FGF20 VAV1 RAPGEF4 IL2RG FARP2 SPTA1 NRG2 SPATA13 ERBB2 PLEKHG3 RAB3IP KLB ERBB4 SPTBN4 ARHGEF33 MADD IL2RB FG…	0.465346	0.787685	0.275586	1.01817	46	222	IL3 RASGEF1A SHC3 TIAM1 RAB3IP RAPGEF4 RAB3GAP2 FGD4 FRS2 SPTBN5 RALGPS1 DOCK2 VAV2 IL5RA RCBTB2 ARHGEF9 SBF2 DOCK1 GRIN2C MCF2L2 FGF5 PLEKHG1 ARHGEF2 SHC2 IRS1 GRIN1 CSF2RA ARHGEF33 SERGEF IRS2 FGD6 RGL3 DENND3 PSPN KNDC1 ARHGEF4 GFRA3 GRB2 NEFL OBSCN DOCK11 ACTN2 RASGRP3 RAPGEF1 FGD3 IL2RG SOS2 RAPGEF5 FGF17 RABGEF1 TRAPPC4 ARHGEF16 ARHGEF38 RGL1 GRIN2B MCF2 KITLG SHC1 RASGRF2 TIAM2 JAK3 FGD2 D…	0.336634	0.959624	0.301841	1.04654	33	222	TRAPPC4 SPTA1 RAPGEF5 SBF1 FGF2 EGF DENND4C ARHGEF16 FGFR4 GFRA3 AKAP9 SOS2 JAK1 PLEKHG4 IL2RG KLB FGF6 RAPGEF4 BCR RANGRF IL5RA TIAM2 NRG1 PREX1 DENND2D ITSN2 ARHGEF12 FGFR3 ARHGEF2 RGL1 KIT ARHGEF3 HBEGF ARHGEF10L SPTBN1 LAT PLEKHG3 FGF20 JAK2 KALRN FARP2 VAV3 PTPRA FARP1 SPTB RASGRP4 IL3 EPS8L1 MCF2L DOCK2 GRIN2C SPTAN1 ARHGEF10 PLEKHG5 GRIN2D ARHGEF9 DLG4 CALM3 NRG2 GFRA1 ALS2 FGF5 DOCK1 FGF1…	0.29703	0.928533	0.486773	1.02416	29	222	PDGFB PLEKHG2 ALS2CL RANGRF FGFR3 ARHGEF3 EPS8L2 GFRA1 NCAM1 ARHGEF16 ITSN1 PLEKHG4 KNDC1 ARHGEF37 TRIO FGF22 ARHGEF5 GRIN2D DENND2D ARHGEF10 DENND1C FGD6 RET DENND1B ARHGEF26 IRS2 ABR PLEKHG3 SPTAN1 JAK3 RIN3 CSF2RB FGF20 RASGRP4 IL3 DENND3 IRS1 FGF19 RGL1 PSPN FGFR1 FGF23 RCBTB2 NRG4 CAMK2D SPATA13 GRIN2C ARTN PDGFRA VAV3 IL2RG ARHGEF33 GDNF OBSCN DOCK2 CSF2RA IL2RA VAV1 IL5RA RABGEF1 RALGPS1 D…
GO_GUANYL_NUCLEOTIDE_EXCHANGE_FACTOR_ACTIVITY	GO	0.019802	0.505301	0.373107	1.21788	1	293	CAMK2D ARHGEF3 RAP1A HERC1 FGFR2 CYTH3 DENND5A SBF1 PREB FGD3 CALM1 RANGRF SPTBN1 GFRA1 CYTH1 CHRM4 RALGDS NRG4 FGFR4 RASGRP2 DENND4A IL5RA DENND2D RASGEF1A IRS1 EPS8L1 FGF6 BCR NCK2 DENND1C OBSCN FGF5 FNIP1 JAK1 PSD4 FNBP1 DOCK8 NRG1 GRIN1 PSPN KNDC1 DOCK9 GBF1 EIF2B2 RASGRP4 ARHGEF16 ARHGEF1 MCF2L PLEKHG5 TRIO BTC SHC3 VAV2 DENND2C TRIP10 FBXO8 KITLG NGEF TBC1D10A ITSN1 HERC2 DLG4 SOS2 RINL RAL…	0.633663	0.869639	0.258436	0.973506	63	293	IL3 RASGEF1A CYTH4 SHC3 TIAM1 RAB3IP RAPGEF4 RAB3GAP2 FGD4 FRS2 SPTBN5 RALGPS1 DOCK2 VAV2 IL5RA TAGAP RCBTB2 LAMTOR1 ARHGEF9 SBF2 DOCK1 GRIN2C MCF2L2 CYTH1 FGF5 PLEKHG1 ARHGEF2 SHC2 IRS1 GRIN1 CSF2RA DOCK9 ARHGEF33 SERGEF FNBP1 IRS2 FGD6 FFAR1 RGL3 DENND3 PSPN KNDC1 DOCK8 ARHGEF4 GFRA3 NCK2 GRB2 NEFL ELMO1 OBSCN DOCK11 ACTN2 RASGRP3 RAPGEF1 FGD3 IL2RG RAPGEFL1 SOS2 RAPGEF5 FGF17 RABGEF1 TRAPPC4 A…	0.118812	0.822721	0.311718	1.09236	11	293	ARF4 TRAPPC4 ARFGEF2 SPTA1 ANKRD27 RAPGEF5 LAMTOR1 SBF1 FGF2 EGF DENND4C ARHGEF16 FGFR4 GFRA3 DOCK4 AKAP9 SOS2 RIC8B GBF1 JAK1 SH2D3A CHRM4 PLEKHG4 IL2RG KLB FGF6 RAPGEF4 BCR DOCK6 RINL RANGRF IL5RA TIAM2 NRG1 PREX1 RALGDS DENND2D ITSN2 FBXO8 ARHGEF12 FGFR3 EIF2B5 ARHGEF2 TBXA2R PSD RGL1 KIT ARHGEF3 HBEGF DIS3 ARHGEF10L SPTBN1 RAPGEFL1 RASGRP2 LAT PLEKHG3 FGF20 JAK2 KALRN DOCK10 CYTH2 FARP2 VAV3 …	0.237624	0.867023	0.487798	1.0327	23	293	PDGFB DOCK8 PLEKHG2 ALS2CL RANGRF RASGEF1C FGFR3 ARHGEF3 EPS8L2 GFRA1 CYTH3 RALGPS2 NCAM1 RALGDS ARHGEF16 ITSN1 PLEKHG4 KNDC1 ARHGEF37 TRIO FGF22 ARHGEF5 GRIN2D DENND2D ARHGEF10 DENND1C FGD6 RET PLCE1 TAGAP TBC1D10A DENND1B ARHGEF26 FLCN IRS2 ABR PLEKHG3 SPTAN1 JAK3 RIN3 CSF2RB FGF20 RASGRP4 IL3 RINL DENND3 IRS1 FGF19 RGL1 DOCK5 P2RY12 RAPGEF6 PSPN FGFR1 FGF23 IQSEC2 RCBTB2 NRG4 CAMK2D SPATA13 GR…
GO_METALLOPEPTIDASE_ACTIVITY	GO	0.019802	0.505301	0.379708	1.2265	1	182	ADAMTS7 OSGEPL1 MMP1 ADAMTS15 AMZ1 ACY1 ADAMTSL3 DNPEP ADAMTS18 MMP10 ADAM20 ADAM28 SPG7 C9orf3 CPA1 KLK7 ADAM8 THSD4 ADAMTS3 AGBL5 MMP16 ADAMTS16 METAP1D MME ADAMTS4 FOLH1 NPEPPS CPB2 CHMP1A NPEPL1 BRCC3 TMEM27 ERAP2 ADAM21 ADAM11 MMP23B ERAP1 AEBP1 MMP9 RNPEPL1 ECEL1 TRHDE ADAM32 ADAM18 CLCA4 ZMPSTE24 CLCA3P DPEP2 MMP14 STAMBP CPA3 ADAM22 RNPEP STAMBPL1 MYSM1 LNPEP PHEX YBEY MIPEP ADAMTS13 MMP1…	0.0990099	0.420877	0.305009	1.11887	9	182	ADAMTS20 AFG3L2 ADAM23 CLCA2 ADAMDEC1 ADAM12 ADAMTS13 IDE CPA2 MMP2 CPXM1 BMP1 ADAMTS5 TRHDE METAP1D PSMD14 ECE2 ASTL CNDP2 DPEP1 PITRM1 ADAM9 PAPPA CPE ADAMTS19 YBEY ADAM17 BRCC3 NAALAD2 FOLH1 PHEX ADAM28 MMP9 ADAMTS15 METAP2 ADAM11 CLCA3P LTA4H LNPEP YME1L1 MMP19 PAPPA2 ADAM33 MMP17 MMP15 ADAMTS6 XRCC6BP1 MME ADAMTS9 ADAMTS10 CPXM2 XPNPEP2 XPNPEP1 ANPEP DPEP2 ERMP1 THOP1 ADAMTS8 CPM FOLH1B RNPE…	0.920792	1	0.257454	0.878061	92	182	STAMBP ADAMTS7 CPD XPNPEP1 TRHDE ADAM9 BRCC3 FOLH1B ERAP1 ADAMTS18 CLCA3P ERAP2 YBEY MMP21 MMP10 ADAMTS15 DNPEP MMP25 PEPD CLCA4 SPG7 METAP1D ZMPSTE24 CPE C9orf3 CPO ADAM30 MMP13 TLL1 ADAM7 UQCRC2 MYSM1 ADAM2 STAMBPL1 ACE MIPEP ACY1 AMZ1 MMP15 RNPEPL1 LAP3 NPEPPS ADAM17 ADAM11 CPA4 THSD4 ADAM19 MMP9 DPEP2 PMPCB AGBL1 ECE1 ADAM10 MBTPS2 UQCRC1 MMP12 AGBL5 AGBL3 AGBL4 CPM MMEL1 ADAMTS10 XPNPEP3 ERM…	0.19802	0.829313	0.494131	1.03595	19	182	SPG7 MMP3 CPN1 ADAM32 ADAMTS4 ECE1 FAP MMP21 CPA1 ADAMTS17 RNPEPL1 CPO ADAMTS5 MMP8 STAMBPL1 CLCA3P MMP20 MMP10 ADAM23 ADAM21 CPE MIPEP MMP11 MEP1B MMEL1 CPA6 MMP17 ADAMTS8 ADAMTSL2 NPEPL1 ADAMTS20 NUDT16 MMP24 ADAMTSL3 ADAMTS16 ADAMTS15 NAALAD2 ADAM20 ADAM22 MME MMP14 ADAMTS1 DPEP3 ADAMTS12 ADAMTS9 MYSM1 CPM ERAP1 XPNPEP2 NAALADL1 CLCA1 ADAM28 ADAMTS3 KEL CPZ MMP12 ADAM12 ADAM2 MMP25 MEP1A METAP…
GO_UBIQUITIN_LIKE_PROTEIN_LIGASE_ACTIVITY	GO	0.019802	0.505301	0.371899	1.20355	1	194	RNF180 PIAS1 FBXW11 RNF122 CUL3 PDZRN3 UBE2J2 RNF152 UBE2J1 RNF144A RFFL MED7 VHLL ZSWIM2 RNF19B ASB4 UBE2I RNF25 TRIM72 PPIL2 TMEM129 TRAF6 RNF4 CBLC RNF114 C18orf25 UBE2W PJA2 RNF222 UBE2G1 RNF181 UBE3A HLTF UBE4B CUL2 UBE2V1 UBR3 RNF121 RNF125 UBR5 TRIM32 RNF13 HECW1 RAG2 C19orf68 RNF43 RNF145 NEURL3 WWP1 RNF24 CCNC PIAS2 FBXO6 WWP2 UBE2K RNF44 RNF216 RNF165 MDM4 RNF185 UBE2B RNF149 ASB2 RNF41…	0.257426	0.650028	0.291843	1.0737	25	194	UHRF2 SKP1 UBE2N TRIM6 UBE3A FANCF RNF152 UBE2H RNF114 UBR3 UBE2M CBLL1 MED17 RNF38 RNF24 UHRF1 MDM4 CUL2 RNF149 C19orf68 UBE2NL PELI1 UBE4A ASB4 RC3H1 RNF7 XIAP CUL4B UBE2V2 ARIH1 NEDD4 MED30 PIAS2 UBR5 RNF180 UBE2T CBL RNF44 MDM2 ZNRF3 MED20 WWP1 ITCH RNF34 UBR1 RNF165 RBX1 RNF125 TRIM32 RNF175 NHLRC1 RNF220 RABGEF1 UBE2G1 MSL2 VHLL UBE2K BRAP CUL5 MED7 RAG1 RFFL SIAH1 RNF6 RNF217 ASB2 PIAS1 PR…	0.287129	0.934601	0.308935	1.06084	28	194	CUL4B RNF149 MED27 RNF139 ARIH2 PIAS2 UBE4B STUB1 TRIM3 RNF181 UBE2S UBR2 RNF41 ZSWIM2 PJA1 SIAH1 TRIM6 BFAR CUL4A LTN1 CBL RFFL UBE2C RNF222 RNF152 WWP2 UBE2G1 TMEM189 SKP2 CDC42 UBE2NL UBE2Z UBR3 C19orf68 MYLIP TRIM72 RNF7 RNF4 UHRF2 UBE2J2 TRAF6 RNF43 RNF175 UBE2I MED21 MSL2 PDZRN3 UBE2F RNF121 UBOX5 UBE4A ZNRF1 UBE2N RNF19B CUL3 RNF122 SKP1 KIAA1586 CUL1 RBBP6 NHLRC1 FBXO40 PJA2 RNF165 AMFR C…	0.564356	1	0.473826	0.994709	56	194	SIAH2 LRSAM1 CBLC ASB4 FBXL22 SIAH3 HECW1 UBE2NL RNF43 ARIH2 AMFR RNF216 ZNRF2 ANAPC2 VHLL UBR2 RNF25 RNF217 RBBP6 TMEM129 RABGEF1 ZNF645 WWP1 PDZRN3 TRIM3 RNF128 MDM4 RNF222 PJA2 WWP2 RNF125 MYLIP RNF111 PELI2 TRIM71 CHFR MED1 TRIM6 ASB2 RNF122 BTRC MED11 RAG2 UBE2J2 PIAS4 RAG1 RNF175 MGRN1 RNF165 UBR1 STUB1 MED24 RNF166 SYVN1
GO_BETA_AMYLOID_BINDING	GO	0.019802	0.505301	0.501098	1.41539	1	33	GPRASP2 APBB2 BACE2 COL25A1 APOE APBB3 MAPK8IP2 APBA1 BACE1 TM2D1 ITM2C LDLRAP1 APBA2 CST3 TGFB2 ACHE BCHE FZD5	0.168317	0.540942	0.373487	1.17534	16	33	BACE1 APBB3 APBB1 IDE APBB2 TGFB2 NGFR CD74 APBA2 DLGAP3 FZD5 LDLRAP1 HSD17B10 ITM2B APBA1 ITM2A COL25A1 MAPK8IP2 ITM2C	0.435644	0.984803	0.350396	1.02917	43	33	FBXO2 BACE2 ITM2C APBB2 APBA3 HSD17B10 MAPK8IP2 APBA2 TGFB2 BCHE LDLRAP1 DLGAP3	0.940594	1	0.415234	0.829363	94	33	CHRNA7 FBXO2 ACHE GPRASP2 CD74 ITM2A BCHE TGFB2 COL25A1 ITM2B APOA1 APBA1 CST3 MAPK8IP2 LDLRAP1 APOE CLSTN1 BACE1 SORL1 APBB2
GO_NF_KAPPAB_BINDING	GO	0.019802	0.505301	0.524927	1.47159	1	30	PPARD NPM1 RNF25 HDAC3 NFKBID CDK5RAP3 FOXP3 PSMA6 COMMD6 HDAC1 ANXA4 RELA GSK3B EP300 BCL10 DNAJA3	0.19802	0.583161	0.375075	1.15736	19	30	HIF1AN HDAC1 GSK3B RPS3 ANXA4 MTDH PPARD CPNE1 FAF1	0.60396	1	0.328382	0.953345	60	30	NFKBID CDKN2A DNAJA3 HDAC1 PSMA6 HIF1AN COMMD7 EP300 GSK3B RELA COMMD6 FOXP3 SETD6	0.465346	1	0.509158	1.00866	46	30	RNF25 HIF1AN NFKBID NFKBIA CDK5RAP3
GO_SIGNALING_ADAPTOR_ACTIVITY	GO	0.019802	0.505301	0.451407	1.36116	1	74	GNB2L1 SLA2 TOB1 SH2B3 SH2B1 SH3BGRL SPAG9 CRKL IRS1 CLNK NCK2 MAPK8IP2 SKAP1 CNTNAP1 DAB2IP SHB DUSP19 SH2D2A LDLRAP1 GRB14 CRK GRAP FCRL2 PAG1 HOMER1 MAPK8IP3 GRB7 GAB1 SH2D3A CHN2 SHC1 SH3BGR ITSN2 SH3BP2 GRB10 SLA LAT NCK1 BLNK VAV3 TRAT1 SH2D1A	0.138614	0.494592	0.338776	1.17356	13	74	SORBS1 FRS2 HSH2D ARHGAP6 GRAP2 IRS4 PTPN11 KHDRBS1 SH3BGRL MAPK8IP1 IRS1 CNTNAP1 MPP7 SH3BP2 CRK STAM GRB10 NCK2 GRB2 TRAT1 CD28 CHN1 LDLRAP1 SHB RUSC1 SHC1 GRAP ITSN2 VAV3 GNB2L1 SH3BGR STAP1 PAG1 MAPK8IP2 SH2D1A DOK2 LAT AKAP13 CLNK SKAP1 CRKL SLA2 SH2B3	0.019802	0.574296	0.391009	1.25595	1	74	SLA SH3BP2 SH2D3A ITSN2 SLA2 SRC SKAP1 SH3BGR MPP7 MAPK8IP2 PIK3R1 LAT CHN1 BLNK MAPK8IP3 GRB10 GAB2 VAV3 SH2B3 GAB1 LDLRAP1 NCK2 EPS8 CNTNAP1 SPAG9 TOB1 IRS4 GRB14 CLNK GRAP2 CD28 SHB GRAP SH2B1 GNB2L1 KSR1 DAB2IP SORBS1 LASP1 AFAP1L2 SH2D2A SH3BGRL SKAP2 NCK1 SH2D1A PAG1 SHC1	0.50495	1	0.494139	1.00284	50	74	EPS8 MPP7 GRB14 TOB1 SH3BP2 FCRL2 TRAT1 KSR1 SH2B3 AFAP1L2 SLA2 ARHGAP1 SKAP1 SH2B1 MAPK8IP1 SH3BGR IRS1 CLNK VAV3 SH2B2 SH2D2A PIK3R1 CD28 GAB1 LAT BLNK SLA
GO_SH3_SH2_ADAPTOR_ACTIVITY	GO	0.019802	0.505301	0.456343	1.34139	1	52	SLA2 TOB1 SH3BGRL CRKL CLNK NCK2 SKAP1 CNTNAP1 SHB SH2D2A GRB14 CRK GRAP FCRL2 PAG1 GRB7 GAB1 SH2D3A CHN2 SH3BGR ITSN2 SH3BP2 GRB10 SLA LAT NCK1 BLNK VAV3 SH2D1A CD28	0.227723	0.618764	0.348521	1.1454	22	52	SORBS1 HSH2D ARHGAP6 GRAP2 IRS4 PTPN11 KHDRBS1 SH3BGRL CNTNAP1 SH3BP2 CRK STAM GRB10 NCK2 GRB2 CD28 CHN1 SHB RUSC1 GRAP ITSN2 VAV3 SH3BGR STAP1 PAG1 SH2D1A LAT CLNK SKAP1 CRKL SLA2 GRB14	0.0495049	0.679581	0.418078	1.28401	4	52	SLA SH3BP2 SH2D3A ITSN2 SLA2 SRC SKAP1 SH3BGR LAT CHN1 BLNK GRB10 VAV3 GAB1 NCK2 EPS8 CNTNAP1 TOB1 IRS4 GRB14 CLNK GRAP2 CD28 SHB GRAP SORBS1 LASP1 SH2D2A SH3BGRL SKAP2 NCK1 SH2D1A PAG1	0.663366	1	0.481995	0.96694	66	52	EPS8 GRB14 TOB1 SH3BP2 FCRL2 SLA2 ARHGAP1 SKAP1 SH3BGR CLNK VAV3 SH2B2 SH2D2A CD28 GAB1 LAT BLNK SLA
GO_PROTEIN_SERINE_THREONINE_KINASE_ACTIVITY	GO	0.019802	0.505301	0.356328	1.17323	1	437	HIPK3 RIPK3 CAMK2D PRKD2 PRKAG2 STK32B TSSK6 LIMK1 MNAT1 HMGA2 MAP3K1 PRKACG SRPK3 ACVR1C PRKCB CSNK1G2 CSNK1G3 CDK11B SIK1 AMHR2 DAPK3 GRK1 TAOK2 NEK10 DCLK1 IRAK2 MAST2 GRK7 PAK3 NRBP2 NUAK1 TRPM6 MAP3K3 STK39 ILK MAPKAPK2 RPS6KA1 TNIK CCL3 SNX15 BCR ULK4 STK17A PKN3 OBSCN PIM2 AKT2 NEK6 MAP2K6 SLK WNK2 PRKCA ALPK1 CLK1 CAMK1G MAPK1 STK32A MAP3K8 TRPM7 HIPK1 MAPK12 SNRK RIPK1 MAPK6 TNNI3K TRIO …	0.128713	0.476682	0.287025	1.09133	12	437	PKN2 NUAK1 CCNT1 VRK1 ROCK1 GRK6 MAPK8 CCNB2 MYLK3 IKBKB DYRK2 CDK13 RPS6KL1 SYK PRKDC ARAF PIM1 PSKH1 MAP3K8 TSSK1B IKBKE DAPK2 STK33 BRSK1 NRBP1 MAP3K9 RIPK4 PAK1 CDK17 GRK5 RIPK2 MKNK2 GSK3B ERN2 STK38 PIK3R4 PRKAA2 TESK2 MAPKAPK5 ZAK DYRK4 TTK CSNK2A2 CCNH CPNE3 MKNK1 PRKCE MAPK12 MAPK13 CDK18 CAB39 BMPR1A ALPK1 OXSR1 PRPF4B MAP4K4 TLK1 STK39 MAP4K5 STK4 CDK7 DCX ALK PTK2B CDK4 SIK2 NEK10 SGK…	0.00990099	0.574296	0.342127	1.2137	0	437	CAMKK1 NEK5 ILK PHKB MYLK2 CCNB1 SGK1 RPS6KA5 BRAF SBK2 STK39 EIF2AK4 PRKAB2 PRKCA CDK14 PRKCE MAPK15 SLK PRKACG TGFBR3 PRKCQ NEK1 IRAK2 AKT3 CDK5 MAP3K3 STK32B MAP3K5 MAST2 PHKG2 NEK8 ERCC2 LTBP1 EIF2AK1 NEK6 ANKK1 ULK4 CDK13 SPEG PTK2B MKNK2 BCR RIPK1 RPS6KA3 BCKDK PRKACA KSR2 CSNK1D PRKCB MAP3K11 DCLK1 MAP4K4 SGK2 CAB39 RPS6KA6 AKT2 CLK4 MAP3K2 EIF2AK3 ACVR1B WNK2 DAPK2 CDK12 ATM SNRK ARAF ADC…	0.564356	1	0.467006	0.996158	56	437	LATS1 NRK PRKD1 BMPR1B MARK3 MAP3K1 LRRK2 TESK2 PRKG2 BMP2K GTF2H4 PRKCZ CLK3 CDKL2 PRKCH MAP4K1 ADCK1 PKN3 PRKACG MAP3K14 ULK3 MARK4 CSNK2B BRSK2 CCL3 TAOK2 ACVR2A ILK MOS TTN STK39 CAMK1G MAP3K3 TRIO PRKACB BRSK1 CDK12 SNRK ADRBK1 PHKA2 PRKD2 PRKCA PIM3 PRKCB ALK FAM20A TTBK2 MAST3 CCNH TRPM6 ITPKA CDK10 CAMK4 GRK7 GRK4 MAST2 STK10 STK11 PIK3CG STK19 PNCK IRAK2 IKBKB DCLK1 PRKCQ CDK6 DCLK3 DAPK…
GO_GROWTH_FACTOR_BINDING	GO	0.019802	0.505301	0.40102	1.26557	1	122	FGFR2 TRIM16 ACVR1C CD36 IGFBPL1 LTBP3 HAP1 SORT1 NKD2 INSR RPS19 ITGAV FGFR4 COL3A1 KAZALD1 GHR IGF2R IL6R ACVR1 NTRK2 RPS2 TGFBR3 PCSK6 THBS1 HTRA4 HYAL2 COL1A1 WISP1 IL2RG ACVR2A ACVR2B ERBB2 COL6A1 NTRK1 HSPA9 GLG1 KLB RHBDF1 FGFRL1 IL2RB FGFR1 IGFBP7 IGFBP5 GPC1 VASN COL2A1 FGFBP3 NOV NTRK3 IGFBP1 COL1A2 NTF3 IL2RA	0.495049	0.805463	0.282405	1.01259	49	122	IL6ST COL3A1 NRP2 KAZALD1 SCN5A IGFALS S100A13 HSPA9 RPS2 TRIM16 COL1A1 COL5A1 NGFR WISP1 COL1A2 TGFBR2 ACVR2A HTRA4 NRP1 ESM1 NOV IGFBPL1 ACVR2B LIFR IL2RG NTRK1 NTRK3 NTF3 HYAL2 IGF2R SEC61B NTRK2 IL6R IL1RAPL1 IL2RB IL10RA CRIM1 COL6A1 CXCL13 HTRA1 GLG1 FLT1 CEP57 RHBDF2 HAX1 WISP2 PDGFA WISP3 FLT4 ACVR1C IGFBP6 PXDN ITGAV FSTL4 TEK IGFBP3	0.29703	0.940268	0.319324	1.07032	29	122	HTRA4 TGFBR3 FGFR4 THBS1 NTF3 FGFBP3 ESM1 NRP1 LTBP1 NTRK2 IL2RG KLB GPC1 SCN5A FLT1 ITGAV FGFRL1 ACVR1B NTRK1 GHR FGFR3 PXDN FGFBP2 WISP2 GLG1 FURIN IL6ST IL6R ACVR1C IL1RAPL1 HAP1 CD36 CEP57 HSPA9 A2M LTBP3 NOV OSMR HYAL2 IGFALS RPS19 PTPRZ1 BMPR2 TRIM16 WISP3 ACVR1 NRP2	0.178218	0.805733	0.507031	1.05352	17	122	NOV WISP2 A2M PDGFB FGFR3 HTRA4 IGFBP5 NRP2 ACVR2A FGFBP2 CRIM1 PTN FGFRL1 KAZALD1 IGFBP1 IL1RAPL1 FGFR1 KDR COL2A1 PDGFRA NRP1 TGFBR3 IL2RG TGFBR2 FGFBP1 IGFBP3 IL2RA WISP1 KLB NTF3 HTRA3 HTRA1 VASN COL3A1 KL PCSK6 ACVR1B NTRK1 COL1A2 S100A13 NTRK2 RHBDF1 NTRK3 GHR IGFBP7 SCN5A FLT1 CD36 OSMR IL6R IL2RB FSTL4 PXDN
GO_MYELIN_ASSEMBLY	GO	0.02	0.505301	0.57905	1.50438	1	15	FIG4 ILK MPP5 CD9 CNTNAP1 GPC1 DICER1 PIKFYVE	0.33	0.705121	0.403332	1.11653	32	15	MTMR2 DICER1 FIG4 CNTNAP1 PIKFYVE CD9 GNPAT EPB41L3	0.29	0.93724	0.432337	1.11989	28	15	ILK PIKFYVE ERCC2 GPC1 CD9 CNTNAP1 FIG4 MTMR2 DICER1 MPP5	0.237624	0.867023	0.581411	1.10305	23	15	ILK DICER1 NFASC EPB41L3
GO_CATION_SUGAR_SYMPORTER_ACTIVITY	GO	0.02	0.505301	0.57726	1.49973	1	15	SLC35A1 SLC17A5 SLC2A6 SLC2A8 SLC2A9 SLC35A5 SLC35A4 SLC2A13 SLC35A2 SLC2A12	0.27	0.661378	0.423979	1.17369	26	15	SLC45A2 SLC35A1 SLC35A5 SLC2A9 SLC2A13 SLC35A2 SLC35A4 SLC2A6 SLC35A3 SLC2A8 SLC45A4 SLC2A10 SLC2A12	0.63	1	0.367075	0.95084	62	15	SLC35A5 SLC2A13 SLC2A10 SLC35A2 SLC2A8 SLC35A4 SLC35A3 SLC45A2 SLC45A3 SLC2A9 SLC17A5	1	1	-0.306374	NA	0	15	SLC35A2 SLC35A4 SLC35A5 SLC35A1 SLC17A5 SLC2A8 SLC2A9 SLC2A12 SLC2A13 SLC45A3 SLC35A3 SLC2A6 SLC45A2 SLC45A4 SLC2A10
GO_G_PROTEIN_COUPLED_PURINERGIC_NUCLEOTIDE_RECEPTOR_SIGNALING_PATHWAY	GO	0.020202	0.505301	0.571827	1.46318	1	14	PTAFR GPR34 P2RY11 P2RY13 P2RY6 GPR171 P2RY12 GPR87 P2RY2	0.164948	0.540942	0.442022	1.20073	15	14	P2RY6 P2RY11 P2RY10 GPR171 P2RY2 PTAFR P2RY14	0.18	0.873955	0.469651	1.19975	17	14	P2RY6 GPR171 P2RY10 PTAFR GPR87 P2RY11 P2RY4 P2RY12 P2RY2 P2RY1	0.227723	0.854158	0.599626	1.12798	22	14	GPR87 P2RY10 P2RY6 PTAFR P2RY12 P2RY2 GPR171 P2RY1 P2RY13 GPR34 P2RY4
GO_HEXOSAMINIDASE_ACTIVITY	GO	0.020202	0.505301	0.568366	1.45433	1	14	NAGA GM2A NAGLU HYAL2 HYAL1 HEXA SPAM1	0.412371	0.754583	0.392681	1.0667	39	14	HYAL1 HYAL2 HEXB HYAL3 NAGA MGEA5 HEXA SPAM1 NAGLU	0.68	1	0.354804	0.906368	67	14	HEXB NAGPA GM2A HYAL1 HYAL2 HYAL4 HEXDC NAGA	0.00990099	0.531815	0.786961	1.48039	0	14	MGEA5 HEXDC NAGLU CD44
GO_REGULATION_OF_OXIDATIVE_STRESS_INDUCED_NEURON_DEATH	GO	0.0204082	0.505301	0.652211	1.58902	1	11	GNB2L1 HIF1A FBXW7 ATF4 MCL1 PARK7 PINK1	0.548387	0.836864	0.388989	0.988375	50	11	ATF4 PINK1 MCL1 GNB2L1 FBXW7 HIF1A	0.84	1	0.333309	0.801157	83	11	PARK7 FBXW7 MCL1 PINK1 GNB2L1 NONO HIF1A TRPM2 ATF4	0.930693	1	0.425797	0.779214	93	11	MCL1 PINK1 FBXW7 TRPM2 PARK2
GO_ESCRT_III_COMPLEX	GO	0.0204082	0.505301	0.635015	1.54713	1	11	CHMP3 CHMP2A CHMP1B VPS4A CHMP1A CHMP6 CHMP7	0.0215054	0.265689	0.572486	1.45462	1	11	CHMP2B CHMP7 VPS4A CHMP2A CHMP6	0.87	1	0.317578	0.763343	86	11	CHMP6 CHMP7 CHMP2A CHMP1A CHMP3 VPS4A	0.970297	1	0.396189	0.725032	97	11	CHMP2A CHMP4A CHMP7 CHMP6
GO_CARDIAC_MUSCLE_ADAPTATION	GO	0.0204082	0.505301	0.659934	1.60784	1	11	INPP5F HDAC4 KLF15 TCAP NPPA HEY2 MEF2C	0.849462	0.948754	0.316264	0.80359	78	11	GATA6 KLF15 PPP3CA HEY2 TCAP KDM4A NPPA CAMTA2 INPP5F	0.67	1	0.372997	0.896551	66	11	INPP5F KDM4A KLF15 NPPA HEY2 GATA6 PPP3CA MEF2C	0.514851	1	0.540617	0.989337	51	11	MEF2C TCAP PPP3CA GATA6 NPPA HEY2 HDAC4 KLF15
GO_REGULATION_OF_CHOLESTEROL_BIOSYNTHETIC_PROCESS	GO	0.0204082	0.505301	0.59356	1.48961	1	13	ERLIN2 APOE APOB SOD1 POR SEC14L2 DHCR7 ABCG1 SREBF1	0.835052	0.944508	0.291312	0.785432	80	13	SOD1 SEC14L2 POR ABCG1 ERLIN2 APOB SREBF1 FGF1 DHCR7 PRKAA1 ERLIN1	0.06	0.679581	0.520048	1.30987	5	13	SOD1 POR SREBF1 ERLIN2 SCAP ABCG1 SEC14L2	0.237624	0.867023	0.597504	1.11573	23	13	SREBF1 ABCG1 SEC14L2 FGF1 ERLIN2
GO_CYTOPLASMIC_TRANSLATION	GO	0.029703	0.505301	0.478167	1.37896	2	40	RPL29 RPL36A EIF2D GSPT1 RPLP1 FTSJ1 RPL26 EIF3F MCTS1 RPL6 RPL9 RPL7 EIF3J RPLP2 RPL26L1 RPLP0 RPL35A	0.148515	0.50911	0.38253	1.21223	14	40	RPLP0 EIF3D GSPT1 RPL36A EIF3M MCTS1 DENR EIF4EBP1 CDC123 MRTO4 MRPL2 RPL22 EIF3F RBM4 RPL31 SSB RPL26 EIF3J EIF3A EIF4B RPL35A RPL22L1 RPL9 RPL7L1 GSPT2	0.80198	1	0.279367	0.84419	80	40	EIF3J PCBP2 RPL36 GSPT2 EIF2D EIF4H RPL29 RPL15 RPLP1 EIF4B RBM4 RPL22 EIF3F RPL26L1 RPLP0 RPLP2 RPL6 RPL35A EIF3B MCTS1 RPL36A RPL22L1	1	1	-0.582267	NA	0	40	CDC123 EIF3J DENR EIF3D PTBP1 EIF3M RPLP0 RPL26L1 SSB MCTS1 RPL36A RPL35A EIF4H GSPT1 RPL7L1 RPL26 RPL22L1 EIF4EBP1 FTSJ1 EIF3F MRPL2 MRTO4 RPL22 RPL6 PCBP2 RPL9 RPL8 EIF3A EIF2D RPLP2 RPL15 EIF4B EIF3B RPL31 RPL7 GSPT2 RPLP1 RPL29 RPL36 RBM4
GO_LEUKOCYTE_ACTIVATION	GO	0.029703	0.505301	0.355805	1.16813	2	404	RIPK3 THEMIS CD3G SLA2 HDAC5 ITGA4 ZAP70 LCK MYH9 HDAC4 LILRB1 BTN3A1 PRKCB TNFSF4 CLCF1 LRRC8A SBNO2 AMICA1 LAT2 WNT1 APBB1IP FCER1G SLC11A1 SPN TSC1 ITGAL CCL3 TLR1 IGBP1 CRTC3 NCK2 STAT6 FNIP1 AIRE FLT3 DOCK8 TRAF6 LCP2 IL11 CEBPB STXBP3 LY9 IKZF1 PRF1 HAVCR2 CLEC7A EBI3 CXCR2 ELF4 TOLLIP RUNX2 TXLNA ZFP36L2 PTPN22 FOXP3 TPD52 TLR8 CD40 KLF6 TNFSF18 CLEC4E FKBP1B CHGA NFAM1 CD244 JMJD6 WAS SLC…	0.00990099	0.174009	0.319796	1.21356	0	404	KLF6 WNT1 ICOSLG LFNG PLCG2 LEF1 MSH6 ITGB1 EXO1 IFNA7 LY9 NHEJ1 CARD11 SH2D1B KIF13B PRF1 SYK PRKDC TLR4 PLA2G3 SNCA HSH2D CCL5 POU2F2 AZI2 BMX ZNF683 DOCK2 BTK NCSTN RIPK2 CD40LG TCF7 ANXA1 IL13 DPP4 LILRB1 CEBPG CD151 TBX21 ATP11C CHRNA4 CD6 HHEX IL18 PRKCE RPS6 BAK1 ZAP70 S100A13 CD180 LEPR PIK3CD POLM CD8A SNX27 CD3D ITGB2 PSMB10 GLI3 BATF TYROBP PTK2B NDRG1 FUT7 GPR183 SATB1 ADAM9 EOMES MRG…	0.039604	0.679581	0.324455	1.14976	3	404	S100A12 LFNG AIRE HAVCR2 BCL11B LAX1 IFNA7 CD3G BRAF CD6 DNAJA3 CD86 EIF2AK4 PRKCE IFNG HHEX SELPLG CMTM7 BATF2 ADAM9 IL23A IL11 TLR3 BTN3A1 PTPRC STXBP2 LYL1 MLH1 BCL3 WAS PI4K2A IKZF1 EOMES B2M HSPD1 EDN1 PTK2B DDOST FUT7 STXBP3 CD3D PRKCB LCP2 PAX1 TNFSF4 ADA EBI3 CD2 PREX1 ITGA4 TLR7 KLF6 TYROBP CEBPB PLA2G2D LILRB1 NTRK1 BCL2 ATM CD8B STAT6 MYH9 JAG2 IKZF3 PIK3CG ZNF683 SLA2 PSMB10 CCL5 SATB…	0.0693069	0.653163	0.493306	1.05151	6	404	AKAP17A MAFB PPBP CLEC4D IFNG KLRK1 CHRNB2 CD3G LCK IL18 MERTK PIK3CD DOCK8 CRTC3 ZFP36L2 BTK CYP26B1 MEF2C CD7 BTN3A1 PLCL2 TYROBP IL7 CD79B PAX1 IL21R CD244 DLL4 SLAMF1 LEPR CCL3 RHOH CXCR5 IL7R SLAMF6 SH2D1B PYDC1 APBB1IP HHEX LCP2 AIRE CD79A STAT5B PRLR CCL21 ITGB2 BCL11B KLRF2 EDN1 IRF1 TBX21 MICB SNCA HDAC9 ITK IFNA1 PRKCB P2RX7 SLA2 ERCC1 CD4 CORO1A LAX1 CAMK4 IL11 JAK3 CD3E BATF TLR3 CCL5…
GO_B_CELL_HOMEOSTASIS	GO	0.029703	0.505301	0.555399	1.49694	2	21	TNFAIP3 HIF1A NCKAP1L SPNS2 FOXP3 TNFRSF13B BCL2 CASP3 MEF2C	0.36	0.725454	0.377492	1.10696	35	21	TNFAIP3 BAK1 RC3H1 LYN PPP2R3C TNFRSF13B TNFRSF13C BCL2 NCKAP1L HIF1A GAPT RC3H2	0.818182	1	0.281834	0.779733	80	21	NCKAP1L BCL2 PPP2R3C TNFAIP3 BAK1 PKN1 TNFRSF13B FOXP3 SPNS2 RC3H1 MEF2C HIF1A BAX	0.019802	0.553815	0.680496	1.32045	1	21	NCKAP1L MEF2C TNFAIP3 SPNS2 GAPT TNFRSF13C ABL1
GO_RESPONSE_TO_PEPTIDE	GO	0.029703	0.505301	0.348511	1.14259	2	395	AANAT GOT1 GNG13 GFPT1 HDAC5 TRIM16 ATP6V0E1 AKR1B1 GNRHR2 PRKACG ATP6V0E2 ACVR1C TNFAIP3 BCAR1 SOCS1 SLC2A8 CPS1 GPAM QDPR ATP6V1E1 HIF1A SLC25A33 WNT1 CTSB NAMPT SORT1 KLF15 ADCY2 ENPP1 INSR AP3S1 DRD1 ATP6V0C ADCY7 ATP6V1G1 STAR CARD9 TSC1 GLP2R SLC27A1 IRS1 PLN GHR INSIG2 AKT2 ADCY3 PRKAR1A STXBP3 QRFPR ATP6V0D1 EGR2 CREB1 PIK3R3 PRKAR2B EIF2B2 MAPK1 AHCYL1 PTPN22 SLC2A2 ADCY1 SPARC MAX NPPA …	0.0792079	0.391151	0.294557	1.11738	7	395	KLF6 WNT1 PFKFB1 PARP1 RAB13 SRD5A1 PLA2G1B CDC6 PRKDC UPRT SORBS1 IDE CCL5 AGRP GPR22 PAK1 IRS4 YWHAG RIPK2 SLC25A33 KHK TNFAIP3 SLC2A4 IRF5 CPEB1 GSK3B JAG1 ANXA1 PPAT SLC27A1 KLF15 PDE3B GNB1 AVPR1A HNRNPK GNB4 ERBB2IP AKR1B1 ATP6V1A ATP6V0A2 INHBB UCP3 TBC1D4 VLDLR XBP1 OGT PPARG CCL2 TRIM16 CITED1 PRKAR1A QRFPR ARHGEF2 IRS1 GNB3 EPM2AIP1 CAV2 PRKAR2A BMP7 WDTC1 DRD1 COL1A1 BSG ATP6V1G2 CCNA2…	0.405941	0.984803	0.285868	1.01206	40	395	NOS1 ATP6AP1 RNF40 PXN PDE3B BRAF CAV2 KAT2B INPPL1 POR DENND4C ERBB2IP PRKACG ADCY7 WDTC1 PRKCQ SREBF1 FOXC2 GLP2R PHIP MAX ATP6V1E1 ADCY6 CAT EDN1 SLC2A4 ADCY3 PRKACA GOT1 STXBP3 STAR RETN ALDOB GNAS QRFPR FOXO4 KLF6 AKT2 TBC1D4 STAT5A BDH1 CARD9 HCRTR1 GHR PRKAR2A RXFP4 LIPC ENPP1 EIF2B5 ARHGEF2 EEF2K ATP6V0D1 TRPV4 SRC CCL5 PLN GGH ATP6V1H ADIPOQ F7 OGT UPRT TNFAIP3 GNG12 ATP6V0C PIK3R1 AGT W…	0.80198	1	0.455702	0.970907	80	395	XBP1 PRL PDGFB GCG QDPR PRKCZ PDK2 SLC9A1 JAG1 LIPC ATP6V0A1 TCIRG1 PRKACG HCRTR2 CPEB1 SLC34A1 IGFBP5 BCAR1 PCK1 CCL2 CRHBP ATP6V1B1 NOD1 GALP FOXC2 INHBB CYP11B1 PRKACB GLP1R STAT5B PRLR GNG7 GNB3 EDN1 CAV2 HDAC9 SREBF1 BAIAP2 TIMP1 AANAT PTPRN IRS2 ADCY1 TNFAIP3 JAK3 SPARC MC4R GCNT1 CCL5 IGFBP1 UCP3 GCK SSTR5 APOC3 IRS1 PRKCQ AVPR1A CDKN1B PFKFB1 ANXA1 ABCC8 AGT EGR2 INPP5K ENPP1 SH2B2 EPM2AI…
GO_PHOSPHOLIPID_DEPHOSPHORYLATION	GO	0.029703	0.505301	0.535065	1.46631	2	24	INPP5F INPP5B MTMR7 INPP5A SACM1L INPPL1 PTEN EPHX2 INPP5D SYNJ2 MTM1 MTMR3 TMEM55A SYNJ1 INPP5J MTMR1 PTPRQ	0.207921	0.595378	0.395143	1.1748	20	24	MTMR2 INPP5B SYNJ1 MTMR3 INPP5D PTEN MTM1 MTMR1 SACM1L	0.29	0.93724	0.40035	1.11917	28	24	INPPL1 INPP5F OCRL MTM1 MTMR8 INPP5J INPP5D PTEN MTMR1 MTMR3 EPHX2 TMEM55A SACM1L MTMR7 MTMR2	0.772277	1	0.466138	0.911767	77	24	MTMR3 MTMR7 INPP5A INPP5K EPHX2 PTPRQ INPP5E INPP5D SYNJ2 PTEN INPP5B
GO_ANTIGEN_RECEPTOR_MEDIATED_SIGNALING_PATHWAY	GO	0.029703	0.505301	0.372226	1.2006	2	160	TXK THEMIS PRKD2 CD3G FBXW11 SLA2 PSMF1 ZAP70 LCK PSMC1 BCAR1 BTN3A1 PRKCB PSME1 CD247 LAT2 PSMD13 NCKAP1L PSMA3 PAK3 TRAF6 LCP2 MAPK1 KLHL6 FOXP3 SKAP1 PSMD5 PSMA6 NFAM1 WAS FYB LIME1 PSMB10 UBE2V1 CD79A PTEN TAB2 BCL2 CD38 CD3E PIK3CD PAG1 MNDA RFTN2 PSMB11 MEF2C PIK3CA INPP5D PSMD9 PTPRC UBC ITK PRKCQ RELA PTPRJ IGLL5 PSMA5 IGLL1 NFKB1 PAK2 PSMA2 TEC PSMD3 PLCG2 CARD11 UBE2D2 BTK LAT BCL10 PSM…	0.0990099	0.420877	0.308866	1.12418	9	160	SKP1 UBE2N PSMD12 UBC PLCG2 PTPRJ PSMA3 CARD11 IKBKB UBE2D1 SYK CD247 SPPL3 BTK PAK1 GRAP2 RIPK2 CACNB4 INPP5D PSMD4 PSMD14 ZAP70 PTEN PIK3CD CD3D PSMB10 PSME3 PSMD6 PSMD13 PAK3 THEMIS PSMD10 PSMA2 CACNB3 PSMD5 CHUK PSEN1 LYN PSMB4 TRAT1 TAB2 NFKB1 LAT2 LCK PTPRC PDPK1 CD3G PSMC6 WAS CD28 PSMD7 CD19 PRKCQ SPG21 MALT1 PSMA4 LCP2 VAV3 CD4 PSMC3 PSMD1 BCL2 BLK NCKAP1L PAG1 MAP3K7 PRKCB CD3E PSMD2 RL…	0.029703	0.658815	0.348072	1.18361	2	160	TXK PSMA3 CD247 LAX1 UBC CD3G HRAS UBB IFNG PSME1 PRKCQ BTN3A1 PLCG1 NCKAP1L PTPRC WAS TAB2 FYB PSMD10 CD3D PRKCB LCP2 PSMC5 PSMA6 BCL2 PSMC4 SLA2 PSMB10 SKAP1 PSEN1 PIK3R1 CARD11 LAT SPG21 BTK BCAR1 PSMF1 PLCG2 CD3E TRAF6 PSMA4 VAV3 PSMA5 SYK MALT1 PSMB3 INPP5D PSMA7 PTEN PIK3R2 LIME1 UBE2N CD4 MAP3K7 PSMB1 NFAM1 SKP1 TNFRSF21 PIK3CB CUL1 RELA KLHL6 GRAP2 PRKD2 CSK ZAP70 RFTN1 PSMD12 UBA52 CD28 …	0.00990099	0.531815	0.579325	1.21173	0	160	NCKAP1L IFNG CD3G LCK PIK3CD BTK CD247 MEF2C PSMB11 BTN3A1 CD79B BCAR1 MNDA RBCK1 LCP2 CD79A PTPN6 PRKD2 ITK TRAT1 CD19 PRKCB SLA2 DENND1B CD4 SKAP1 RLTPR KLHL6 LAX1 CD3E IGLL1 STK11 IKBKB IKBKG PRKCQ BLK IGLL5 VAV3 WAS TEC PSMB8 PLCG2 RFTN1 CACNB4 THY1 FYB PIK3R1 CD28 PTPRC PAK3 ABL1
GO_POSITIVE_REGULATION_OF_MAPK_CASCADE	GO	0.029703	0.505301	0.344124	1.13613	2	455	CAMK2D MUL1 PRKD2 RAP1A CCL25 FGFR2 XDH MAP3K1 SEMA7A PDGFC DUSP22 CD36 TPD52L1 GNAI2 TAOK2 INSR NEK10 IRAK2 PAK3 MAP3K3 SPAG9 NODAL ILK RYK CRKL MAPKAPK2 FGFR4 TNIK CARD9 CCL3 ADAM8 PDE5A GHRL MAPK8IP2 C5 FBXW7 ITGA1 GHR SAA1 FLT3 CCL11 TRAF6 IL11 FCER1A HTR2C GADD45A MAP2K6 GLIPR2 DRD2 PRKCA CD81 EDA2R HAVCR2 MAPK1 DNAJC27 MAP3K8 C1QTNF2 IL6R RIPK1 PTPN22 NOX1 TRAF7 PLA2G5 PLA2G2A CD40 KISS1R S…	0.108911	0.445437	0.287707	1.09344	10	455	PDCD10 UBC ITGB1 TIAM1 FPR1 CDH2 PLA2G1B SYK TLR4 CCL3L3 MAP3K8 GRM1 C1QTNF1 WNT16 CCL3L1 FRS2 DNAJC27 CCL5 MAP3K9 CD27 DUSP6 PAK1 DBNL TRIM5 MDFIC RIPK2 PTPN11 CD40LG CCR1 ESR2 ERCC6 VEGFA TNFRSF6B MAGED1 LAMTOR1 HTR2C MAPKAPK5 ZAK DUSP9 BIRC7 TNFSF11 NGF CD24 RPS3 PROK2 PRKCE PEA15 PDE5A CCL2 PTEN ABCA7 PSAP CCL26 MAP4K5 TREM2 SHC2 NODAL ALK PTK2B NEK10 PDGFD GPR183 PAK3 CAV2 ADAM9 NENF S1PR2 T…	0.00990099	0.574296	0.355317	1.262	0	455	SOD1 ATP6AP1 S100A12 ILK PSAP TRIM5 HAVCR2 LAMTOR1 UBC BRAF HRAS CAV2 TNFRSF6B PDE5A FGF2 PRKCDBP EGF CD27 PDGFC TLR9 PRKCA NOX1 UBB PRKCE FGFR4 ADAM9 OPRM1 IL11 NODAL TLR3 IRAK2 THBS1 NTF3 ADRB3 HGF MAP3K3 CDH2 PLCG1 MAP3K5 NRP1 NTRK2 GPR55 GPR37L1 VEGFB GRM1 KLB WNT5A EDN1 PTK2B RIPK1 CCL25 SEMA4C TAB2 HTR2C PDE6H MAP3K11 GLIPR2 CCL24 FLT1 BMP2 XCL2 PLA2G5 MDFIC MAP3K2 XDH DRD4 FBXW7 CARD9 NTRK…	0.247525	0.881017	0.479992	1.02521	24	455	NRK TNFAIP8L3 CYSLTR2 MAP3K1 LRRK2 PDGFB GCG TIMP2 PRKCZ MAP4K1 FGFR3 C3 CD44 MAP3K14 GNAI2 PDE5A CCL4L2 FGF21 SLAMF1 CHRNA7 CCL3 TAOK2 CCL2 ILK MOS NOD1 CCL1 TNFRSF19 PYDC1 DRD4 ADRA1B C1QTNF1 TNFRSF25 XDH MAP3K3 TLR9 CCL21 TLR6 IL26 EDN1 MUC20 ARHGEF5 FZD4 PRKD2 ITGA1 PRKCA CAV2 PRKCDBP KSR1 ARRB2 FCER1A ALK GPR55 ADCYAP1 PLCE1 P2RX7 ALOX12B DUSP22 CDK10 IL11 TLR3 CCL5 FGF20 ESR2 CD27 TLR4 PIK3…
GO_ESTABLISHMENT_OF_PROTEIN_LOCALIZATION_TO_ENDOPLASMIC_RETICULUM	GO	0.029703	0.505301	0.412519	1.27396	2	104	RPL34 RPL3 RPL29 RPL36A SEC61G SRPRB RPS27 RPS23 RPS19 RPLP1 RPS7 SRP72 RPS11 RPL26 RPL24 SEC63 RPS12 RPL18A RPL6 RPL39 RPS25 RPL11 SRPR ZFAND2B RPS2 RPS9 RPS13 RPL9 SRP14 RPL28 RPL7 SRP54 RPL23A RPL14 SEC61A1 RPLP2 RPL21 RPL26L1 SPCS2 SRP68 RPLP0 RPL35A RPL13A RPL7A RPL12 RPS15A RPS29 RPL32 RPS21 RAB3GAP1 RPL27A RPL17 RPL37A RPL5 RAB10 RPL37 FAU RPS26 RPS6 RPS4Y1	0.217822	0.608802	0.313096	1.11137	21	104	RPL12 RPL37 RPL4 SPCS1 RPS20 RAB3GAP2 RPLP0 RPS15A RPL5 RPS3 RPL36A RPS6 RPS23 RPS2 RPS17 RPL11 SRP14 SRP68 RPS8 RPL23A RPL30 SEC61A1 RPS29 RPL22 RPL27 RPS25 RPS12 RPL18A RPS7 RPL24 SRP72 RPS14 RPS18 SRPR RPL31 RAB3GAP1 RPL26 SRPRB RPL3 RPL21 SRP54 RPL34 RPSA ZFAND2B RPL35A SEC61G RPS10 RPL37A CHMP4B	0.158416	0.863741	0.341825	1.13429	15	104	RPL38 SEC61A1 SSR3 SRPRB ZFAND2B RPL23A SRP54 RPS21 RPL36 SRP14 RPL23 RPS16 RPL3 RPL18 SEC62 RPS28 RPL32 RPL18A RPS17 RPL13 RPL39 RPL4 FAU RPS26 RPL29 RPL15 RPLP1 RPS14 SRPR RPL13A RPL14 RPS23 RPL19 RPS3A RPL22 RPS19 RPS15 RPS18 RPS4X RPS11 UBA52 RPL26L1 RPLP0 RPS27A RPS6 RPLP2 RPL34 RPL37A RPSA RPL28 SEC63 RPL21 RPL6 RPS4Y1 RPS9 RPL35A SRP72 RPS7 RAB3GAP1 SRP68 RPL24 RPL3L RPS8	1	1	0.384385	0.794374	100	104	SRP19 RYR2 RPL21 RPL19 RPS4Y1 CHMP4A RPL28 RPS9 RPS18 RPL41 RPL3L
GO_ORGANIC_HYDROXY_COMPOUND_METABOLIC_PROCESS	GO	0.029703	0.505301	0.341212	1.12822	2	476	PPARD PLCZ1 RNF180 GOT1 PAFAH1B1 PRKAG2 GPD2 AKR1B1 INPP5B MVK INSIG1 PNPLA8 ABCA1 TNFSF4 SLCO1B1 HIF1A NPR1 CALM1 ERLIN2 PTAFR DRD1 DGAT1 CYB5R1 TG IMPA2 MTMR7 MVD COQ2 APOE STAR ALOX12 LPCAT4 SLC27A1 CEPT1 ALDH1B1 PDDC1 ACADM SLC44A3 DHRS9 TTR DPAGT1 ABHD3 INSIG2 APOB SLCO1C1 COQ3 ADH4 NSDHL PON1 INPP5A DEGS2 DRD2 CTNS IDI1 ACER2 LPCAT3 SMPD1 RDH12 AKR1C3 PLA2G5 LRAT PLA2G2A LIPC AOC2 FDFT1 CYP…	0.0891089	0.403711	0.290001	1.10142	8	476	MTMR2 EBPL RDH5 SLC22A5 PLCG2 NPC2 FOXE1 ADH6 PLA2G2E ARV1 PLCB2 FABP5 SORD SLC45A2 DDT SRD5A1 APOBR PNPLA8 PLA2G1B ACSS2 NUDT3 INPP5B PLA2G3 SARDH SNCAIP ADH1B SMPDL3A SNCA BAAT SLC44A3 C14orf1 IPPK ACLY SYNJ1 DHRS9 ITPKC PLA2G15 TYR SMPD3 ATP2B2 SLC27A1 NUDT10 INPP5D CYP39A1 PRKAA2 LRTOMT ALDH2 DEGS2 SREBF2 DPM2 AKR1B1 SULT1A3 TTPA PNMT VLDLR PLCH2 LEPR TG PTEN MTPN CITED1 BBOX1 NR1H4 DGAT2 PPI…	0.0594059	0.679581	0.311456	1.11041	5	476	HDC PLCH1 TYR G6PD RDH5 DGAT1 SMPD3 SPTLC2 ABCA1 PLA2G2E INPPL1 FGF2 LGMN CLN8 POR APOL2 BBOX1 SGMS1 ATP2B2 TG HDLBP IP6K2 AOC2 LDLR RDH13 SREBF1 CLN6 SMPD2 PLCG1 SGMS2 ACOT8 IDI1 MBTPS1 DPAGT1 BTBD9 CYP2R1 PLA2G6 ADH4 CAT SLC22A5 ERLIN2 CACNA1H GOT1 FDX1 PARK7 BAAT STAR PCYT1A PNPLA6 TNFSF4 ACOX2 SLCO1B1 LPIN3 SNX17 DHRS9 APOC1 PLA2G5 EBP SARDH SHMT1 APP INSM1 OCRL PLA2G2D PLBD1 DRD4 BCL2 LDHB D…	1	1	0.41834	0.894379	100	476	SLC27A2 MAOA SULT1A1 APOL1 PLA2G4D IP6K2 CEBPA LIPC TM7SF2 TYRP1 SLC34A1 PCK1 LEPR ADH6 INSM1 CLN8 AKR1C3 NPR1 HSD17B1 DIO1 DRD4 CPT1C ISYNA1 ACHE ABCA1 CYP11B1 RDH13 CYP7A1 ASIP SLCO1C1 SNCA SPHK2 SREBF1 MTMR7 PLCE1 PTAFR DGAT2 SULT1A2 ABCG1 ITPKA IPPK FABP5 CYP4F12 INPP5A ACAA1 ENPP2 DMGDH LDLR DHRS9 PLCB1 ACOX2 MBOAT1 DAO NR0B2 CELA3A HSD3B7 FGF23 IYD CPT1A MT3 PECR APOL2 DIO2 PNMT ALOX12 INPP…
GO_RESPONSE_TO_AXON_INJURY	GO	0.029703	0.505301	0.443256	1.28921	2	46	LTC4S RTN4RL1 TXN2 DRD2 NEFH MAX SOD1 MATN2 GIPR CHST3 BCL2 NTRK1 LGALS1 RTN4RL2 ARF4 TNC RXRA FOLR1 DHFR NTRK3 ARG1 LAMB2 MTR NTS	0.376238	0.731938	0.325968	1.05754	37	46	TSPO KCNK2 CALU APOD SOD1 DPYSL3 EPO RTN4RL2 LYN CTNNA1 MATN2 NEFL NTRK1 NTRK3 LTC4S ARF4 MTR AIF1 BCL2 TXN2 NAIP CHL1 CDK1 NTS GIP FOLR1 DHFR APOA1 RTN4RL1 FLRT3 ISL1	0.118812	0.822721	0.400408	1.22337	11	46	SOD1 ARF4 LTC4S MAX NTRK1 BCL2 MTR CDK1 FOLR1 GIPR JAK2 RXRA CTNNA1 NTS LGALS1 GIP FLRT3 MATN2 TNC RTN4RL2 RTN4RL1 CALU NAIP	0.772277	1	0.467718	0.93779	77	46	RTN4RL2 RTN4RL1 FLRT3 JAM3 DPYSL3 NEFH MAX NTRK1 MATN2 ISL1 NTRK3 NTS DRD2 RXRA APOD GIP LGALS1 APOA1
GO_REGULATION_OF_PROTEIN_POLYMERIZATION	GO	0.029703	0.505301	0.369205	1.19075	2	169	SLC39A12 RASA1 FMN1 ACTR3C GMFB LMOD2 TERF1 CDC42EP3 SPTBN1 NCKAP1L PAK3 GMFG FES NCK2 VDAC2 TUBGCP5 CYFIP1 RGS2 TWF1 CCL11 MLST8 CLIP1 VASP AP1AR CORO1B FAM21C JMY TPPP MAPT PICK1 SLAIN2 CAPZB TMOD1 FER WAS ARF6 TWF2 RAC1 CCR7 ARPC1B ABI2 ADD2 SPTA1 BBS4 KIRREL CDC42EP5 CDC42EP1 ARPC2 SPTBN4 SPIRE1 MKKS EML2 ADD1 SNCA CCL24 SCIN PINK1 CAPZA1 TUBGCP4 CAV3 PREX1 CCL26 SGK1 CAPZA2 CDC42EP2 ACTR2 TU…	0.247525	0.642182	0.295091	1.0751	24	169	LMOD2 SPIRE2 CAPG SNCA SPTBN5 WASF1 AVIL HCLS1 RPS3 PRKCE PFN4 MTPN ARPC5L MAGEL2 CCL26 PTK2B PPP1R9A ARPC2 PAK3 CTTN CAPZB CCR7 CDC42EP3 RDX PINK1 WIPF3 NCKAP1 GMFG ABI2 ACTR3C FMN1 NCK2 GRB2 ARF6 WIPF1 TWF1 BBS4 ARFIP1 CDC42EP4 BAIAP2L1 CAPZA3 HCK WAS C15orf62 FHOD3 LATS1 WIPF2 TMOD4 ARFIP2 TUBGCP4 CAV3 ICAM1 FAM21C SPTBN2 CORO1A ARFGEF1 BAG4 ARPC3 SGK1 LRRC16A TWF2 SLC39A12 CLIP1 KIRREL HAX1 N…	0.316832	0.947262	0.307853	1.0473	31	169	SPTA1 SGK1 RASA1 RGS2 GMFG CDC42EP3 PRKCE PICK1 FKBP4 NCKAP1L ARFIP1 WAS PTK2B BAG4 ACTR3C CCL24 TBCD PREX1 EML2 PSRC1 TMOD3 EVL TWF1 VASP SPTBN1 MAPT WIPF3 MLST8 ICAM1 CCL26 SLC39A12 MAGEL2 CORO1A LATS1 TUBGCP6 CDC42EP1 CLASP1 CAPG ABI2 SPTB INPP5J FMN1 SLAIN2 WASF1 NCK2 SPTAN1 CAPZB CDKN1B ARPC4 TUBGCP4 CORO1B CAPZA2 TWF2 MAPRE1 EPS8 TRIM27 FAM21C SPTBN4 BAIAP2 PINK1 HCK WASH1 KANK1 PYCARD PAK3…	0.633663	1	0.469076	0.983028	63	169	EPS8 LATS1 NCKAP1L HCK TMOD4 TUBGCP2 IQGAP2 BBS4 GMFG WHAMM MAGEL2 CLIP3 PYDC1 NPHS1 CCL21 HCLS1 PFN4 VIL1 FHOD3 SNCA BAIAP2 LMOD2 CORO1A RLTPR FES SPTAN1 CDKN1B PICK1 CAV3 PTK2B FMN1 WASH3P WAS SGK1 CTTN EML2 LMOD3 WASH1 TUBGCP6 PAK3 SPTBN1 ABL1 CAPZB TRIOBP WIPF1 CLIP1 RGS2 CAPZA3 CCR7 KIRREL CCL24 CDC42EP2
GO_SPERM_MOTILITY	GO	0.029703	0.505301	0.474041	1.37468	2	43	NPHP4 INPP5B CATSPER3 DDX4 SLIRP DNAH11 SPEM1 TTLL5 APOB LRRC6 ADCY3 TEKT2 ING2 SORD LDHC	0.60396	0.857189	0.29345	0.948207	60	43	DNAH1 LRRC6 SORD INPP5B PRM3 SLC22A16 CCDC40 CCDC39 CATSPER3 ATP2B4	0.910891	1	0.23711	0.720567	91	43	SPEM1 ADCY3 SLIRP ATP2B4 CCDC40 DNAI1 DNAH5 TNP1 TTLL5 GAPDHS TEKT3 TEKT2 SORD CACNA1I CATSPER2 LRRC6 SLC26A8 INSL6 CATSPER4 GAS8 INPP5B APOB DNAH11 AKAP4	0.712871	1	0.47691	0.957279	71	43	DDX4 CACNA1I ATP2B4 GAS8 SLC22A16 CCDC39 CELF3 PGK2 CATSPER1 CATSPER3 PRM3 PLTP TNP1 ATP1A4 SMCP AKAP4 TEKT3
GO_ESTABLISHMENT_OF_LOCALIZATION_BY_MOVEMENT_ALONG_MICROTUBULE	GO	0.029703	0.505301	0.419172	1.28774	2	90	AP3B1 PAFAH1B1 AP3D1 HIF1A RHOT2 DYNC1I1 MAP1B HAP1 RAB6A AP3S1 TTC30A IFT43 SPG7 RAB1A BBS12 APBA1 KIF1B AP3M1 OPA1 RAB21 BLOC1S2 MAPT SOD1 BICD1 PRKCZ TRAF3IP1 IFT20 TTC26 SPG11 PEX14 KIF3B SPAST BLOC1S3 IFT140 NDE1 DYNC2H1 APP	0.455446	0.780016	0.294049	1.03209	45	90	KIF23 KIF13A DYNLL1 ARL3 AP3B2 RAB21 BICD1 BLOC1S2 AP3B1 WDR43 SOD1 IFT27 KIF5B IFT20 PCM1 ARHGAP21 KIF3C NEFL SPG11 PRKCZ BICD2 KIFAP3 DYNC1I1 IFT57 SNAPIN PAFAH1B1 AP3S2 HTT UCHL1 APBA1 ICK RPGR DTNBP1 DYNC2H1 SPG7 LRPPRC HIF1A AP3M1 IFT43 IFT81 OPA1 AP3M2 KIF1A MAPT UXT KIF3A SPAST KIF4A	0.336634	0.959624	0.321826	1.05892	33	90	SOD1 AP3D1 TTC26 DCTN1 MAP1S IFT43 UBB KIF13A OPA1 IFT81 IFT20 APP UXT TRAF3IP1 KIF3C WDR19 CDC42 SPG7 MAPT IFT57 RHOT2 SPAST HAP1 NDEL1 TTC21B BLOC1S2 TMEM201 SSNA1 MAP1B PAFAH1B1 WDR35 AP3S2 AP3B1 IFT27 RAB1A RHOT1 AP3M1 RAB21 KIF3A BLOC1S3 KLC3 DYNC1I1 RPGR IFT140 IFT122 CLN3 KIF3B KIF1B	0.534653	1	0.482526	0.9923	53	90	SPG7 PRKCZ IFT46 ARL3 HTT WDR19 DYNC2H1 TTC21B PEX14 NDE1 VAMP7 IFT140 RHOT2 WDR81 NDEL1 KIF13A MAP1B BICD1 TTC30B
GO_ADP_METABOLIC_PROCESS	GO	0.029703	0.505301	0.450713	1.30907	2	45	ALDOA GPI AK3 AMPD3 PFKM AK5 ADPGK PGM1 PGAM2 LDHA ALDOB NUDT9 OGDHL HK3 PFKFB2 HKDC1 ENO1 OGDH ENO2 AK2 BPGM PGK2	0.148515	0.50911	0.369971	1.19797	14	45	PFKFB1 ENO2 ALDOC AK3 AK1 HKDC1 ENO4 NUDT9 PFKP HK2 HK3 PKLR GAPDH OGDH	0.148515	0.847731	0.391576	1.19629	14	45	OGDH PGAM2 ADPGK AK3 ALDOB ALDOA GALK1 AK4 ALDOC PFKM HKDC1 PGM1 GAPDHS HK1 PGAM4 PGK1 GPI ENO1 PKLR PFKFB2 HK3 GCK	0.326733	0.946572	0.517694	1.04035	32	45	PFKFB4 HKDC1 GCK ENO3 PGK2 PFKFB1 PGAM2 AK1 HK3 HK1 PGAM4 AMPD3
GO_REGULATION_OF_FATTY_ACID_METABOLIC_PROCESS	GO	0.029703	0.505301	0.420442	1.28992	2	87	PRKAG2 INSIG1 APOC2 ERLIN2 PDHX IRS1 INSIG2 AKT2 PDHB FABP1 C1QTNF2 NR1H2 MLYCD PDPR MAPK9 FABP3 PRKAA2 PDK2 APOC1 PLIN5 MID1IP1 HNF4A PDK1 CPT1A SNCA PPARA PPARG PDP1 UGT1A6 SREBF1 APOA5 MLXIPL UGT1A1 METTL20 PIBF1 UGT1A9 UGT1A7 ANXA1 MTOR UGT1A4 UGT1A8 SCAP CNR1 UGT1A3 ACADVL PDK3 IRS2 FAM132B APOC3 AVP DLD NR1H3 INS TWIST1	0.336634	0.707487	0.302697	1.05992	33	87	UGT1A10 SNCA ACACB PDP2 ANXA1 PRKAA2 AVPR1A PPARG DGAT2 IRS1 WDTC1 HNF4A IRS2 ABCD2 ADIPOQ UGT1A6 APOA5 UGT1A7 UGT1A4 UGT1A1 APOC1 PANK2 PDK4 UGT1A9 UGT1A8 UGT1A3 SIRT4 PTGS2 MLYCD INSIG1 INSIG2 GHSR DLD PDK1 LONP2 ERLIN2 GK BRCA1 APOC2 PRKAB2 PDHB NR1H3 ACADVL SREBF1 PDHA1 ACADL APOA1 PDK3	0.940594	1	0.240907	0.786848	94	87	APOC2 PRKAB2 WDTC1 SREBF1 ERLIN2 PDHX RGN FAM132B APOC1 AKT2 ADIPOQ INSIG1 PTGS2 PLA2G4A ACADVL PPARGC1A SCAP PDP1 NR1H3 C1QTNF2 ANXA1 PDK2 SIRT1 PDK3 PLIN5 PRKAG2 MLYCD SNCA TRIB3 CNR1 APOC3 MLXIPL IRS2 MID1IP1 INS PDHB PDHA1 LONP2 APOA4 HNF4A SLC45A3 CPT1A ACACB METTL20	0.138614	0.746588	0.526308	1.07822	13	87	MLXIPL PDK2 FAM132B UGT1A10 FABP1 NR1H3 CNR1 HNF4A SNCA SREBF1 IRS2 DGAT2 UGT1A8 APOC3 IRS1 AVPR1A UGT1A9 ANXA1 UGT1A3 UGT1A1 UGT1A4 CPT1A ACADVL UGT1A6 PPARGC1A C1QTNF2 UGT1A7 FABP3 AVP GHSR ABCD2 ERLIN2
GO_POSITIVE_REGULATION_OF_LEUKOCYTE_PROLIFERATION	GO	0.029703	0.505301	0.389916	1.23855	2	130	TAC1 CDKN1A ZAP70 TNFSF4 CLCF1 GPAM CD274 NCKAP1L CD59 TACR1 ST6GAL1 SPN NCK2 TRAF6 CD81 HAVCR2 EBI3 FOXP3 CD40 CD244 KITLG PNP CD40LG FLT3LG RASAL3 CCL5 IL23A CD6 BCL2 CD38 CD3E PDCD1LG2 SPTA1 ADK IL12RB1 HES1 ZP4 MEF2C HMGB1 SLAMF1 CD55 FGF10 JAK3 SASH3 PTPRC CD276 TNFSF9 PRKCQ MIF CCL19 IL3 IL2RA IL5 IL7 IL12B LEP CD80 WNT3A ANXA1 CARD11 IL1B NCK1 PTH CD24 DNAJA3 LILRB2 VTCN1 VAV3 CD86	0.00990099	0.174009	0.365	1.31059	0	130	IL3 ICOSLG CDKN1A IL6ST CARD11 SYK TLR4 IL21 CCL5 RIPK2 CD40LG ANXA1 IL13 HES1 CD24 CD6 IL12A IL18 ZAP70 RASAL3 GPR183 HAVCR2 PELI1 EPO IRS2 CD74 CD244 LYN CD86 NCK2 MIF SASH3 LEP IL4 TIRAP HHLA2 PTPRC CD28 IGF1 IL6 PRKCQ IL23R ADK PTH CLCF1 ZP4 KITLG SPN CSF1 JAK3 SLAMF1 BST1 IL12RB1 GPAM CORO1A VAV3 CCDC88B CD4 TNFRSF13C IL23A SLC39A10 AIF1 BCL2 ZP3 NCKAP1L CD3E CD55 RLTPR CD40 CD274 CCR2 CD80	0.039604	0.679581	0.370127	1.24405	3	130	VTCN1 SPTA1 HAVCR2 CD6 DNAJA3 CD86 IFNG PRKCQ IL23A NCKAP1L PTPRC IL12RB1 CDKN1A TNFSF4 ADA EBI3 BCL2 CCL5 MIF PNP DHPS LGALS9 CARD11 IL12B IL6ST CORO1A CD55 CD3E TRAF6 VAV3 CD40 RASAL3 IL3 SYK TAC1 SASH3 TNFSF13B CHRNB2 CD274 NCK2 CD81 ANXA1 LEP SLC39A10 SPN TIRAP IL23R IL13 CD4 ZP4 ZP3 SLAMF1 CLCF1 EFNB1 GPR183 BST1 ST6GAL1 CD40LG PTH CCR2 FGF10 ZAP70 CD24	0.0495049	0.608133	0.543749	1.13153	4	130	NCKAP1L IFNG CHRNB2 IL18 MEF2C IL7 IL23R CD244 SLAMF1 SASH3 TMIGD2 WNT3A PYDC1 VTCN1 STAT5B IL12RB1 LILRB2 CD4 IRS2 ZNF335 CORO1A RLTPR JAK3 CD3E CCL5 IL12B TLR4 IL3 ZP4 PRKCQ AGER ANXA1 CD86 CD74 VAV3 TACR1 CD40LG GPR183 IL6 IL2RA CD1D IL5 TNFRSF13C HES1 CD28 IL1B PTPRC CCL19 HAVCR2 IL13
GO_RESPONSE_TO_GLUCAGON	GO	0.029703	0.505301	0.455319	1.33621	2	48	GNG13 PRKACG CPS1 QDPR ADCY2 ADCY7 GLP2R ADCY3 PRKAR1A CREB1 PRKAR2B ADCY1 GLP1R CRY1 GNG8 PRKACB PRKAR2A ADCY6 PRKACA ADCY9 GNG7 GCG SREBF1 ARG1 GNG10 CDO1 GNB3	0.277228	0.663473	0.339775	1.11093	27	48	PFKFB1 GNB1 GNB4 PRKAR1A GNB3 PRKAR2A CCNA2 ADCY7 GCG PRKAR1B HMGCS2 CDO1 GNG13 PRKACA GNG5 ADCY6 ADCY1 QDPR ADCY5 ASS1	0.425743	0.984803	0.338191	1.0334	42	48	PRKACG ADCY7 SREBF1 GLP2R ADCY6 ADCY3 PRKACA GNAS PRKAR2A GNG12 RPS6KB1 GNB3 ADCY9 CPS1 GNB4 PRKACB GCG GNG8 CREB1 GNB1 GLP1R GNG13 GNG10 PRKAR2B PRKAR1A ARG1	0.19802	0.829313	0.53691	1.07934	19	48	GCG QDPR PRKACG PRKACB GLP1R GNG7 GNB3 SREBF1 ADCY1 PFKFB1 CPS1 ADCY8 GNG8 GCGR PRKAR2B ADCY7 HMGCS2 RPS6KB1 GNG2 GNG3 GNG13 ADCY6 CRY1
GO_POSITIVE_REGULATION_OF_MUSCLE_CONTRACTION	GO	0.029703	0.505301	0.470241	1.36366	2	43	MYOCD UCN TACR2 PTGER3 PAWR PTAFR TACR1 RNF207 ATP1A1 NMU RGS2 ADRA1D NPPA CHGA ATP2A1 TBXA2R OXT ABAT F2R ITGA2 NPNT CTTN GSTO1 SPHK1 ADRA1A	0.772277	0.918591	0.262498	0.848195	77	43	KCNQ1 NPY2R ABAT PROK2 CTTN TACR2 HSP90AA1 EDN1 PTGS1 PTAFR PTGS2 PTGER3 ADRA1A SPHK1 GSTO1 CHGA PAWR	0.247525	0.906979	0.367962	1.11822	24	43	PTGER3 RGS2 TACR3 CHRM3 EDN1 TACR2 ADA PTGS1 PTAFR TBXA2R RNF207 PTGS2	0.316832	0.939461	0.520201	1.04418	31	43	NPY2R ATP2A1 ADRA1B EDN1 ABAT PTAFR NPNT F2R PTGS1 RNF207 TACR2 PROK2 TACR1 TBXA2R CTTN OXTR PAWR NPPA RGS2 NOS1AP NMU
GO_POSITIVE_REGULATION_OF_CELLULAR_COMPONENT_BIOGENESIS	GO	0.029703	0.505301	0.348433	1.1425	2	380	GNB2L1 TAC1 BCLAF1 AMIGO2 LIMK1 SFRP1 FMN1 BID MMP1 ACTR3C PSMC1 HDAC4 TERF1 FRMD7 CD36 WNT1 PPP2R5B HAP1 CDC42EP3 NCKAP1L TACR1 APOE FES TSC1 VPS37B EPS8L1 LRTM2 NCK2 TUBGCP5 GHRL FNIP1 RGS2 PIP4K2C CCL11 CNOT6L GPR65 MLST8 COL16A1 CLRN1 PRKCA VPS4A RHOA CREB1 CLIP1 VASP BDNF NR1H2 ERCC5 FAM21C JMY TPPP TMEM27 MAPT SLAIN2 RALA KISS1R SORBS3 PAN3 NTRK2 FER CHGA PIP4K2A SYNPO MAPK9 ARF6 PLEK TWF2 …	0.683168	0.887677	0.252592	0.956787	68	380	WNT1 SYNDIG1 SPIRE2 IRF8 ROCK1 CAPG PARP1 MYLK3 PTPRJ CDH2 LRRC4B RAB3GAP2 TLR4 FLRT2 IDE VPS4A PAK1 SLITRK5 FLRT1 KCTD17 LRRTM3 GSK3B VEGFA EPHB3 FLOT1 RPS3 PRKCE CNOT1 CLRN1 HNF1A TSG101 PIP4K2C ARPC5L RPA1 MAGEL2 CCL26 HAS3 NF2 CAND1 PTK2B ARPC2 CTTN BMP7 MPP7 DNM2 GTF2F2 DPYSL3 HSP90AA1 CCR7 TPR CUL4B UBE2V2 CDC42EP3 MIEN1 EDN1 PINK1 NCKAP1 AMIGO3 RPA3 PPM1F FAF1 NLGN1 ERCC4 F2RL1 CHD1L ACTR3…	0.29703	0.940268	0.293611	1.03929	29	380	WASF2 CLSTN2 SDC1 BMP10 LRTM2 EPHB3 FUZ BRAF HRAS RGS2 CUL4B RALB CDC42EP3 AMIGO2 PRKCA AMOT PRKCE BCAS3 PRKCQ LRRC24 BIK STUB1 PDCD6IP CDH2 NCKAP1L ERCC2 NTRK2 NLGN3 EDN1 PTK2B BAG4 PLEK AMIGO3 ACTR3C CCL24 PSMC5 TP53 SLITRK5 PPM1F FMR1 CUL4A TAL1 NTRK1 PSMC4 ATM LRRN1 RPA3 PSRC1 EEF2K SRC KIT NF2 MED25 EVL MPP7 CDC42 VASP CNOT6L MAPT ERCC3 BMF MLST8 ICAM1 CCL26 LIMK1 AGT AMIGO1 WNT1 EPHA1 RAC2 …	0.940594	1	0.440882	0.939303	94	380	NCKAP1L HCK ARAP1 MMP3 ERCC5 MPP7 FLOT1 TUBGCP2 GTF2H4 IRF8 LRSAM1 IQGAP2 LINGO2 BBS4 EPS8L2 STX18 FHOD1 MAGEL2 HTT PYDC1 NPHS1 CCL21 TLR6 EDN1 ARHGEF5 VIL1 CBLN1 PRKCA ARHGEF10 BAIAP2 P2RX7 ERCC1 HRG PAN3 SNX9 EPHA1 RLTPR FES NLGN3 TLR4 NLGN2 FLRT1 TPBG PIP4K2A NRXN3 PRKCQ CDKN1B CAV3 FLRT3 PTK2B KIAA1324 KDR NLGN1 HNF1A EPB41L5 FMN1 AMIGO1 AGT BMP10 WASH3P PPP2R5B CLSTN2 DPYSL3 AIM2 CLU TACR1 G…
GO_PTERIDINE_CONTAINING_COMPOUND_METABOLIC_PROCESS	GO	0.029703	0.505301	0.482903	1.37348	2	35	QDPR FPGS ATPIF1 MTHFD1L SPR FOLH1 MTHFD2L MTHFD2 ALDH1L1 PAH PCBD2 ALDH1L2 FOLR1 SLC25A32 DHFR FTCD ATIC MTR PCBD1 MTHFS	0.138614	0.494592	0.389609	1.22127	13	35	PIPOX SARDH SLC46A1 PCBD1 SLC25A32 ALDH1L2 MTHFD1L FOLH1 PTS TYMS MTRR SPR QDPR MTR MTHFS PAH GGH ATPIF1 SHMT2 MTHFD2 GART FOLR1 PCBD2 ATIC DHFR ALDH1L1 MTHFD1 FTCD	0.881188	1	0.260911	0.772941	88	35	ATPIF1 PCBD2 SARDH SHMT1 MTR GGH FOLR1 MTHFD2L MTHFS PAH ALDH1L1 DHFRL1 ATIC FOLH1 ALDH1L2	0.970297	1	0.412979	0.826058	97	35	QDPR SLC46A1 MTHFD1L ALDH1L1 SARDH PAH PCBD2 FPGS PIPOX FOLH1
GO_RESPONSE_TO_INSULIN	GO	0.029703	0.505301	0.357266	1.15717	2	201	AANAT GOT1 GFPT1 HDAC5 ATP6V0E1 ATP6V0E2 ACVR1C BCAR1 SLC2A8 GPAM ATP6V1E1 HIF1A SLC25A33 NAMPT SORT1 ENPP1 INSR AP3S1 DRD1 ATP6V0C ATP6V1G1 STAR TSC1 SLC27A1 IRS1 PLN INSIG2 AKT2 STXBP3 ATP6V0D1 EGR2 PIK3R3 MAX NPPA FER ATP6V0A1 ABCC8 ERRFI1 CRY1 PRKCZ PDE3B GSK3A CCL5 INPPL1 FABP3 ATP6V1C1 PDK2 PRLH ALDOB YWHAG FOXC2 SRD5A1 FOXO4 AGRP IL10 CPEB2 GAB1 PIK3C2A PIK3CA MC4R LPIN1 RAB31 SHC1 ATP6V1A…	0.00990099	0.174009	0.356995	1.31508	0	201	PFKFB1 PARP1 RAB13 SRD5A1 PLA2G1B PRKDC UPRT SORBS1 IDE CCL5 AGRP PAK1 IRS4 YWHAG SLC25A33 KHK SLC2A4 CPEB1 GSK3B PPAT SLC27A1 PDE3B HNRNPK ATP6V1A ATP6V0A2 INHBB UCP3 TBC1D4 VLDLR XBP1 OGT PPARG CCL2 CITED1 IRS1 EPM2AIP1 CAV2 WDTC1 DRD1 ATP6V1G2 IRS2 ATP6V0D1 EIF4EBP2 FOXO1 ADIPOQ PKLR EIF4EBP1 RAB31 LYN ATP6V1G1 FOXC2 ATP6V1B2 ATP6V1C1 GRB10 GRB2 ATP6V0E2 LEP ATP6V1E1 BAIAP2L1 SMARCC1 PDPK1 HMG…	0.633663	1	0.284228	0.978936	63	201	ATP6AP1 PDE3B CAV2 KAT2B INPPL1 DENND4C WDTC1 PRKCQ SREBF1 FOXC2 PHIP MAX ATP6V1E1 CAT SLC2A4 GOT1 STXBP3 STAR RETN ALDOB FOXO4 AKT2 TBC1D4 BDH1 ENPP1 EEF2K ATP6V0D1 TRPV4 SRC CCL5 PLN GGH ATP6V1H ADIPOQ OGT UPRT ATP6V0C PIK3R1 USF1 RPS6KB1 GSK3A ATP6V1A RXRA BCAR1 GRB10 SCAP IL10 TSC1 ACVR1C PTPRA SLC2A8 PIK3R3 CPEB2 ATP6V1B2 GAB1 GSK3B LEP ATP6V0A1 PIK3R2 SESN2 PDK2 RAB31 IRS4 SIRT1 EIF4EBP2 PK…	0.178218	0.805733	0.492946	1.03568	17	201	XBP1 PDGFB PRKCZ PDK2 SLC9A1 ATP6V0A1 TCIRG1 CPEB1 BCAR1 PCK1 CCL2 ATP6V1B1 GALP FOXC2 INHBB CAV2 HDAC9 SREBF1 BAIAP2 AANAT PTPRN IRS2 MC4R GCNT1 CCL5 IGFBP1 UCP3 GCK IRS1 PRKCQ PFKFB1 ABCC8 EGR2 INPP5K ENPP1 SH2B2 EPM2AIP1 GPLD1 DRD1 IL6 PDE3B FABP3 PLA2G1B CITED1 MAX GHSR PIK3R1 KL STAR IL10 AGRP ADM NPPA CAPN10 GAB1 APOBEC1 OTC HMGCS2 EEF2K ATP6V0D2 RPS6KB1 RAB13 RXRA PPARG RPE65 CRY1 PAK1 PDK…
GO_PEPTIDYL_THREONINE_MODIFICATION	GO	0.029703	0.505301	0.451634	1.31358	2	46	HIPK3 CAMK2D PRKCB STK39 GALNT3 GALNT11 PRKCA CLK1 MAPK1 GALNT2 ACVR1 MAP3K10 BCL2 HIPK2 CDK5R1 WNK1 NLK PRKACA GSK3B CDK5	0.574257	0.845944	0.296259	0.961154	57	46	VRK1 MAPK8 GSK3B OXSR1 STK39 TGFBR2 PDPK1 TNKS DYRK1A PRKACA LRRK2 CHEK1 CDK5R1 GALNT3 GALNT2 HIPK2 BCL2 PRKCB CLK1 NLK CDK1	0.118812	0.822721	0.400658	1.22414	11	46	MYLK2 STK39 PRKCA CDK5 PRKACA PRKCB ACVR1B BCL2 CDK1 ADRBK1 HIPK3 MAP3K10 HIPK2 GSK3B TAF1 CDK5R1 PKN1 WNK1 MAPK8 GSG2 VPRBP TNKS DYRK1A ACVR1	0.326733	0.946572	0.518462	1.03953	32	46	LRRK2 STK39 ADRBK1 PRKCA PRKCB CAMK2D TGFBR2 ACVR1B
GO_POSITIVE_REGULATION_OF_CELL_ADHESION	GO	0.029703	0.505301	0.345212	1.13367	2	346	AP3B1 HLX FLOT2 PRKD2 HAS2 CITED2 CCL25 SFRP1 FMN1 MIP CD3G AP3D1 ITGA4 CYTH3 ZAP70 LCK LILRB1 FBLN2 CD36 TNFSF4 GPAM RELL2 CD247 CD274 PAWR APBB1IP PTAFR NCKAP1L PAK3 CD59 EDIL3 ITGAV ECM2 NODAL ILK NID1 ALOX12 SPN TSC1 MYB ADAM8 NCK2 HSD17B12 SAA1 RARA TRAF6 NRG1 MLST8 COL16A1 PRKCA HAVCR2 MAP3K8 EBI3 COL8A1 FOXP3 PRR5 ANK3 CD47 TNFSF18 SKAP1 CD244 YES1 PNP PRKCZ CD40LG RASAL3 CCL5 RAC1 GLI3 IL…	0.0495049	0.344166	0.299505	1.13085	4	346	FBLN1 ICOSLG ANK3 ROCK1 LEF1 ITGB1 ECM2 PTPRJ IL6ST CARD11 ETS1 SYK MAP3K8 CD247 IL21 FSTL3 CCL5 PAK1 GRAP2 MAPKAP1 RIPK2 PTPN11 CD40LG CITED2 GSK3B VEGFA ANXA1 AP3B1 NPY2R DPP4 HES1 FLOT1 LILRB1 TNFSF11 CD24 CD6 IL12A ABI3BP IL18 PRKCE ZAP70 XBP1 CCL2 IHH CDH13 RASAL3 CD3D PRR5 GLI3 NODAL PTK2B ARPC2 PAK3 BMP7 ADAM9 DNM2 TGFB2 HAVCR2 VTN WNT5A EPO CCR7 TNFRSF18 CD74 ALOX12 TGFBR2 PPM1F CD244 RAR…	0.19802	0.873955	0.300902	1.06422	19	346	VTCN1 AP3D1 SPTA1 ILK HAVCR2 CD247 IHH PRR5 CD3G BRAF CD6 DNAJA3 CD86 PRKCA PRKCE IFNG PRKCQ ADAM9 IL23A NODAL PLEKHA2 FOXC2 NCKAP1L PTPRC SPOCK2 CD5 NINJ1 TNFRSF18 HSPD1 WNT5A PTK2B BAG4 CCL25 CD47 IL12RB1 CD3D VEGFC RHOD ITGAV NRG1 TNFSF4 MYB ADA EBI3 FOXA2 PREX1 ITGA4 RNASE10 PPM1F LDB1 LILRB1 RAC3 PTAFR SRC RARA CCL5 SKAP1 CDC42 CD83 CCL28 MLST8 PNP DHPS PIK3R1 LGALS9 CARD11 EPHA1 IL12B CD63 …	0.0792079	0.674731	0.494332	1.05095	7	346	DMP1 NCKAP1L IFNG XBP1 KLRK1 CD3G LCK IL18 FLOT1 NPY2R CD247 PRKCZ IL7 CD44 MAP3K14 FOXF1 IL23R CD244 SLAMF1 EDIL3 CYTH3 SASH3 TMIGD2 CCL2 EGFL6 WNT3A ILK PRR5 NINJ1 IL7R FOXC2 PYDC1 TNFRSF18 VTCN1 APBB1IP STAT5B CCL21 SOCS5 PTPN6 IL12RB1 PRKD2 PTN PRKCA LILRB2 RET PTAFR HRG CD4 SKAP1 HAS2 FLCN FN1 EPHA1 CORO1A RLTPR NID1 RHOD JAK3 CD3E CCL5 IL12B LEF1 ZP4 DUSP26 VWC2 NPNT AGR2 PRKCQ CDK6 LILRB1 …
GO_PHOTORECEPTOR_CELL_MAINTENANCE	GO	0.029703	0.505301	0.491053	1.39577	2	34	NPHP4 RP1L1 IQCB1 NXNL2 BBS12 CLRN1 RHO RDH12 BBS2 BBS4 CIB2 MKKS USH1C BBS1 DRAM2 CDHR1 ABCA4 NXNL1	0.0594059	0.374734	0.422344	1.32557	5	34	SPATA7 TULP1 NPHP3 ERCC6 CLRN1 RHO MAK NXNL1 USH2A CDH23 TUB BBS4 CDHR1 CLN8 BBS1 RDH12 CIB2	0.118812	0.822721	0.421862	1.24253	11	34	TULP1 ABCA4 CLN8 BBS1 RP1L1 USH1G TUB IQCB1 NXNL2 CIB2 NXNL1 RP1 USH2A CLRN1 ERCC6 PCDH15	0.207921	0.83965	0.551856	1.10402	20	34	NXNL1 TULP1 BBS4 CLN8 USH2A TUB CDHR1 CNGB1 RHO ABCA4
GO_LEARNING	GO	0.029703	0.505301	0.384159	1.21984	2	129	TAC1 RGS14 GMFB NRGN UCN GPR21 TACR2 HIF1A PPP1R1B DRD1 FOXP2 TACR1 VDAC1 MAPK8IP2 CRH RIN1 GRIN1 ADCY3 DRD2 CTNS CREB1 PRKAR2B JPH3 NTRK2 TH LRRN4 DLG4 AAAS GRM5 PPT1 IFT20 DRD4 ARF4 SLC8A2 TBR1 ITGB1 UBA6 TANC1 DBH SGK1 KIT APP RIC8A EPM2A ATP8A1 CDK5 EIF2AK4 FGF13 TNR HMGCR GPR52 NPTX2 MECP2 COMT SYNJ1 MTOR BCHE EPHB2 ATAD1 NTS NETO1 HRH2 OPRK1 NLGN3	0.455446	0.780016	0.287063	1.03157	45	129	ITGB1 NPTX2 EN1 SHANK1 SYNJ1 SLC6A1 FOXB1 MEIS2 ATAD1 DRD5 CNTN2 GRIN1 DRD1 GRM5 TNR JPH3 TACR2 NRGN VDAC1 IFT20 GRM7 GPR21 PTGS1 NLGN3 PPT1 ATP8A1 OPRK1 GABRA5 SLC8A2 ATP1A2 CTNS ARF4 FGF13 NTRK2 PTGS2 DRD4 PPP3CB NPTN CLN8 HTT SGK1 NTSR1 RGS14 NRXN3 DLG4 EPM2A FOSL1 PPP1R1B MAPK8IP2 HIF1A ADCY3 BTG2 HRH2 SHANK3 SNAP25 NEUROD2 NF1 NDRG4 NTS DEAF1 TH RIN1 EIF2AK4 DBH SHANK2 KIT CHRNB2 HRH1 SLC24A…	0.613861	1	0.290293	0.974767	61	129	ARF4 SGK1 BRAF EIF2AK4 CLN8 GPR21 CDK5 NTRK2 NLGN3 ADCY3 IFT20 TACR2 GPR52 SLC8A2 APP SNAP25 PTGS1 NRGN DRD4 LRRN4 PPT1 KIT NF1 VDAC1 PTGS2 MAPK8IP2 HMGCR RGS14 BCHE ADAM2 TNR PPP1R1B NTS TAC1 ATP8A1 CHRNB2 TANC1 NETO1 DLG4 GRM5 CNTN2 FOSL1 PPP3CB NRXN1 PTPRZ1 EIF4A3 TH RIN1 HRH2 CREB1 GABRA5 JPH3 EN1 TACR1 DBH SYNGAP1 AAAS ADRB2 PRKAR2B CLN3 DRD2 ATAD1 SYNJ1 SLC12A5 NLGN4Y SRF RIC8A DRD5 EPM2A T…	0.693069	1	0.465399	0.968767	69	129	FOXP2 CHRNB2 JPH3 SORCS3 DRD5 ATP1A2 NLGN4X CLN8 HTT DRD4 RIN1 SNAP25 PTN SLC12A5 NLGN3 NRXN3 NPS PTGS1 SHANK2 TACR2 RGS14 RELN TANC1 TACR1 DRD1 SGK1 TBR1 SYNGAP1 LRRN4 BCHE DGKI CTNS STRA6 BRAF NTRK2 PRKAR2B ADAM2 AAAS FOSL1 NTS ARC NETO1 DRD2 HRH1 GRIN1 TNR SLC24A2 NPTX2 SRF MECP2 NRXN2 NLGN4Y PTPRZ1 PTGS2 CNTNAP2 GRM5 DRD3 PAK7 CRH NEUROD2 JPH4 TH DKK1 NRGN NRXN1 DBH GPR52 MEIS2 ATP1A3 KRAS CO…
GO_TRICARBOXYLIC_ACID_METABOLIC_PROCESS	GO	0.029703	0.505301	0.47014	1.34549	2	37	MDH1B GLUD1 IDH3B SUCLA2 SDHB MDH2 GHR PDHB STAT5A ACO2 SDHA IDH3G CS IDH2 OGDHL OGDH	0.19802	0.583161	0.365377	1.15761	19	37	ACO2 ACLY MDH1B NNT PDHA2 MDH1 OGDH SUCLG1 CS SUCLA2 STAT5A SIRT4 IDH1 SUCLG2 SDHC FH SDHD ASS1 DLD ACO1 SDHA PDHB DHTKD1 IDH3A PDHA1	0.217822	0.885634	0.387733	1.16229	21	37	OGDH GLUD1 SUCLA2 MDH2 STAT5A ACO2 SDHB GHR DLST NNT IDH3B SUCLG2 MDH1	0.306931	0.939103	0.523768	1.05021	30	37	SLC34A1 STAT5B PDHA2 GHR MDH1B STAT5A
GO_RESPONSE_TO_PLATELET_DERIVED_GROWTH_FACTOR	GO	0.029703	0.505301	0.579677	1.54684	2	18	HAS2 CREB1 CORO1B FER YES1 ERRFI1 IQGAP1 HYAL1	0.32	0.699934	0.38192	1.08879	31	18	CCL2 PDGFD CCNA2 IQGAP1 HYAL1 ERRFI1 HAS1 DNMT1	0.979798	1	0.190262	0.511521	96	18	SRC CORO1B HYAL1 CREB1 DNMT1 CCL2 FN1 PTN FER IQGAP1 ERRFI1 HAS1	0.019802	0.553815	0.698591	1.33274	1	18	CCL2 PTN HAS2 FN1
GO_NEGATIVE_REGULATION_OF_HOMEOSTATIC_PROCESS	GO	0.029703	0.505301	0.384998	1.215	2	122	RAD50 LCK ARRDC3 TNFAIP3 TERF1 GPAM CALM1 JPH2 HNRNPA1 PML FCER1G CCL3 PINX1 GHRL TRDN HTR2C GAS2L1 DRD2 RYR3 CLDN18 JPH3 UTS2 FKBP1B ITPR2 KITLG TRPA1 CLIC2 CCR7 BCL2 CD38 HTR2B FKBP1A ERCC4 MAFB INPP5D PTPRC ATM MIF ADRA2A CCL19 F2R TPCN1 TNKS2 LDB1 UBASH3B GSTM2 IBTK HMGCR PLCG2 COMT CRHR2 BCL10 ADORA1 PKD2 ITPR1 UCP2 FCRL5 TINF2 GSTO1	0.574257	0.845944	0.274047	0.982621	57	122	RAD50 PLCG2 PARP1 NOL3 TRPV1 TNFAIP3 INPP5D PINX1 HTR2C PRKCE CCR5 IBTK MCOLN1 TERF2 HNRNPU JPH3 EPO CCR7 CD74 CLIC2 NOS1 ENY2 ERCC4 TERF2IP MIF ARRDC3 LCK PTPRC P2RX7 GSTM2 TNKS KLF13 XRCC5 ITPR2 KITLG TPCN1 ANPEP HNRNPA1 GPAM CALCA RASA3 FKBP1A TRDN NTSR1 RYR1 FCRL5 GSTO1 BCL2 TERF1 UCP2 CALM1 GNL3L HTR2B FKBP1B UTS2R ERCC1 ITPR3 CCL21 HNRNPC FCER1G NBN ITPR1 GHRL CCL19 CALM2 CRHR2 TSC22D3 PIM3…	0.0693069	0.712952	0.343289	1.15065	6	122	NOS1 TERF2IP FGF2 GNL3L PRKCE CHERP FCRL5 PTPRC ITPR2 TPCN2 HTR2C ADA LDB1 ACD ARRDC3 BCL2 ATM HTR2B SRC MIF TNFAIP3 HMGCR UBASH3B ADORA1 ITPR1 CCL3 PLCG2 TINF2 TPCN1 TERF2 INPP5D CALCA CCR5 CLDN18 CRHR2 MCOLN1 RAD50 CALM3 PIM3 UTS2 KLF13 FKBP1A GAS2L1 IBTK TRPA1 CSK PIF1 ITPR3 GSTM2 TRDN TNKS LCK P2RX7 CLIC2 XRCC5 NDUFAF2 JPH3 ERCC4 HTR2A CALM1 CCL21 RTEL1 GSTO1 ITPKB DRD2 ADRA2A CCR7 HNRNPA1 AV…	0.287129	0.921071	0.496382	1.03139	28	122	MAFB JPH3 UTS2 LCK PML CCL3 CCR5 CALCA TSC22D3 RYR2 FCRL5 STAT5B HOXA5 CCL21 RTEL1 PIM3 P2RX7 ERCC1 FLCN TNFAIP3 ARRDC3 F2R LDB1 PKD2 CD74 TPCN2 CLIC2 UBASH3B CLDN18 PLCG2 RYR3 NOL3 TNFRSF11B PTPRC CCL19 CRHR2 NOS1 JPH2 DRD2 HTR2A FGF2 FCER1G ITPR2 CCR7 RASA3 PINX1 TINF2 CARTPT IAPP ITPKB
GO_ANION_HOMEOSTASIS	GO	0.029703	0.505301	0.466624	1.35335	2	41	GOT1 GCM2 ABCA1 CPS1 GPAM ENPP1 DGAT1 FGFR4 APOE LIPG SLC34A2 PQLC2 CKB FABP3 PRKAA2 HNF4A ABCG1 CA12 FASLG MLXIPL CETP SLC34A3	0.485149	0.798753	0.310039	0.991194	48	41	SLC34A3 PRKAA2 XBP1 DGAT2 PQLC2 ABCC2 HNF4A SFRP4 GPCPD1 CETP FASLG ABCA1 GPAM ABCG1 GOT1	0.336634	0.959624	0.349554	1.05878	33	41	LIPG DGAT1 ABCA1 GPCPD1 XPR1 FGFR4 GOT1 ENPP1 PQLC2 ABCC2 POLD1 FASLG CA12 CPS1 ABCG1 CACNA1A SIRT1 CKB FGF23 XBP1 MLXIPL APOE INS SLC12A5 GPAM GCM2 SLC34A2 HNF4A	0.425743	1	0.506776	1.01674	42	41	XBP1 MLXIPL TFAP2B SLC34A1 SFRP4 ABCA1 HNF4A SLC12A5 DGAT2 ABCG1 LIPG FGF23 SLC34A3 ENPP1 CPS1 FABP3 GPCPD1 CACNA1A OTC FGFR4 CETP GCM2 SLC34A2 DGAT1 APOA1 FASLG GPAM
GO_REGULATION_OF_CHONDROCYTE_DIFFERENTIATION	GO	0.029703	0.505301	0.445626	1.29108	2	44	ADAMTS7 WNT9A FAM101A RUNX2 EFEMP1 POR GLI3 FAM101B GLG1 MAF PKDCC KIAA1715 SIX2 BMPR1B SCIN GDF5 BMP6 RELA ADAMTS12 HOXA11 SHOX2 CTNNB1 FGF18 AXIN2	0.752475	0.914421	0.27026	0.873125	75	44	PTHLH LOXL2 IHH GLI3 FAM101B BMP6 EFEMP1 GDF5 RUNX2 TRPS1 SHOX2 POR GLG1 FGF18 KIAA1715 SNAI2 AXIN2 HOXA11 GREM1	0.247525	0.906979	0.364026	1.10434	24	44	BMP6 IHH ADAMTS7 POR FAM101B SNAI2 RUNX2 GLG1 KIAA1715 GLI3 SOX5 RARB GDF6 SOX9 RELA TRPS1 SOX6	0.940594	1	0.427485	0.858023	94	44	BMPR1B LOXL2 SOX5 BMP6 PKDCC HOXA11 ADAMTS12 SNAI2 FAM101B ZBTB16 SOX6 PTHLH CHADL WNT9A TRPS1 AXIN2 ADAMTS7 RARG CTGF ACVRL1 GDF6 FAM101A SCIN RUNX2 IHH GDF5 RARB
GO_POSITIVE_REGULATION_OF_AXON_EXTENSION	GO	0.029703	0.505301	0.480254	1.36594	2	35	PAFAH1B1 LIMK1 TRPV2 SEMA7A MAP1B ILK NRG1 GOLGA4 MAPT TWF2 CDH4 ISLR2 RUFY3 GSK3B NTRK3 EP300	0.594059	0.85543	0.305993	0.959165	59	35	MACF1 GSK3B VEGFA SEMA5A CDKL5 NRP1 RAB11A NTRK3 PAFAH1B1 CXCL12 GOLGA4 L1CAM TWF2 ADNP NRG1 MAPT MAP1B RUFY3 ILK TRPV2 DSCAM BMPR2	0.425743	0.984803	0.345306	1.02296	42	35	ILK CDH4 NRP1 TRPV2 NRG1 TNFRSF12A MAPT LIMK1 EP300 GSK3B TWF2 NDEL1 MAP1B PAFAH1B1 L1CAM BMPR2	0.465347	1	0.507959	1.01604	46	35	MEGF8 ILK FN1 RUFY3 ANAPC2 NRP1 TNFRSF12A SEMA7A VEGFA NDEL1 DSCAM TRPV2 NTRK3 MAP1B SRF NTN1
GO_MULTICELLULAR_ORGANISMAL_WATER_HOMEOSTASIS	GO	0.029703	0.505301	0.445497	1.31537	2	57	ABCA12 HAS2 PRKACG TP63 ADCY2 ADCY7 ALOX12 ADCY3 PRKAR1A PRKAR2B CLDN4 ADCY1 HRNR ALOX12B HYAL2 PRKACB AQP4 CYP4F2 CYP11B2 PRKAR2A ADCY6 FLG PRKACA ADCY9	0.643564	0.871259	0.278324	0.936281	64	57	GRHL3 PRKAR1A MYO5B PRKAR2A SCNN1G ADCY7 ALOX12 SFN PRKAR1B RAB11A SCNN1A CYP4F2 TRPV4 HYAL2 KRT16 CLDN4 PRKACA ADCY6 ADCY1 AQP3 ADCY5 GBA TP63 ABCA12 ADCY3 CLDN1 RAB11FIP2 CYP4A11	0.732673	1	0.284088	0.890235	73	57	AQP3 PRKACG ABCA12 ADCY7 ADCY6 ADCY3 PRKACA GNAS PRKAR2A TRPV4 ALOX12B FLG CYP4F2 ADCY9 PRKACB HYAL2 ALOX12 RAB11FIP2 TP63 CYP11B2 PRKAR2B ALOXE3 SCNN1A PRKAR1A CLDN4 AVPR2 SRF SCNN1B	0.267327	0.899625	0.520765	1.04974	26	57	CYP26B1 TFAP2B PRKACG SFN PRKACB ALOX12B GRHL3 HAS2 ADCY1 CYP4F12 AQP4 ALOX12 ALOXE3 WFS1 AQP1 ADCY8 AVP AQP3 KRT16 PRKAR2B ADCY7 FLG BPIFA1 HRNR SRF FLG2 ADCY6
GO_GASTRULATION	GO	0.029703	0.505301	0.374693	1.19933	2	149	GNB2L1 SFRP1 FGFR2 CUL3 ITGA4 HMGA2 EPHA2 GPI ITGA8 ITGAV NODAL TWSG1 OTX2 SMAD2 POFUT2 ZBTB17 PRKAR1A UGDH DVL1 COL8A1 SYF2 LEO1 MESP1 DUSP4 SOX7 ACVR1 SMAD4 ARFRP1 DUSP2 RTF1 LAMB3 MMP9 ACVR2A ITGB2 ACVR2B FOXA2 COL6A1 EOMES APLNR FOXC2 LAMB1 CTR9 TXNRD1 KDM6A MKKS ETV2 CER1 ITGB1 SNAI1 SIX2 HHEX MMP14 EPB41L5 NF2 FGF8 CFC1 PRKACA RIC8A MMP8 ITGA2 HOXA11 LDB1	0.574257	0.845944	0.27536	0.99604	57	149	LEF1 ITGB1 EXT2 GSC ITGB3 FRS2 GATA6 NPHP3 MMP2 HHEX RPS6 BMPR1A PRKAR1A ITGB2 TWSG1 NF2 CRB2 NODAL BMP7 EOMES VTN WNT5A OTX2 COL11A1 T TGFBR2 DUSP2 MIXL1 MMP9 ACVR2A SOX17 FOXC2 MMP15 FOXA2 ITGA8 ACVR2B AMOT FOXF1 LAMB3 WNT3 PRKACA CFC1 TLX2 EYA2 DVL1 HIRA INHBA ITGA7 GNB2L1 COL7A1 COL6A1 POU5F1 ITGA3 DLD HSBP1 LAMA3 PAX2 SNAI1	0.435644	0.984803	0.300335	1.01622	43	149	WNT3 KDM6A COL4A2 AMOT HHEX POFUT2 NODAL FOXC2 LAMB3 TWSG1 EXT1 EOMES WNT5A PRKACA TBX6 ITGAV MIXL1 FOXA2 OTX2 ITGA4 LDB1 LAMA3 TAL1 NAT8B ITGB4 SMAD1 NF2 EYA2 SNAI1 PAF1 EXOC4 EXT2 MESP1 RTF1 ETV2 ITGA8 CFC1 EYA1 MMP15 UGDH CUL3 MMP9 GPI ITGB2 FGF8 FOXF1 ITGA2 LRP6 ELF5 APLNR BMPR2 RPS6 SMAD4 ACVR1 VANGL2 GNB2L1 SOX2 HSBP1 AXIN1 INHBA SYF2 DUSP2 ARFRP1 CRB2 HNF1B COL11A1 DUSP4 PRKAR1A CTNNB1 GAT…	0.732673	1	0.464938	0.970014	73	149	LAMB1 GSC ETV2 DVL1 GDF3 EXOC4 FOXF1 T MEGF8 ACVR2A WNT3A ZBTB17 FOXC2 HHEX POFUT2 MMP8 COL11A1 ITGB2 UGDH CRB2 FN1 LEF1 HOXA11 WLS APLNR LDB1 SOX2 EPB41L5 WNT3 EOMES MMP14 LAMA3 TGFBR2 FOXA2 HNF1B GATA6 NOG WNT11 VTN ITGA3 COL12A1 PAX2
GO_REGULATION_OF_CD4_POSITIVE_ALPHA_BETA_T_CELL_ACTIVATION	GO	0.029703	0.505301	0.473568	1.3553	2	37	HLX TNFSF4 NCKAP1L MYB RARA FOXP3 TNFSF18 PRKCZ IL23A IL12RB1 HMGB1 CD55 JAK3 SASH3 PRKCQ IRF4 CCL19 CD83 IL27 IL12B CD80 ANXA1	0.118812	0.46116	0.394285	1.2492	11	37	C10orf54 IL27 RIPK2 ANXA1 RC3H1 RARA CD86 SASH3 IL4 PRKCZ IL6 PRKCQ IL23R CD83 NLRP3 JAK3 IL12RB1 IL23A MYB NCKAP1L CD55 CD80 TNFSF18 LGALS9	0.039604	0.679581	0.453734	1.36014	3	37	CD86 IL27 IFNG PRKCQ IL23A NCKAP1L IL12RB1 TNFSF4 MYB RARA CD83 LGALS9 IL12B CD55 SASH3 SOCS5 ANXA1 IL23R	0.0990099	0.701923	0.56272	1.12831	9	37	NCKAP1L IFNG PRKCZ IL23R SASH3 SOCS5 IL12RB1 JAK3 IL12B PRKCQ AGER ANXA1 CD86 MYB IL6 RARA CCL19
GO_ALCOHOL_METABOLIC_PROCESS	GO	0.029703	0.505301	0.346708	1.13819	2	344	PPARD PLCZ1 GOT1 PAFAH1B1 PRKAG2 GPD2 AKR1B1 INPP5B MVK INSIG1 PNPLA8 ABCA1 TNFSF4 CALM1 ERLIN2 PTAFR DGAT1 CYB5R1 IMPA2 MTMR7 MVD COQ2 APOE STAR LPCAT4 SLC27A1 CEPT1 ALDH1B1 SLC44A3 DHRS9 TTR DPAGT1 ABHD3 INSIG2 APOB COQ3 ADH4 NSDHL PON1 INPP5A DEGS2 IDI1 ACER2 LPCAT3 SMPD1 RDH12 AKR1C3 PLA2G5 LRAT PLA2G2A LIPC FDFT1 CYP7B1 RDH11 ISYNA1 SGPP2 SORD SNX17 TM7SF2 CHKB CH25H MBTPS1 STARD3 IPMK LDLRA…	0.0693069	0.38767	0.297609	1.12483	6	344	MTMR2 EBPL RDH5 PLCG2 NPC2 ADH6 PLA2G2E ARV1 PLCB2 FABP5 SORD APOBR PNPLA8 PLA2G1B ACSS2 NUDT3 INPP5B PLA2G3 SARDH ADH1B SMPDL3A SLC44A3 C14orf1 IPPK ACLY SYNJ1 DHRS9 ITPKC PLA2G15 SMPD3 SLC27A1 NUDT10 INPP5D CYP39A1 PRKAA2 ALDH2 DEGS2 SREBF2 DPM2 AKR1B1 VLDLR PLCH2 LEPR PTEN DGAT2 PPIP5K1 CYB5R1 SGPP1 CYB5R2 IPMK PLCZ1 PPARD NPC1L1 SMPD2 CYP24A1 ALDH1A2 CYP27A1 FDX1 CHKB SPTLC1 APOA5 PNPLA4 LPCA…	0.0495049	0.679581	0.325676	1.14994	4	344	PLCH1 G6PD RDH5 DGAT1 SMPD3 SPTLC2 ABCA1 PLA2G2E INPPL1 FGF2 LGMN CLN8 APOL2 SGMS1 HDLBP IP6K2 LDLR RDH13 SREBF1 CLN6 SMPD2 PLCG1 SGMS2 IDI1 MBTPS1 DPAGT1 CYP2R1 PLA2G6 ADH4 CAT ERLIN2 CACNA1H GOT1 FDX1 PARK7 STAR PCYT1A PNPLA6 TNFSF4 LPIN3 SNX17 DHRS9 APOC1 PLA2G5 EBP SARDH APP OCRL PLA2G2D PLBD1 DPM1 CYB5R1 LIPC RETSAT PTAFR CHKA HTR2B CYP27A1 INSIG1 ALDH1B1 ACAA2 GALK1 NUS1 INPP4A HMGCR PLA2G4…	1	1	0.414553	0.881199	100	344	APOL1 PLA2G4D IP6K2 CEBPA LIPC TM7SF2 SLC34A1 PCK1 LEPR ADH6 CLN8 AKR1C3 HSD17B1 ISYNA1 ACHE ABCA1 CYP11B1 RDH13 CYP7A1 SPHK2 SREBF1 MTMR7 PLCE1 PTAFR DGAT2 ABCG1 ITPKA IPPK FABP5 INPP5A ENPP2 DMGDH LDLR DHRS9 PLCB1 MBOAT1 NR0B2 CELA3A FGF23 MT3 PECR APOL2 INPP5K PLA2G4F ITPK1 NPC1L1 PLB1 LPCAT4 GPLD1 SOAT2 ALDH3B1 CHDH PLCG2 PLA2G1B ACER2 PLCD1 BCHE LPIN3 GK2 GC PLCZ1 PLA2G2D STAR DHRS4 OSBPL5 A…
GO_REGULATION_OF_SYSTEM_PROCESS	GO	0.029703	0.505301	0.349673	1.15971	2	495	MYOCD CAMK2D TAC4 TAC1 PPARD NPY1R MLIP SCT OR51E2 UCN HDAC4 FOXN4 KCNJ11 RAB11FIP5 TACR2 SCPEP1 CPS1 SMTNL1 HIF1A PTGER3 VIP DAPK3 NPR1 SEPN1 PAWR CALM1 RANGRF PTAFR STC1 DRD1 SLC1A1 STK39 TACR1 FIG4 ALOX12 PTPRO RNF207 CCL3 PLN ATP1A1 PDE5A GHRL TRDN TRIM63 TLX3 NMU CRH RGS2 TNNT2 HMOX1 NRG1 HTR2C HOPX MYL3 ATP1B2 DRD2 PRKCA ADRA1D FXYD7 PPP1R12B RYR3 KCND1 AHCYL1 CORIN NR1H2 TNNI3 CACNA1F CACN…	0.762376	0.916655	0.250665	0.950523	76	495	NPFF MTMR2 KCNG2 FTO SLC22A5 CACNA2D3 PARP1 P2RX1 STIM1 IL6ST CTNNA3 DICER1 CORIN ATP1B3 P2RX4 NOL3 GRM1 C1QTNF1 KDM5B INHA GATA4 KCNQ1 FIG4 SCN3B PTPN11 CACNB4 ESR2 TLX3 MLIP VIP GSK3B ATP2B2 NPY2R SCN5A GJC1 HTR2C ABAT MYH6 GALR1 AVPR1A MYH7 PROK2 KCNJ14 RAB11FIP1 INHBB FXYD1 PDE5A PKP2 PTEN MTPN HOPX SCN1B SLC1A1 STK39 NPY1R PDE9A CYP2J2 P2RY2 FXYD6 CTTN PPARD CACNA1F DRD1 TGFB2 MYL2 TNR SOD1 …	0.00990099	0.574296	0.325548	1.16009	0	495	NOS1 SOD1 FXYD6 ATP2B3 MYLK2 BMP6 BMP10 SCPEP1 PTGER3 GJC1 SGK1 RGS2 KAT2B PDE5A STK39 KCND1 GLS PRKCA TNNT1 IFNG SLN ATP2B2 KCNE2 TAC4 SLC8A1 TNNI1 KLK8 TNNT2 PRKCQ GTF2I OPRM1 SREBF1 CACNG4 TACR3 CORIN HGF DOCK4 ATP1B3 AKAP9 MYL3 ITPR2 PIN1 CHRM3 ADCY6 SMTNL1 PLA2G6 GRM1 SLC22A5 NLGN3 EDN1 PRKACA TRPC3 CACNA1H HTR2C RANGRF CHRM1 CACNG6 SCN5A RETN NPPC SRL FLT1 TACR2 NRG1 CACNA1D SLC8A2 ADA GNAS…	0.118812	0.711554	0.486967	1.04154	11	495	IRX5 THRA NOV IFNG KCNIP1 UTS2 KCNG2 INHA PDGFB HOPX NPY2R RANGRF GNAO1 SLC9A1 ATP1A2 GJA5 PTPRO KCNK6 TAC4 ECE1 PDE5A TNNT1 IGFBP5 CSRP3 ATP2A1 HRC ATP2B4 CACNG6 CCL3 CRHBP KNG1 NPR1 SLC8A1 TRPC3 CALCA CORIN STK39 CACNA1S NPHS1 NR1H3 INHBB ADRA1B C1QTNF1 FXYD7 OPRL1 RYR2 SCN10A CHRM2 CTNNA3 C1QTNF3 GLP1R TNNI3 ADRBK1 EDN1 CALCRL GUCY1A3 GRIN2D PRKCA SREBF1 NPY1R ABAT STC1 ADCYAP1 PLCE1 BMP6 PTAF…
GO_NEUTRAL_LIPID_METABOLIC_PROCESS	GO	0.029703	0.505301	0.414708	1.26637	2	82	ABHD2 INSIG1 CPS1 GPAM AGPAT3 LPL DGAT1 APOE DAGLA LPCAT4 INSIG2 APOB FABP1 ANG LIPC CYP2E1 PNLIPRP2 LIPF AGPAT1 FABP3 ABHD12 APOC1 GPX1 FABP2 CPT1A LCLAT1 LPIN1 SNCA LPIN2 CAV3 CAT LPIN3 MOGAT1 APOA5 CETP AWAT2 AGPAT2 ACSL4	0.217822	0.608802	0.318076	1.11017	21	82	LPL FABP5 FABP4 APOBR SNCA PTPN11 GPD1 AGPAT2 ABHD6 DGAT2 ABHD12 AGPAT1 TNXB FABP2 ACSL4 APOA5 CETP ACSL1 LPCAT1 APOC1 ABHD2 AGPAT5 SLC22A4 CAV3 CAT GPAM MGLL CYP2E1 FABP7 LPIN2 LCLAT1 DGKK LIPE INSIG1 MOGAT2 INSIG2 AGMO AWAT2 PNPLA2	0.623762	1	0.287352	0.931044	62	82	DGAT1 FABP2 ABHD2 CAT LPL DGKD LPIN3 AGPAT3 APOC1 LIPC FABP4 AGPAT4 DGKK INSIG1 PNLIPRP2 GPD1 PGS1 MOGAT1 CPS1 MGLL ANG LPCAT4 AGPAT1 SIRT1 ACSL4 FABP6 LPIN2 GPD1L GPX1 GK2 LIPF FABP12 PNPLA2 SNCA CAV3 CYP2E1 CEL AWAT2 APOC3	0.792079	1	0.458303	0.936747	79	82	ABHD2 AGMO LIPC LIPF DGKK PCK1 FABP1 SNCA PNLIPRP2 PLCE1 DGAT2 FABP5 APOC3 CAV3 CPT1A LPCAT4 CPS1 MGLL DAGLA FABP3 LPIN3 GK2 DGKD ANG CEL LPL AGPAT2 APOH FABP9 AGPAT4 CETP MOGAT1 DGAT1 APOA1 APOB GPAM G6PC SLC27A5
GO_REGULATION_OF_CELL_CELL_ADHESION	GO	0.029703	0.505301	0.346826	1.13975	2	347	AP3B1 RIPK3 HLX FLOT2 HAS2 CYLD CITED2 CCL25 CD3G FERMT3 AP3D1 ITGA4 ZAP70 LCK LILRB1 DUSP22 TNFSF4 GPAM PTGER3 CD247 ADAMTS18 WNT1 CD274 PAWR PTAFR NCKAP1L PAK3 CD59 FOXJ1 NODAL ALOX12 SPN MYB ADAM8 NCK2 PDE5A LGALS3 RARA TRAF6 PRKAR1A CEBPB MLST8 NFKBID PRKCA HAVCR2 MAP3K8 EBI3 PTPN22 FOXP3 PRR5 ANK3 CD47 CD300A TNFSF18 SOD1 CD244 SOCS6 YES1 PNP SLC46A2 ZNF703 SFTPD PRKCZ PRELID1 CD40LG BTN2A2 …	0.00990099	0.174009	0.31518	1.18933	0	347	WNT1 ICOSLG ANK3 TNFAIP8L2 LEF1 IL6ST CARD11 C10orf54 LGALS3 ETS1 SYK MAP3K8 CD247 C1QTNF1 IL27 IL20RB IL21 FSTL3 CCL5 PAK1 GRAP2 MAPKAP1 RIPK2 PTPN11 CD40LG CITED2 ANXA1 AP3B1 EPHB3 CD300A DPP4 ABAT HES1 FLOT1 LILRB1 TNFSF11 CD24 CD6 IL12A IL18 LAG3 CEACAM1 ZAP70 XBP1 PDE5A CCL2 IHH RASAL3 CD3D HFE PRR5 B4GALNT2 PRKAR1A NF2 GLI3 NODAL FXYD5 PAK3 BMP7 DTX1 HAVCR2 TNR SOD1 WNT5A PELI1 KIAA0922 EPO…	0.0594059	0.679581	0.32541	1.14973	5	347	VTCN1 SOD1 AP3D1 SPTA1 NFKBID FERMT3 HAVCR2 CD247 VPS33B PTGER3 EPHB3 IHH LAX1 PRR5 CD3G CDKN2A CD6 PDE5A DNAJA3 CD86 PRKCA IL27 IFNG DUSP3 PRKCQ SNAI2 IL23A NODAL MAD2L2 NCKAP1L PTPRC PLG CD5 MAD1L1 HSPD1 WNT5A CCL25 ADAMTS18 CD47 IL12RB1 CD3D TNFSF4 MYB BMP2 CYLD ADA EBI3 FOXA2 CD2 FOXJ1 CEACAM1 ITGA4 RNASE10 CEBPB PLA2G2D LILRB1 SOCS6 LGALS3 PTAFR TRPV4 CLPTM1 SRC RARA CCL5 NF2 SIT1 BTN2A2 ADI…	0.455446	1	0.470582	1.00041	45	347	NCKAP1L IFNG XBP1 KLRK1 CD3G LCK IL18 FLOT1 CYP26B1 CD247 PRKCZ IL7 CD44 MAP3K14 IL20RB IL23R PDE5A MAD1L1 CD244 SLAMF1 BTN2A2 SASH3 TMIGD2 CCL2 WNT3A PRR5 IL7R PYDC1 VTCN1 C1QTNF1 STAT5B CCL21 SOCS5 HFE PTPN6 FERMT3 IRF1 IL12RB1 PRKCA ABAT LILRB2 CELSR2 PTAFR CD4 DUSP22 HAS2 CORO1A RLTPR LAX1 CAMK4 JAK3 CD3E CCL5 IL12B LEF1 ZP4 PRKCQ LILRB1 AGER ANXA1 CD86 CX3CL1 PDCD1 SOX2 CEACAM1 CITED2 SIT1 E…
GO_REGULATION_OF_CYTOSKELETON_ORGANIZATION	GO	0.029703	0.505301	0.344899	1.14245	2	486	SPICE1 SLC39A12 TAC1 SBDS PAFAH1B1 CYLD RASA1 LIMK1 SFRP1 FMN1 RGS14 ACTR3C GMFB NUBP1 LMOD2 MYH9 TERF1 FRMD7 CHMP3 BECN1 S100A9 PPP2R4 SUN2 DAPK3 CEP63 CHMP2A CDC42EP3 SPTBN1 NCKAP1L CDK5RAP2 PAK3 TACR1 NPM1 GMFG ILK FES ABL2 CHMP1B TSC1 TMEM67 PAM SENP6 NCK2 TUBGCP5 CYFIP1 RGS2 HDAC3 NEXN TWF1 CCL11 RNF4 CHD3 NEK6 GAS2L1 GPR65 MLST8 RHOA CHMP1A EML1 CLIP1 VASP SSH2 MAPK1 PLXNB1 AP1AR HAUS2 CORO…	0.168317	0.540942	0.283338	1.07529	16	486	KIF23 KIF18A LMOD2 SPIRE2 NEXN TRIM54 CHMP2B ROCK1 TMEFF2 CAPG OFD1 BIRC5 MYLK3 HAUS4 CEP192 SPC25 BIRC3 SEMA3E SNCA SPTBN5 RACGAP1 ARHGAP6 SHANK1 CHMP2A NEB RAN PAK1 WASF1 SH3BGRL3 BORA GRHL3 CDC14A SENP6 CRIPAK BIRC7 TTK AVIL HCLS1 RPS3 HDGFRP3 PRKCE CEP85 PFN4 SEMA5A HAUS1 DYNLT1 S100A8 MTPN F11R ARPC5L MAGEL2 CCL26 ARHGEF2 NF2 PPFIA1 MDM1 PTK2B PPP1R9A ARPC2 PAK3 CTTN TACSTD2 CAPZB CCDC88A CD…	0.19802	0.873955	0.294927	1.05119	19	486	WASF2 SEMA3E SKA2 SPTA1 ILK BMP10 ARHGDIA CCNB1 SPAG5 SGK1 BRAF HRAS RASA1 SIGLEC15 S100A9 RGS2 GMFG CDC42EP3 AMOT PRKCE BCAS3 GOLGA2 PICK1 FKBP4 RCC2 PRKCQ HAUS5 AFAP1 NTF3 PDCD6IP CDK5 NCKAP1L GAS2L2 ARFIP1 NEK6 HDGFRP3 MLH1 WAS INO80 EDN1 PTK2B BAG4 CCDC88A SENP6 SPICE1 CSNK1D PLEK ACTR3C CCL24 RHOD TBCD CYLD PREX1 PPM1F TMEM67 PLXNB1 TRAF3IP1 ABL2 EML2 MYH9 ARHGEF2 PSRC1 TRIM54 TRPV4 PPP2R4 T…	0.960396	1	0.436164	0.932508	96	486	EPS8 PHPT1 LATS1 NCKAP1L HCK TMOD4 ARAP1 CDC14A EML1 TUBGCP2 MEF2C SLC9A1 PKD1 IQGAP2 OR2A4 BBS4 CEP120 UVRAG EPHA3 GMFG DIXDC1 WHAMM WNT3A ILK MOS FHOD1 MAGEL2 CLIP3 NEXN PYDC1 NPHS1 STMN3 CCL21 EDN1 HCLS1 ARHGEF5 PFN4 VIL1 FHOD3 SNCA ARHGEF10 BAIAP2 P2RX7 LMOD2 C16orf45 GRHL3 HRG EPHA1 CORO1A RLTPR RHOD APC2 FES SPTAN1 GAS2L2 LZTS2 SENP6 PRKCQ CDKN1B PICK1 CAV3 DAPK3 PTK2B RBM14 JAM3 FMN1 RGS14…
GO_NEGATIVE_REGULATION_OF_CALCIUM_ION_TRANSPORT	GO	0.029703	0.505301	0.443507	1.30154	2	48	LILRB1 PTGER3 PAWR CALM1 STC1 PLN TRDN DRD2 FKBP1B NOS3 CLIC2 DRD4 BCL2 TLR9 FKBP1A CAV3 ADRA2A SEMG1 GSTM2 GNAO1 CRHR2 PKD2 ICAM1 FCRL5 LILRB2 GSTO1	0.554455	0.838279	0.297515	0.972757	55	48	SLC30A1 LILRB1 UBQLN1 EPO CLIC2 SPINK1 NOS1 GSTM2 ATP1A2 PTGS2 DRD4 CAV3 ICAM1 CALCA PTGER3 FKBP1A TRDN NTSR1 FCRL5 GSTO1 BCL2 PAWR CALM1 GNAO1 FKBP1B PLN NOS3 OPRL1 CALM2 CRHR1 CRHR2	0.118812	0.822721	0.397824	1.21562	11	48	NOS1 PTGER3 TLR9 SLN FCRL5 FMR1 LILRB1 DRD4 BCL2 SPINK1 PLN PTGS2 ICAM1 CALCA CRHR2 CALM3 NOS3 TRIM27 FKBP1A GSTM2 TRDN CLIC2 CAV3 OPRL1 GNB5 CALM1 GNAO1 GSTO1 DRD2 STC1 ADRA2A SEMG1	0.217822	0.851579	0.533326	1.07213	21	48	GNAO1 ATP1A2 CALCA DRD4 OPRL1 TLR9 FCRL5 LILRB2 STC1 SEMG1 LILRB1 CAV3 PKD2 INPP5K CLIC2 PAWR CRHR2 NOS1 CRHR1 DRD2
GO_REGULATION_OF_LAMELLIPODIUM_ORGANIZATION	GO	0.029703	0.505301	0.474054	1.34831	2	35	EPHA2 HDAC4 BIN3 FRMD7 WNT1 CLRN1 SSH2 CORO1B CAPZB FER TWF2 RAC1 HRG SSH1 WASF2 ARPC2	0.247525	0.642182	0.357861	1.12175	24	35	WNT1 CLRN1 CORO1C ARPC2 CAPZB DNM2 HSP90AA1 NCKAP1 FSCN1 FRMD7 ARHGEF7 LRRC16A SSH3 TWF2 SSH2 KANK1 RLTPR RAC1	0.465346	0.984803	0.335158	0.992897	46	35	WASF2 SRC WNT1 RAC2 SSH1 PLXNB3 FSCN1 RREB1 CAPZB CORO1B TWF2 CLRN1 FRMD7 ARHGEF7 KANK1 SSH2 LRRC16A DNM2 VIL1	0.90099	1	0.431197	0.862498	90	35	VIL1 HRG RLTPR ENPP2 RREB1 BIN3 RAC2 CAPZB ARHGEF7 CLRN1 HDAC4 KANK1 EPHA2
GO_POSITIVE_REGULATION_OF_CYTOKINE_PRODUCTION	GO	0.029703	0.505301	0.345635	1.13307	2	356	TXK PRKD2 SULF2 TRIM16 TNFRSF8 UCN ZNF580 SEMA7A POLR3GL CD36 TNFSF4 HIF1A CLEC6A LPL CD274 SPTBN1 PTAFR POLR3E NODAL FCER1G MAPKAPK2 SLC11A1 SPN CARD9 CCL3 POLR2E TLR1 ADAM8 STAT6 C5 SAA1 RARA HMOX1 TRAF6 CD58 FCER1A CCBE1 CEBPB LY9 DRD2 CREB1 HAVCR2 EBI3 CAMP MRE11A IL6R RIPK1 ATF4 PTPN22 FOXP3 NOX1 PANX1 TLR8 CD40 SOD1 CLEC4E NLRP10 NFAM1 CD244 MAPK9 CCL20 POLR3K PRKCZ AGPAT1 CD40LG THBS1 CREB…	0.0495049	0.344166	0.301507	1.14099	4	356	IRF8 PLCG2 TRIM6 LPL IL6ST LY9 CARD11 SCAMP5 SYK PRKDC TLR4 CASP1 POLR3G IL27 IL20RB IL21 IL17RA FIGF GATA4 RIPK2 CD40LG IRF5 CRCP ANXA1 IL13 ATF2 AGPAT2 FLOT1 IL33 XRCC6 CEBPG ARNT POLR3C FCN1 CD6 CLEC6A IL12A IL18 MAPK13 LSM14A XBP1 CCL2 IL17RC TRIM16 IL12RB2 POLR3H DDX41 ARHGEF2 ATF4 AGPAT1 NODAL P2RY2 TNFRSF8 HAVCR2 SOD1 WNT5A PELI1 EPX CCR7 CD74 ADAM17 IL1RL1 PANX1 ADIPOQ ELANE SERPINE1 C3AR…	0.108911	0.810072	0.310874	1.09749	10	356	VTCN1 SOD1 CAMP ARFGEF2 TXK POLR3E MAVS HAVCR2 ZC3HAV1 LRRFIP1 HRAS CD6 C3AR1 CD86 TLR9 IL27 NOX1 IFNG PRKCQ IL23A NODAL TLR3 THBS1 POLR3A HGF ZNF580 BCL3 LPL B2M HSPD1 WNT5A RIPK1 SULF2 IL12RB1 PARK7 TRIM6 TNFSF4 EBI3 CD2 POLR2E TLR7 IL9 ATF2 CEBPB EIF2AK3 CCBE1 CARD9 STAT6 GSDMD ARHGEF2 PTAFR HTR2B TRPV4 SRC RARA POLR3D ADIPOQ IL12RB2 CCL20 MIF CD83 SPTBN1 PTGS2 CD14 PIK3R1 AGT LGALS9 CARD11 MR…	0.60396	1	0.464324	0.988075	60	356	CARD8 IFNG XBP1 KLRK1 SERPINB7 PRG2 IL18 POLR3GL FFAR3 FLOT1 PRKCZ IRF8 C3 CLEC5A IL20RB GDF2 IL23R CD244 SLAMF1 SASH3 TMIGD2 CCL3 CCL2 EPX LTA SPON2 WNT3A NOD1 CALCA SLAMF6 PYDC1 VTCN1 CHIA TLR9 IL9 C1QTNF3 STAT5B TLR6 IL26 IRF1 IL12RB1 PRKD2 SULF2 FCER1A LILRB2 ADCYAP1 AFAP1L2 P2RX7 LY96 PTAFR CD14 CD4 RLTPR ZBP1 CD3E TLR3 IL12B TLR4 F2R PRKCQ PLCB1 AGER ANXA1 P2RY2 CD86 CX3CL1 C5AR1 POSTN CLEC…
GO_DEPHOSPHORYLATION	GO	0.029703	0.505301	0.352655	1.14867	2	265	INPP5F FBXW11 INPP5B LCK DUSP16 SBF1 ALPI DUSP22 DUPD1 DUSP10 CYCS PTPRN2 CTTNBP2NL PPM1H LHPP FIG4 IMPA2 MTMR7 PTPN18 PTPRO STYX ATP1A1 DUSP13 PON1 PTP4A1 PTPN9 INPP5A PPM1A PHOSPHO2 SSH2 PPP1R3D PTPN22 DUSP4 PPP1R3B SACM1L PTPRE PDPR SGPP2 DUSP15 DUSP19 PTPRU PGAM2 ALPPL2 NT5E INPPL1 IMPA1 DUSP2 SSH1 PTEN BCL2 EPHX2 PPM1M ALPP MDP1 CDC14A FBP2 PON3 PP2D1 PTPN3 PTPRK DUSP28 PFKFB2 PPEF2 CAMK2G L…	0.584158	0.851243	0.263852	0.985869	58	265	MTMR2 PFKFB1 NTPCR PTPRJ PPM1L PHOSPHO2 INPP5B SYNJ1 DUSP6 FIG4 PTPN11 FBP1 CDC14A MTMR3 PDP2 NANP ACP2 PPP1CC INPP5D MYH6 DUSP9 PPM1K PPP1R15B DUSP16 PTPN5 PTEN DUSP14 PPIP5K1 SGPP1 PPP3CC MTM1 PHPT1 PTPRM RNGTT DUPD1 DUSP2 PPP1R3E MTMR1 INPP4A CDC14C PPM1F INPP1 CTDSPL PPP3CA PTPRH PTPRF DUSP26 ACPT IMPAD1 G6PC3 DUSP13 SACM1L BPNT1 APTX SGPP2 CDKN3 ACP6 LCK PTPRC PHLPP1 TAB1 PPP2R5D PPM1J PGAM5…	0.782178	1	0.271407	0.948163	78	265	PTPRE PPP2R3A PTPDC1 PGAM2 SBF1 PPP1R15B PTPRD INPPL1 PTPN13 DUSP3 RPRD1B THNSL2 INPP5F PTPRC DUSP12 PPM1H DUSP16 UBLCP1 PNKP PTP4A3 LPIN3 TIMM50 PPM1F OCRL FBP1 PHOSPHO2 PTPRO BCL2 DUSP23 PTPN7 PPM1M EYA2 MTM1 INPP4A PTPN9 PPP2R2A UBASH3B PPIP5K2 PPP4C MTMR8 PTPN22 IMPA1 PPEF1 PTPN18 CTDSPL2 CDC14B DUSP15 DUSP22 PTPRA CDC14A SSH1 PDP1 PTPRN2 TAB1 INPP5J ACP6 INPP5D NT5E SSU72 CTTNBP2NL EYA1 CA3 …	1	1	0.43368	0.917283	100	265	PHPT1 LCK CDC14A DUPD1 PTPRO PPP1R3B PPM1D DUSP8 NT5C PON3 PTPN6 DUSP10 MTMR3 PFKFB4 EYA4 PAPL MTMR7 PTPRD PTPRN ACPP NT5C1B DUSP22 PPP1R3E INPP5A CDC14C DUSP26 PNKP PTPRR NT5E PFKFB1 TPTE PGAM2 NUDT16 PPEF2 INPP5K THNSL2 UBASH3B ITPK1 PPP3CA CTDSP2 DUSP27 CA3 EPHX2 PPEF1 LPIN3 PTPRC PTPN7 PGAM4 PPM1E PTPRT G6PC2 PTPRN2 DUSP18 DUSP21 PPM1F PON1 PPP5C PTPRE PFKFB3 DUSP6 PPM1J BTRC LHPP PTPRM DUSP1…
GO_REGULATION_OF_CILIUM_ASSEMBLY	GO	0.029703	0.505301	0.445915	1.30861	2	48	CYLD TBC1D13 TBC1D17 HAP1 TBC1D5 ATG3 ADAMTS16 NOTO TBC1D10A IFT20 BBS4 CCDC151 ATG5 TBC1D9B TBC1D10C MNS1 TBC1D14 IFT140 TBC1D15 FUZ TBC1D2 TBC1D19 TBC1D16 EVI5 TBC1D21 TBC1D20	0.910891	0.971362	0.228275	0.746371	91	48	KCTD17 EVI5 TBC1D14 TBC1D22B TBC1D7 TCHP IFT20 TBC1D5 BBS4 TBC1D15 CCDC151 SGSM3 HTT VDAC3 ATG5 ATG3 TBC1D20 TBC1D2 TBC1D10A EVI5L TBC1D22A TBC1D8 TBC1D16	0.613861	1	0.311109	0.950646	61	48	FUZ DCDC2 ATG3 TBC1D14 TBC1D2 TBC1D1 EVI5L TBC1D15 IFT20 CYLD EVI5 TBC1D8 TBC1D20 HAP1 ODF2 TBC1D10B ATG5 TBC1D3 TBC1D22A SGSM3 TBC1D9B IFT140 MAP4 TBC1D17 TBC1D30 TBC1D21 TBC1D10C TBC1D16 IFT88 CCDC151 TBC1D13 HTT NOTO ADAMTS16	0.742574	1	0.469087	0.942993	74	48	BBS4 HTT DCDC2 IFT88 TBC1D10A ADAMTS16 TBC1D2 TBC1D19 IFT140 FUZ TBC1D30 TBC1D3 TBC1D8 TBC1D22A TBC1D13 HAP1 KCTD17 MNS1 TBC1D17 TBC1D9B
GO_STEROL_TRANSPORT	GO	0.029703	0.505301	0.452935	1.33305	2	49	APOC2 STX12 ABCA1 CD36 APOE STAR APOB VPS4A LIPG ABCA5 ABCA2 LIPC LDLRAP1 APOC1 ARV1 CLU OSBP ABCG1 SYT7 ABCA7 CFTR OSBPL5 APOA5 CETP MSR1 APOM LDLR ABCG5 APOC3 ABCG8 VPS4B CEL	0.356436	0.721639	0.324967	1.06153	35	49	NPC2 ARV1 OSBP VPS4A SYT7 ABCA7 MSR1 ABCA2 NPC1L1 APOA5 CETP SOAT1 APOC1 STAR LDLRAP1 ABCA1 CFTR NPC1 ABCG1 SCARB1 OSBPL5 APOC2 APOB SOAT2 APOA1 CLU LCAT APOA2 CD36 ABCG5 PNLIP LDLR LIPC LRP6 CEL APOA4 SCP2 CAV1 APOC3 ABCG8	0.188119	0.873955	0.385072	1.17765	18	49	LIPG ABCG4 ABCA1 APOC2 STX12 LDLR STAR APOC1 LIPC OSBP ABCA2 OSBPL5 SYT7 PNLIP LDLRAP1 ABCG1 CD36 ABCA5 ARV1 MSR1 CFTR LRP6	0.782178	1	0.464009	0.933646	78	49	LIPC ABCA2 ABCA1 ABCG1 ABCA5 LIPG APOC3 LDLR CLU NPC1L1 SOAT2 STAR OSBPL5 CEL MSR1 ABCG4 SYT7 CD36 ABCA7 CETP APOA1 APOB APOM AKR1C1 APOA5 CAV1 LDLRAP1 CFTR APOE APOA4
GO_POSITIVE_REGULATION_OF_INTRINSIC_APOPTOTIC_SIGNALING_PATHWAY	GO	0.029703	0.505301	0.447915	1.31329	2	50	RIPK3 GNB2L1 BCLAF1 BID LCK S100A9 SERINC3 NCK2 FBXW7 BCL2L1 IL19 NOX1 SOD1 MCL1 DFNA5 BCL2 CLU PARK7 PMAIP1 PLEKHF1 S100A8	0.841584	0.945585	0.251446	0.823172	84	50	SERINC3 RPS3 S100A8 PRKRA DNM1L SOD1 DFNA5 NCK2 LCK PMAIP1 RIPK3 MCL1 BID SIAH1 GNB2L1 TP53 SKIL FBXW7 BCL2 IL19 S100A9 FBXO18 CLU NACC2 PTPN2 IL20RA BCL2L11 PARK2 BBC3	0.495049	0.984803	0.331427	1.01363	49	50	SOD1 BCL2L1 S100A9 NOX1 UBB SFPQ PARK7 SIAH1 TP53 FBXW7 BCL2 BCAP31 BMF PRKRA NCK2 IL19 RIPK3 SIRT1 MCL1	0.841584	1	0.4521	0.908732	84	50	LCK MSX1 SFPQ CLU FIS1 RAD9A NACC2 MCL1 IL20RA SKIL PIAS4 BCL2L1 S100A8 FBXW7 BBC3 CAV1 S100A9
GO_REGULATION_OF_CELL_PROJECTION_ASSEMBLY	GO	0.029703	0.505301	0.379611	1.21548	2	145	CYLD TBC1D13 EPHA2 HDAC4 BIN3 FRMD7 TBC1D17 WNT1 HAP1 CDC42EP3 TBC1D5 ATG3 EPS8L1 ADAMTS16 NOTO CLRN1 SSH2 RALA CAPZB TACSTD2 FER TBC1D10A ARF6 TWF2 RAC1 CCR7 HRG IFT20 SSH1 RHOG BBS4 WASF2 CDC42EP5 CCDC151 CDC42EP1 ARPC2 ATG5 RAB5A PLD1 HNF4A TBC1D9B COBL TBC1D10C MNS1 TBC1D14 IFT140 PRKCQ TBC1D15 CCL19 KIT F2RL1 FUZ TBC1D2 CDC42EP2 MIEN1 SH3YL1 TBC1D19 ZMYND8 TBC1D16 AGRN EPS8L2 EVI5 ARAP1 MTOR…	0.851485	0.948754	0.245595	0.884734	85	145	WNT1 KCTD17 CLRN1 CORO1C PPP1R9A ARPC2 TACSTD2 CAPZB EVI5 DNM2 TBC1D14 DPYSL3 TBC1D22B HSP90AA1 HNF4A TBC1D7 CCR7 CDC42EP3 MIEN1 RDX USP17L2 NCKAP1 TCHP IFT20 TBC1D5 NLGN1 F2RL1 GPM6A ARF6 BBS4 CDC42EP4 WDPCP FSCN1 P2RX7 C15orf62 PRKCQ TBC1D15 FRMD7 CCDC151 ICAM1 RAB17 SGSM3 HTT SSH3 TWF2 VDAC3 PPP1R16B SSH2 STAP1 ATG5 RHOG RAP1GAP KANK1 ATG3 RLTPR TBC1D20 RAC1 TBC1D2 MYO10 CCL21 TBC1D10A RAC2 CD…	0.514852	0.988634	0.295379	0.997444	51	145	WASF2 FUZ HRAS DCDC2 ATG3 CDC42EP3 TBC1D14 BCAS3 RCC2 PRKCQ WDPCP TBC1D2 TBC1D1 EVI5L TBC1D15 IFT20 CYLD FMR1 EVI5 TBC1D8 SRC KIT EVL CDC42 ICAM1 WNT1 ATP8B1 RAC2 TBC1D20 ARAP1 CDC42EP1 SSH1 ZMYND8 PLXNB3 FSCN1 EPS8L1 HAP1 CAPZB MYO10 TWF2 ODF2 RAB17 TBC1D10B ATG5 CLRN1 RAB5A FRMD7 NRXN1 DNM3 TBC1D3 FAM110C WASH1 P2RX7 KANK1 TBC1D22A SGSM3 SSH2 CDC42EP4 TBC1D9B DNM2 COBL F2RL1 IFT140 MAP4 CCL21 U…	0.970297	1	0.425208	0.886077	97	145	ARAP1 BBS4 EPS8L2 PPP1R16B HTT DCDC2 CCL21 HNF4A IFT88 P2RX7 TBC1D10A HRG RLTPR PRKCQ NLGN1 ADAMTS16 FAM110C DPYSL3 TBC1D2 TBC1D19 IFT140 FUZ TBC1D30 WASH1 BIN3 CCL19 AGRN RAC2 CAPZB TBC1D3 ESPN CCR7 CDC42EP2 SRF ZMYND8 ICAM1 TBC1D8 TBC1D22A CLRN1 MIEN1 CDC42EP5 F2RL1 TBC1D13 HAP1 HRAS KCTD17 BCAS3 PRKCD HDAC4 NRXN1 STAP1 KANK1 MNS1 EPHA2 TBC1D17 TBC1D9B CAV1
GO_REGULATION_OF_INTERLEUKIN_6_BIOSYNTHETIC_PROCESS	GO	0.029703	0.505301	0.566154	1.48237	2	16	PTAFR FOXJ1 CARD9 TLR1 GHRL TRAF6 CEBPB	0.79	0.926146	0.289422	0.810222	78	16	INPP5D TIRAP PTAFR CEBPB GHSR TLR6	0.151515	0.858619	0.485451	1.27334	14	16	IFNG FOXJ1 CEBPB CARD9 PTAFR TRAF6 INPP5D TIRAP	0.445545	1	0.53275	1.01752	44	16	IFNG TLR6 PTAFR IL17F GHSR IL1B FOXJ1
GO_NEGATIVE_REGULATION_OF_IMMUNE_RESPONSE	GO	0.029703	0.505301	0.400038	1.24467	2	113	HLX MUL1 TNFAIP3 NLRC5 LILRB1 DUSP22 TNFSF4 DUSP10 RPS19 CD59 CD84 FOXJ1 SPN COL3A1 BCR STAT6 LGALS3 HMOX1 NLRX1 FCRLB DRD2 HAVCR2 NR1H2 FOXP3 CD300A TNFSF18 FER TAP1 ARRB2 GPX1 CEACAM1 SERPINB9 C4BPA IL10 SLAMF1 CD55 INPP5D JAK3 SAMSN1 IL7R PTPRC PPARG TGFB2 IL2RA IFNA2 IL12B AMBP ANXA1 NLRP6 IL33 NDFIP1 CR1 DNAJA3 ADCYAP1 LILRB2	0.554455	0.838279	0.277762	0.98942	55	113	C4BPA NMI C10orf54 LGALS3 COL3A1 IL20RB TNFAIP3 ANXA1 INPP5D CD300A IL33 LILRB1 CEACAM1 SERPINB9 SUSD4 PPARG SAMSN1 NLRC5 HFE TGFB2 HAVCR2 ADAR RC3H1 IL1RL1 C4BPB AMBP ADCYAP1 LYN PSMB4 TAP1 IL4 PTPRC RABGEF1 FOXF1 TYRO3 SPN JAK3 SLAMF1 CR1 PPP3CB THOC1 IRAK3 IL27RA ARRB2 CD55 MASP1 PGLYRP2 CCR2 IFI16 TNFSF18 LGALS9 NR1H3 APOA1 CLEC4G PTPN6 ALOX15 APOA2 PTPN2 MUL1 CUEDC2 ABR XCL1 SERPING1 IL4R AN…	0.326733	0.957161	0.321928	1.07026	32	113	HAVCR2 DNAJA3 PTPRC BCR NLRC5 PGLYRP1 TNFSF4 CD84 NLRP6 FOXJ1 CEACAM1 LILRB1 LGALS3 STAT6 SAMSN1 TNFAIP3 LGALS9 IL12B TGFB2 CD55 IL10 DUSP22 C4BPA NDFIP1 PGLYRP2 CR1 SERPINB9 INPP5D NR1H3 CD300A SOCS5 ANXA1 C4BPB SPN A2M MASP1 TYRO3 NMI SLAMF1 TRIM27 MICA CCR2 RPS19 DUSP10 PPP3CB FOXF1	0.306931	0.939102	0.491041	1.02119	30	113	A2M IL20RB FOXF1 SLAMF1 SERPINB9 IL7R IL13RA2 NR1H3 SOCS5 HFE PTPN6 DUSP10 FCRLB ARRB2 LILRB2 ADCYAP1 DUSP22 ABR TNFAIP3 JAK3 IL12B AMBP LILRB1 ANXA1 CEACAM1 C4BPB PGLYRP3 IL2RA RABGEF1 COL3A1 MICA PTPRC IL10 LGALS3 HAVCR2 FOXJ1 SERPING1 CR1 MASP1 IFNB1 DRD2 SPN ANGPT1 TGFB2 PGLYRP2 CD84 DHX58 IFNA2 TNF SPINK5 PPARG IL33 IRAK3 IL4R C4BPA NLRC5 NR1H2 SERPINB4 SAMSN1 C10orf54 APOA1 TNFSF18
GO_STEROL_METABOLIC_PROCESS	GO	0.029703	0.505301	0.381959	1.20541	2	122	PPARD PRKAG2 MVK INSIG1 ABCA1 TNFSF4 ERLIN2 CYB5R1 MVD APOE STAR INSIG2 APOB NSDHL PON1 IDI1 LIPC FDFT1 CYP7B1 SNX17 TM7SF2 CH25H MBTPS1 STARD3 LDLRAP1 PRKAA2 DHCR7 FDX1 APOC1 ARV1 CYP46A1 CYP11B2 ABCG1 RXRA CAT CFTR HDLBP APP CYP7A1 APOF OSBPL5 SREBF1 APOA5 CYP1B1 CETP HMGCR LEP CYB5R3 GGPS1 CYP8B1 LDLR CEBPA CYP19A1 C14orf1 SCAP CYP51A1 G6PD SREBF2 PTCHD2 HMGCS1 CUBN CYP11B1 CEL CYP39A1 ACAA2 D…	0.178218	0.554612	0.309143	1.10846	17	122	EBPL NPC2 ARV1 APOBR C14orf1 ACLY CYP39A1 PRKAA2 SREBF2 VLDLR LEPR CYB5R1 CYB5R2 PPARD NPC1L1 CYP27A1 FDX1 APOA5 FDFT1 CETP DHCR24 CYP21A2 LEP SNX17 IDI1 IL4 SOAT1 HMGCS2 APOC1 STAR FDX1L LDLRAP1 MVD CYP17A1 MT3 ABCA1 CAT CYP8B1 CYP51A1 CFTR CLN8 PTCHD2 LIPE INSIG1 INSIG2 NPC1 MBTPS2 AKR1D1 ABCG1 CUBN MVK OSBPL1A SCARB1 ERLIN2 MSMO1 CYP7A1 APOL2 OSBPL5 CYP11A1 CYB5R3 CYP19A1 APOB IDI2 SREBF1 SOAT…	0.326733	0.957161	0.31608	1.05945	32	122	G6PD ABCA1 CLN8 APOL2 HDLBP LDLR SREBF1 CLN6 IDI1 MBTPS1 CAT ERLIN2 FDX1 STAR TNFSF4 SNX17 APOC1 EBP APP CYB5R1 LIPC CYP27A1 INSIG1 ACAA2 HMGCR PTCHD2 FDFT1 RXRA OSBPL5 SCAP DHCR24 CYP19A1 APOL1 CH25H NSDHL LDLRAP1 CYP4V2 CYP39A1 ABCG1 LEP CYP7B1 MVD TRERF1 ARV1 CFTR MSMO1 CYP11B1 MBTPS2 PON1 PRKAG2 MVK CNBP	1	1	0.406043	0.843686	100	122	APOL1 CEBPA LIPC TM7SF2 LEPR CLN8 ABCA1 CYP11B1 CYP7A1 SREBF1 ABCG1 LDLR NR0B2 CELA3A MT3 APOL2 NPC1L1 SOAT2 STAR OSBPL5 ERLIN2 CEL HMGCS2 PON1 AKR1D1 CYP21A2 RXRA CELA3B
GO_PATTERN_SPECIFICATION_PROCESS	GO	0.029703	0.505301	0.353959	1.16207	2	404	RFX4 CITED2 SFRP1 FGFR2 SETDB2 HOXC6 KAT2A FOXN4 TP63 DBX1 HIF1A SOX18 HOXB4 SP8 WNT1 RAX DNAH11 DISP1 STC1 FOXJ1 IFT52 NODAL CRKL TTC8 SUFU GNA13 OTX2 SMAD2 PAX8 HOXA2 LRRC6 GALNT11 SEMA3C HOXD11 NOTO HES5 EGR2 PGAP1 TCAP IFT172 HIPK1 ROR2 DSCAML1 CC2D2A MESP1 NEUROD1 GBX2 CCDC103 HEY2 ACVR1 SOSTDC1 TBX5 PITX2 RIPPLY1 PLXND1 SIX1 SMAD4 CTNNBIP1 PCSK6 FOXD1 RFX3 TRAF3IP1 HOXC4 GLI3 MSGN1 ALX1 LRP…	0.722772	0.902239	0.25196	0.956141	72	404	PCSK5 LEFTY1 GREM2 WNT1 HOXB2 LFNG HOXB3 LEF1 DSCAML1 OFD1 LRRC6 HHIP CDX2 HOXD11 GSC HOXB9 PRKDC PSKH1 EN1 SEMA3E SIX1 FRS2 DBX1 NPHP3 HES7 GATA4 DUSP6 SP8 INTU GRHL3 CITED2 FOXB1 VEGFA HOXC10 HES1 HOXD3 SMARCD3 TRA2B HOXB6 HHEX RTTN BAK1 HOXC13 BMPR1A IHH CITED1 HOXB5 C2CD3 HOXB4 CRB2 STK4 GLI3 NODAL HES3 PALB2 BARX1 BMP7 EOMES HOXA9 WNT5A ZEB2 ALDH1A2 CCDC40 OTX2 TDRD5 T SOSTDC1 HOXB7 IRX4 EDN…	0.722772	1	0.271207	0.961072	72	404	SEMA3E BASP1 LFNG PPP2R3A HOXD12 CXXC4 IHH HES3 WNT3 EGF KDM6A SATB2 AHI1 HHEX HOXB9 NODAL FOXC2 HOXC13 NEK8 NRP1 CC2D2A HOXB3 EOMES WNT5A EDN1 IRX3 HES7 AIDA TBX6 GDF11 PAX1 LHX2 CCDC103 MMP21 BMP2 DYNC2LI1 FOXA2 SUFU FOXJ1 OTX2 WNT8A LDB1 TRAF3IP1 TMEM107 ACD SIX3 NEUROD1 PAX6 ATM HOXD11 SETDB2 RPGRIP1L SCMH1 DLX1 WDR19 GBX2 STK4 RING1 SMAD1 MDFI CYP26C1 PSEN1 ARL6 CELSR1 FOLR1 RBPJ HOXC6 SIX1 …	0.60396	1	0.465621	0.992494	60	404	MAFB BMPR1B GSC PLXND1 RBM15 MSX2 RIPPLY2 GDF3 CYP26B1 TTC8 MEF2C IRX2 SP8 CHSY1 PKD1L1 SEMA3F GDF2 DISP1 RAX PAX1 BBS4 FOXF1 GBX2 DLL4 MMP21 T MEGF8 ALX3 CCDC103 SKI HOXB7 ACVR2A WNT3A GPC3 FOXC2 LEFTY1 HHEX HOXC9 MSX1 SEMA3C WDR19 HOXA5 PLXNA2 SMAD6 EDN1 HES3 DYNC2H1 DLX2 FOXH1 TTC21B STC1 SETDB2 CELSR2 GRHL3 FOXN4 CRB2 SHROOM3 HOXB2 SATB2 APC2 CCDC39 LMX1B EMX1 HOXB1 SOSTDC1 LEF1 BICC1 HOXA11 …
GO_REGIONALIZATION	GO	0.029703	0.505301	0.356261	1.16365	2	301	RFX4 CITED2 SFRP1 FGFR2 SETDB2 HOXC6 KAT2A FOXN4 TP63 DBX1 HOXB4 SP8 WNT1 DISP1 FOXJ1 IFT52 NODAL CRKL SUFU OTX2 SMAD2 PAX8 HOXA2 SEMA3C HOXD11 NOTO HES5 EGR2 PGAP1 TCAP IFT172 HIPK1 ROR2 DSCAML1 MESP1 NEUROD1 GBX2 HEY2 PITX2 RIPPLY1 SMAD4 CTNNBIP1 PCSK6 FOXD1 TRAF3IP1 HOXC4 GLI3 MSGN1 ALX1 LRP4 DMRT3 BMP2 ACVR2A ACVR2B FOXA2 HES3 EOMES FOXC2 HOXD10 CDX2 HES1 KDM6A HIPK2 IRX2 TMED2 TBR1 MEF2C COB…	0.564356	0.843144	0.260318	0.985216	56	301	PCSK5 GREM2 WNT1 HOXB2 LFNG HOXB3 LEF1 DSCAML1 HHIP CDX2 HOXD11 GSC HOXB9 PRKDC EN1 FRS2 DBX1 HES7 GATA4 DUSP6 SP8 INTU CITED2 FOXB1 HOXC10 HES1 HOXD3 SMARCD3 TRA2B HOXB6 HHEX HOXC13 BMPR1A HOXB5 HOXB4 CRB2 GLI3 NODAL HES3 PALB2 BARX1 EOMES HOXA9 WNT5A ZEB2 ALDH1A2 OTX2 TDRD5 T HOXB7 EDN1 RFX4 MSX2 ACVR2A SOX17 NBL1 PSEN1 GRSF1 HSPB11 PAX8 FOXC2 FBXL15 MLLT3 NRP1 PGAP1 CDX1 ARL13B FZD5 GDF11 FOXA…	0.326733	0.957161	0.296759	1.04017	32	301	BASP1 LFNG PPP2R3A CXXC4 HES3 WNT3 EGF KDM6A AHI1 HHEX HOXB9 NODAL FOXC2 HOXC13 NRP1 HOXB3 EOMES WNT5A EDN1 IRX3 HES7 AIDA TBX6 GDF11 PAX1 LHX2 BMP2 FOXA2 SUFU FOXJ1 OTX2 WNT8A LDB1 TRAF3IP1 TMEM107 ACD SIX3 NEUROD1 PAX6 ATM HOXD11 SETDB2 RPGRIP1L SCMH1 DLX1 WDR19 GBX2 RING1 MDFI CYP26C1 PSEN1 CELSR1 RBPJ HOXC6 SNAI1 ROR2 WNT1 DNAAF1 PBX2 MSGN1 HOXC10 KAT2A IFT57 MESP1 INTU IFT172 HOXB6 GLI3 HIPK…	0.673267	1	0.463342	0.981778	67	301	MAFB BMPR1B GSC MSX2 RIPPLY2 GDF3 CYP26B1 MEF2C IRX2 SP8 CHSY1 PKD1L1 SEMA3F DISP1 PAX1 FOXF1 GBX2 DLL4 T MEGF8 SKI HOXB7 ACVR2A WNT3A GPC3 FOXC2 HHEX HOXC9 MSX1 SEMA3C WDR19 HOXA5 PLXNA2 SMAD6 EDN1 HES3 DYNC2H1 DLX2 FOXH1 TTC21B SETDB2 CELSR2 FOXN4 CRB2 HOXB2 LMX1B EMX1 HOXB1 LEF1 HOXA11 WLS MYF6 LDB1 OVOL2 CITED2 EPB41L5 WNT3 PBX3 TCAP BASP1 RELN SOX1 NRP1 EGR2 EOMES HES7 HOXC8 BMP2 IFT140 HOXB…
GO_GLYCOPROTEIN_METABOLIC_PROCESS	GO	0.029703	0.505301	0.342383	1.12454	2	341	GLCE ADAMTS7 PPARD SULF2 MGAT3 B4GALT7 B3GALT5 EXTL2 LECT1 RPN1 GALNT8 CHST11 NCAN GALNT6 HIF1A SDF2L1 PMM2 UBE2J1 NGLY1 OSTC B3GALT6 MAN2A2 CANT1 ISPD ST6GAL1 UST GALNT3 GALNT4 ST8SIA6 B3GAT3 FUT2 ST6GALNAC4 POFUT2 MUC7 DPAGT1 ALG1L2 ST6GALNAC5 POMT2 MAGT1 GALNT11 ST3GAL4 ART5 DHDDS POMT1 B3GNT8 ART1 FUT1 GNPTG HS6ST2 GAL3ST4 B3GAT2 ENTPD5 GALNT2 CHST12 BGN B4GALT5 LIPC ALG12 B4GALT4 CHST8 ST3GA…	0.990099	1	0.220871	0.835328	99	341	DERL3 B3GALT5 PARP1 MGAT1 EXT2 ALG1L ALG9 TMEM5 ADAMTS13 ALG3 DPY19L4 ARSB FOXL1 B3GAT1 ADAMTS5 B4GALT4 SPON1 DPM2 EDEM2 CHST8 MAN2A1 MGAT4B EDEM1 OGT RPN1 SGSH SDF2 B4GALNT1 MAGT1 B4GALNT2 B3GNT7 UGGT1 B3GAT3 MCFD2 FUT7 COG3 DPM3 PPARD MAN1C1 B3GALT6 GALNT13 TET3 COL11A1 ST8SIA6 CHST14 ST6GAL2 FUT2 PSEN1 ALG5 B3GNT6 SDF2L1 BCAN IMPAD1 B4GALT1 B4GALT2 GOLPH3 ALG2 DPY19L2 GCNT7 HYAL1 ADAMTS9 PORCN…	0.564356	1	0.279699	0.987176	56	341	ARF4 MAN1A1 GBGT1 FBXO2 LOC100288842 NUDT14 ADAMTS7 B4GALT5 RPN2 HEXB SGSH LECT1 PGM3 COG7 GOLGA2 DPY19L4 GALNT4 ALG1L2 ST6GALNAC3 POFUT2 WBSCR17 THBS1 CHST11 DPAGT1 CHST14 ART4 SPOCK2 EXT1 VEGFB TNIP1 FUT9 HS6ST1 DDOST GPC1 SULF2 TET2 ART1 FUT7 B3GNT3 TET1 PRKCSH B4GALT3 DSE PHLDA1 BMP2 DOLPP1 NAGPA DPM1 ST3GAL3 LIPC PORCN CELA1 GAL3ST4 GNPTG MGAT4A DPY19L2P2 OGT ALG10B PSEN1 MGAT1 SDF2L1 NUS1 C…	0.158416	0.785219	0.48921	1.03983	15	341	MGEA5 BMPR1B GBGT1 ST3GAL2 B3GALT4 LIPC CHSY1 CHST12 DHDDS COG7 MAN2A1 SLC34A1 XYLT2 SGSH MUC5B ST6GALNAC2 CHST7 FUT6 FBXO2 TIPARP CHST9 MGAT3 CSGALNACT1 ADAMTS5 ART5 POFUT2 GALNT7 MAN2A2 SPOCK3 COL11A1 SPON1 MUC20 MUC7 ST3GAL5 SULF2 GALNT10 CHST8 GXYLT2 GALNTL5 CFP GCNT1 MUCL1 GNPTG ART1 B3GALT6 PARP16 B3GALT5 ST6GALNAC3 AGER FUT2 DERL3 DPY19L2P2 VCAN MUC13 ASGR2 CHST13 POMT2 COL2A1 GALNT5 B3GNT…
GO_RHO_PROTEIN_SIGNAL_TRANSDUCTION	GO	0.029703	0.505301	0.454487	1.32892	2	47	ARHGEF3 LIMK1 CDC42EP3 GNA13 EPS8L1 RHOA ARHGEF1 ARHGAP5 TAX1BP3 RHOG EDNRA CDC42EP5 CDC42EP1 GNA12 MYO9B CELSR1 ADRA2A ROCK1 CDC42EP2 COL1A2 RHOD AGTR1 EPS8L2 PTH	0.495049	0.805463	0.308353	1.00674	49	47	ROCK1 ARHGAP6 PHACTR4 CDH13 SYNJ2BP RHOJ COL1A2 CDC42EP3 CHUK CDC42EP4 C15orf62 ARHGAP29 PTH ARHGDIG RHOA CTNNAL1 CELSR1 ROPN1B RHOD RHOG EDNRA ROCK2 ARHGEF3 ARHGEF11	0.821782	1	0.272784	0.831953	82	47	CDC42EP3 RHOD PHACTR4 ARHGEF3 CELSR1 LIMK1 CDC42EP1 GNA12 CNKSR1 EPS8L1 CDH13 RHOA PTH ARHGAP29 ARHGAP5 VANGL2 CDC42EP4 ARHGEF1 TAX1BP3 ADRA2A MYO9B CHUK CDC42EP5	0.940594	1	0.427708	0.858017	94	47	ARHGEF3 EPS8L2 MYO9B ARHGAP29 ARHGAP1 RHOD EDNRA CNKSR1 COL1A2 CDC42EP2 NTN1 CDC42EP5 ARHGDIG GNA12 CELSR1 SYNJ2BP BCL6 AGTR1 ARHGEF1
GO_RESPONSE_TO_REACTIVE_OXYGEN_SPECIES	GO	0.029703	0.505301	0.367062	1.18769	2	186	AKR1B1 TNFAIP3 ZNF580 GPX2 HIF1A CYCS ADPRHL2 TACR1 APOE STAR P4HB STAT6 HMOX1 TXN2 GPX8 FABP1 NOX5 PPIF AKR1C3 CYP2E1 KLF6 SOD1 FER FKBP1B NOS3 TRPA1 KPNA4 EEF2 MPO CCR7 HYAL2 COL1A1 HYAL1 BCL2 GJA3 PDK2 MPV17 ALDH3A2 PARK7 BNIP3 LDHA GPX1 CASP3 SOD2 TXNRD1 PTPRK SETX IL18BP SHC1 CYBB CAT PPP2CB NFE2L2 ETS1 TXNIP CCL19 RELA CRYGD PPARGC1B GSK3B HBA1 EP300 CYP1B1 ARG1 MMP3 PRDX3 TPO IL18RAP MB DP…	0.00990099	0.174009	0.33278	1.22432	0	186	KLF6 PDCD10 TXNIP ETS1 HBB PPARGC1B TNFAIP3 ERCC6 PRDX3 GSK3B ANXA1 EGLN1 APOD CBX8 HBA1 AKR1B1 RPS3 GPX7 GUCY1B3 PPP1R15B UCP3 BAK1 PRDX6 ZNF277 PTK2B DPEP1 PDGFD TXNRD2 ADAM9 STK24 DNM2 COL1A1 SOD1 CCNA2 CCR7 FOXO1 EDN1 NOS1 GSR MB MDM2 TRAF2 PRDX1 TXN APTX HYAL1 ALDH3A2 MPV17 HBA2 IL6 STAR HYAL2 MT3 SHC1 NOX5 IL18BP CAT SLC8A1 CYP2E1 P4HB AIFM1 HDAC2 SDC1 NFE2L2 CRYGD MTR SETX HP ECT2 SPHK1 HD…	0.445545	0.984803	0.29486	1.00833	44	186	MB NOS1 SOD1 GPX8 SDC1 PXN ADPRHL2 PPP1R15B SLC8A1 ADAM9 MAP3K5 GSR CAT ZNF580 AIFM1 EDN1 PTK2B PARK7 STAR ROMO1 CBX8 ADA KLF6 BCL2 CYBB STAT6 MTR SRC CDK1 TNFAIP3 PPARGC1B PLA2G4A STK25 P4HB SCGB1A1 PPARGC1A CYBA GPX2 AKR1B1 EP300 GSK3B IL18BP PPIF ANXA1 HDAC6 HYAL1 BAK1 PDK2 NOS3 OLR1 TPO ETS1 SIRT1 CRYGD HYAL2 KPNA4 RELA FOSL1 TRPA1 STK24 FAS HP ERCC6 GPX1 IL18RAP F3 PTPRN EEF2 PPP5C GPX7 SETX…	0.950495	1	0.446522	0.935554	95	186	IL18BP MMP3 HP GNAO1 PDK2 TXNRD2 AKR1C3 FABP1 HBA1 SLC8A1 EDN1 IL18RAP PTPRN FN1 TNFAIP3 UCP3 AGER ANXA1 PTK2B CRYAB PKD2 MT3 ETS1 PDGFRA TACR1 CBX8 CCS PPARGC1A AQP1 OLR1 IL6 TXNIP HBA2 S100A7 STAR IL1B MAPK7 CCL19 PAX2 ABL1 KLF6 NOS1 PCGF2 FOSL1 PPP5C CCR7 SOD3 NOX5 HBB APOD MAP3K5 NOS3 KCNA5
GO_SIDE_OF_MEMBRANE	GO	0.029703	0.505301	0.353308	1.15848	2	380	TXK RASAL2 CD33 CYLD RASA1 GNG13 RGS9 ANTXR2 CYTH3 ZAP70 LCK TFRC SEMA7A LILRB1 RTN4RL1 ABCA1 CD36 SPPL2A TNK1 GPIHBP1 SELL CD274 GNAI2 CTSB TAPBP CD59 CYTH1 S100A6 KCNJ3 ITGAV FCER1G ITGA2B CEACAM5 FES ABL2 SPN P4HB GNA13 GM2A ITGA1 MS4A2 RGS2 PTK6 GP1BA JAK1 TRAF6 NRG1 FCER1A KCNJ5 PTP4A1 RHOA RAB21 CD9 FCER2 MCF2L FCRL6 PTPN22 NUCB1 CD40 KCNAB2 EZR FER TH CD244 BCAM YES1 DAB2IP ERRFI1 TGFBR3 I…	0.00990099	0.174009	0.324566	1.22941	0	380	CCR4 ITGB1 P2RX1 TIAM1 IL6ST C10orf54 IKBKB SYK SLC22A11 GNGT2 TLR4 RAB21 RACGAP1 GNA15 BMX SPPL3 CD27 BTK GGT5 CD40LG CACNB4 SLC2A4 CCR1 KCNJ5 SELL ANXA1 GNAT1 ASTN1 HTRA2 IL13 MATK LILRB1 GNB1 PDPN CD24 CHRNA4 IL31RA FCN1 EEF1A2 CCR5 CYTH1 LAG3 ZAP70 RGS8 BMPR1A GP1BA PTEN CDH13 CD8A GNAT3 IL12RB2 RASAL3 HFE CLCN3 NRCAM PTK2B ITGA2B CAV2 GNAZ ADAM9 TNK1 SCNN1G GGT1 FCRL6 NGFR CCR7 CTSB TNFRSF18…	0.019802	0.574296	0.335651	1.18809	1	380	VTCN1 RASA2 ENOX2 SDC1 SPTA1 G6PD TNFRSF9 TXK ASPSCR1 RGS7 ITGAE ABCA1 CAV2 RASA1 GNAI3 GNAZ RGS2 CD27 CD86 SRMS AMOT IFNG TGFBR3 PKP4 LDLR ADAM9 RGS8 THBS1 GFRA3 GNAT2 GSR PTPRC PLG JAK1 CD5 IL2RG MCAM TNFRSF18 B2M PTK2B MATK SLC2A4 CD33 IL12RB1 GNAT1 ITGAV NRG1 CYLD ADA GNAS CD2 TNK1 BDH1 LILRB1 BCAM ABL2 F10 GPIHBP1 CD8B RGS9 PTPN7 CLPTM1 SRC KIT CD69 NF1 IL12RB2 CD83 FOLR1 BCAP31 ICAM1 GNG12 …	0.039604	0.608133	0.499935	1.06512	3	380	CCR4 IFNG KLRK1 KCNIP1 HCK CHRNB2 LCK LRRK2 RGS8 FCGR3A BTK GNAO1 CNR2 GPIHBP1 MATK CD79B ECE1 RGS1 GNAI2 CD244 SLAMF1 CYTH3 NPHS2 NCAM1 GGT7 CCR5 CXCR5 IL7R TRAF3 SLC22A11 GP1BA TNFRSF18 VTCN1 CD79A ABCA1 MCAM GGTLC1 GNG7 HFE CEACAM5 IL12RB1 ITGA1 CAV2 ITK F10 CD19 FCER1A P2RX7 SNX18 GNA15 CD14 CD4 SNX9 RLTPR ABCG1 RTN4RL2 FES JAK3 CD3E CD27 TLR4 IGLL1 RTN4RL1 TGM3 IKBKB NRCAM PTK6 LDLR P2RY12 L…
GO_LYTIC_VACUOLE	GO	0.029703	0.505301	0.345335	1.14403	2	484	AP3B1 TSC2 CP GOT1 SLC17A5 TOM1L1 NAGA AP3D1 NAPSA AKR1B1 ARRDC3 TNFAIP3 TRIM23 HPS4 SLC2A8 DNAJC5 NCAN ATP6V1E1 WDR41 CTSZ SPPL2A SLC26A11 RNF152 PLBD2 MMD LAT2 TPP1 HAP1 CTSB SORT1 STARD3NL ENPP1 ATP6V0C STX7 TXNDC5 LRBA RFFL PPT2 ATP6V1G1 SLC30A4 SLC11A1 RNF19B NSF ADAM8 SPNS2 TMEM150A SLC38A9 GM2A GPR137B MYO6 CCDC115 FNBP1 AP3M1 NCF4 NAGLU ATP6V0D1 VPS4A IGF2R CTNS PRF1 VMA21 CXCR2 ABCA5 MAR…	0.0990099	0.420877	0.289954	1.10007	9	484	TINAGL1 TMBIM1 ANK3 CHMP2B EPDR1 NPC2 RHEB AGA GYG2 AP2M1 PRF1 P2RX4 RNF152 PLA2G3 CD1E HPS4 PLEKHM1 CTSZ MYO7A CD68 SNCA TCN2 FMOD ARSB CTSW VPS4A SPPL3 KCNQ1 RILP AP1G1 PLA2G15 NCSTN TYR TNFAIP3 ANXA1 ACP2 AP3B1 NCF2 LAMTOR1 DPP4 RAB7A FLOT1 LAMP3 RAB2A GNB1 CTSC HGSNAT SYT7 MAN2B2 GNB4 GNS AKR1B1 PSAPL1 ATP11C WDR48 ATP6V1A ATP6V0A2 EEF1A2 CHID1 S100A13 SGSH VPS36 PIK3CD NBR1 MMD PRDX6 GPR137B…	0.00990099	0.574296	0.33093	1.17902	0	484	GOPC NOS1 TINAGL1 SOD1 AP3D1 SDC1 SLC38A9 TYR CTSW PSAP DIRC2 SLC36A1 ANKRD27 VPS33B LAMTOR1 ZC3HAV1 GNAI3 DNAJC5 GALNS EGF LGMN ZFYVE26 LRBA TLR9 SNX14 HEXB SGSH VPS18 AP1G1 SIAE KCNE2 RAB5C VPS16 AP2S1 USP4 LDLR STX7 CHIT1 TLR3 CD164 ATP13A2 DNASE2B ATP6V1E1 TM9SF1 SIDT2 STXBP2 TMEM106B RNASE2 CAT RNASET2 TPCN2 PI4K2A RRAGD GPC1 IL4I1 CTSZ ITM2C GOT1 CLCN7 ADA ALDOB TXNDC5 CTSH ARSG VPS11 PCYOX…	0.643564	1	0.462313	0.988305	64	484	HCK CLEC16A SLC30A2 NAGLU LRRK2 PIK3CD KERA FLOT1 MYLPF MYO6 TMEM150C SIDT2 RILP NCF2 CTSF TCIRG1 MLC1 ECE1 NAPSA SGSH UVRAG CRHBP CTSK GPC3 TMEM63A ZFYVE26 ABCA2 TECPR1 TLR9 USP4 RAMP3 CALCRL ARSA SNCA SPHK2 ANXA11 IFITM3 VPS39 ACPP HRG FLCN TMEM150B TNFAIP3 ABCA5 ZNRF2 DPP7 CD68 TLR3 HGSNAT GYG2 SLC48A1 PIK3CG SPNS2 PRELP ARRDC3 LDLR ANXA1 P2RY2 PPT2 CXCR2 KIAA1324 GPC4 VCAN CLCN7 USP6 CD74 VAM…
GO_UBIQUITIN_LIKE_PROTEIN_TRANSFERASE_ACTIVITY	GO	0.029703	0.505301	0.357331	1.17274	2	406	MUL1 RNF180 KLHL28 CCIN HERC1 PIAS1 FBXW11 RNF122 CUL3 FBXO24 PDZRN3 TNFAIP3 UBE2J2 HDAC7 KCTD10 TRIM23 RNF152 PDZRN4 UBE2J1 UBE2E1 RNF144A KLHL21 RFFL ATG3 MED7 VHLL ZSWIM2 HECW2 ATG16L1 RNF19B ASB4 UBE2L3 UBE2I TRIM63 HECTD3 TRIM13 RNF25 FBXW7 TRIM72 PPIL2 TMEM129 SPSB1 ZER1 FEM1B TRAF6 RNF4 FBXW2 CBLC HERC2P3 TRIM56 KBTBD2 FBXL8 RNF130 TRIP12 RNF114 UBE2L6 C18orf25 UBE2W PJA2 TNFAIP1 ERCC8 TRA…	0.029703	0.281651	0.310146	1.17713	2	406	TCEB1 UHRF2 SKP1 UBE2N BACH1 TRIM6 BIRC5 TRIP12 UBE3A LNX1 FANCF UBE2D1 HERC4 BIRC3 RNF152 ZNF738 FEM1B KEAP1 PEX12 UBE2H TRIM5 KLHL10 RNF114 TRIM62 TNFAIP3 UBR3 HERC3 UFL1 BIRC7 UBE2M CBLL1 MED17 KLHL36 RNF38 WDSUB1 BARD1 RNF24 KBTBD11 FBXL2 UHRF1 MDM4 CUL2 MAGEL2 BACH2 FBXO11 RNF149 FBXO25 UBE2Q1 UBE2L6 C19orf68 CBX4 TTC3 KLHL14 UBE2NL KLHL2 PELI1 UBE4A ASB4 RC3H1 RNF7 XIAP LONRF1 CUL4B UBE2V2 …	0.0792079	0.732493	0.315731	1.11874	7	406	UBA7 RNF40 FBXO2 FEM1A TRIM5 CDKN2A CUL4B ATG3 BIRC6 TRIM17 UBR4 RNF149 FBXO7 MED27 ANAPC4 IPP RNF139 RNF103 KLHL4 ARIH2 PIAS2 UBE4B KLHL20 STUB1 TRIM3 RNF181 UBL4A SHPRH LMO7 UBE2S PEX12 UBR2 UFL1 RNF41 FBXO24 ZSWIM2 KLHL21 KLHL9 PJA1 SIAH1 TRIM6 LONRF1 BFAR FBXO10 ERCC8 CBX4 CUL4A FBXW7 LTN1 CBL PAX6 RFFL HUWE1 UBE2C RNF222 RNF152 WWP2 WSB1 UBE2G1 ATG10 FBXL14 HERC4 TMEM189 KLHL18 SKP2 CDC42 UB…	0.970297	1	0.434991	0.92661	97	406	UNKL SIAH2 LRSAM1 CBLC ASB4 FBXL22 FBXW8 SPSB1 SIAH3 FBXO2 RBCK1 MAGEL2 TRIM13 TRAF3 CBLB RNF208 WSB1 HECW1 KLHL4 UBE2NL HERC2P3 RNF43 ARIH2 AMFR TRIM62 KLHL10 RNF216 TNFAIP3 ZNRF2 ANAPC2 VHLL UBR2 RNF25 HECW2 BACH2 RNF217 KBTBD8 KLHL5 RBBP6 KLHL38 TMEM129 TRIM5 KLHDC8A KBTBD13 KBTBD3 RABGEF1 ZNF645 FBXL8 PIAS3 TRIM56 FBXO24 FBXO31 WWP1 HECTD2 PDZRN3 TRIM3 KLHL14 RNF128 MDM4 RNF222 RNF151 KBTBD11…
GO_PROTEIN_TYROSINE_KINASE_ACTIVITY	GO	0.029703	0.505301	0.368272	1.18908	2	175	TXK FGFR2 ZAP70 LCK EPHA2 TNK1 ERLIN2 EPHA10 INSR NRG4 RYK FGFR4 PEAK1 FES IL5RA ABL2 FGF6 BCR FGF5 FLT3 PTK6 JAK1 TWF1 NRG1 MAP2K6 IGF2R CLK1 EFNA3 ROR2 EFEMP1 PDGFRL STAT5A BTC NTRK2 FER YES1 MUSK EPHA1 FGF20 DYRK3 NRG2 ERBB2 NTRK1 ERBB4 PKDCC FGFRL1 DDR1 FGFR1 EFNB3 FGF10 MAP2K1 JAK3 ALK CLK4 CLK3 ITK SRMS FGF8 KIT IL3 EGF CSF2 NTRK3 STYK1 CSF2RB FGR FGF9 MATK IL5 TEC DDR2 BTK FGF18 MST1R MERT…	0.50495	0.810886	0.275089	1.00666	50	175	ROR1 FGFR1OP IL3 DYRK2 SYK NRP2 BMX IL5RA BTK RIPK2 MET EPHB3 MATK TESK2 DYRK4 TTK ZAP70 FGF5 ALK PTK2B CSF2RA TNK1 FGFR1OP2 HSP90AA1 EFNA3 RYK STK16 INSRR EFEMP1 LYN EIF2AK2 MAP2K1 ABL2 NRP1 TWF1 FGR LCK ROS1 MAP2K6 DDR1 NTRK1 HCK NTRK3 FGF17 STAT5A TYRO3 DYRK1A IGF2R CNTRL NTRK2 JAK3 PTK6 STYK1 BTC IL3RA NPTN SRMS CRIM1 CSF1R EPHA10 FLT1 FRK EGF FGF18 LTK BLK EFNB3 WEE2 ERLIN2 FLT4 CLK1 TEC NRG…	0.0792079	0.732493	0.338116	1.14975	7	175	TXK EPHB3 EPHB6 FGF2 EGF SRMS SCYL1 FGFR4 NEK1 JAK1 NRP1 NTRK2 ERLIN2 FGF6 PTK2B BCR MATK IL5RA FLT1 SGK223 NRG1 ZMYM2 TNK1 CLK4 STAT5A FGFRL1 ABL2 NTRK1 CDC37 FGFR3 SRC KIT TWF1 HBEGF MAP2K6 ROR2 EPHA1 TYK2 FGF20 JAK2 PTK6 BTK DDR1 IL3 SYK EPHA4 WEE2 DYRK1B EPHA8 DYRK2 EPHA10 TYRO3 NRG2 FLT3 TRIM27 FGF5 EPHA3 FGF10 FGF8 CSK ZAP70 EFNB3 CSF2RB FGR HCK STK16 BMX LCK MAP2K7 FGF23 MUSK BAZ1B DYRK1A …	0.316832	0.939461	0.489599	1.02594	31	175	HCK LCK MERTK ROR1 TESK2 BTK CLK3 FGFR3 MATK NRP2 EPHA3 ZMYM2 TTN CRIM1 STAT5B CUX1 FGF22 ITK FGFRL1 ALK RET EPHA1 FES JAK3 DDR2 CSF2RB FGF20 PKDCC IL3 PTK6 PTK2B FGFR1 KDR EPHA10 FGF23 NRG4 BLK NEK1 CLK4 PDGFRA NRP1 PDGFRL BMX TEC CDC37 CSF2RA WEE2 IL5RA EPHA4 FGF1 EPHA8 IL5 FGF4 TIE1 SRMS EPHA6 NTRK1 ABL1 EPHA5 ERLIN2 DDR1 NTRK2 NTRK3 FLT1 FGF16 FLT3 INSRR FGF2
GO_PROTEIN_TYROSINE_SERINE_THREONINE_PHOSPHATASE_ACTIVITY	GO	0.029703	0.505301	0.468384	1.3604	2	45	DUSP16 SBF1 DUSP22 DUPD1 DUSP10 STYX DUSP13 PTP4A1 SSH2 DUSP4 DUSP15 DUSP19 DUSP2 SSH1 PTEN CDC14A DUSP28 TPTE2 EPM2A CDC14C	0.574257	0.845944	0.292283	0.946412	57	45	MTMR2 DUSP6 CDC14A DUSP9 DUSP16 PTEN DUSP14 RNGTT DUPD1 DUSP2 CDC14C DUSP26 DUSP13 CDKN3 DUSP3 PTPDC1 SSH3 DUSP15 EPM2A SSH2 TPTE2 TPTE SBF1 DUSP18 STYXL1 DUSP8 PTPMT1 DUSP23	0.455446	0.984803	0.338042	1.03274	45	45	PTPDC1 SBF1 DUSP3 DUSP12 DUSP16 PTP4A3 DUSP23 CDC14B DUSP15 DUSP22 CDC14A SSH1 PTEN TPTE2 RNGTT DUSP10 DUSP28 DUSP8 SSH2 MTMR2 DUSP2 DUSP26 STYXL1 DUSP4 DUSP7 DUPD1 CDKN3 DUSP9 EPM2A TPTE	0.920792	1	0.43081	0.86575	92	45	CDC14A DUPD1 DUSP8 DUSP10 DUSP22 CDC14C DUSP26 TPTE DUSP27 DUSP18 DUSP21 DUSP6 DUSP15 DUSP16 DUSP7 CDC14B DUSP2 PTP4A3 PTEN DUSP28 STYXL1 DUSP19 TPTE2 SSH1 DUSP13 DUSP3 SBF1 DUSP4 DUSP5
GO_ADP_BINDING	GO	0.029703	0.505301	0.496682	1.39907	2	32	PRKAG2 GLUD1 MYH9 ATP1A1 MYO6 MYO18A PRPS1 TAP1 MYO3A ACTA1 MYO9B ABCG1 ERN1 APAF1 ME1 ATP5D	0.782178	0.922244	0.271721	0.848993	78	32	MSH6 MYO7A PRPS1 ADCK3 TAP1 MYO6 GCK ME1 ABCG1 MSH2 PRKAG1 CYB5R3 APAF1 PRKAG2 CHORDC1 VCP	0.19802	0.873955	0.397385	1.16121	19	32	GLUD1 MYH9 MYH10 LONP1 ACTA1 GLUD2 PRPS1 RUVBL2 ME1 MYO6 ABCG1 MYO3A VCP PRKAG2 MYO18A GCK PPP5C ATP5D ATP1A1	0.495049	1	0.504999	1.00681	49	32	MYO6 MYO9B ACTA1 ABCG1 GCK MYH10 P2RY1 ERN1 PPP5C
GO_HMG_BOX_DOMAIN_BINDING	GO	0.029703	0.505301	0.586748	1.55082	2	17	SP1 POU3F3 EGR2 PRRX1 HOXC4 PAX3 OLIG2 MEF2C HHEX ALX4 TCF12	0.4	0.746045	0.363284	1.02382	39	17	HHEX PRRX1 OLIG2 TCF12 DLX5 PAX6	0.49	0.984803	0.385862	1.04163	48	17	PRRX1 HHEX OLIG2 PAX6 SP1 HOXC4 TCF12 DLX5 POU3F3 MEF2C	0.584158	1	0.506913	0.9701	58	17	MEF2C HHEX EGR2 PRRX1 HOXA3 PAX3 ALX4 UTF1
GO_ORGANIC_ACID_TRANSMEMBRANE_TRANSPORTER_ACTIVITY	GO	0.029703	0.505301	0.378728	1.20544	2	140	SLC25A2 SLC38A10 SLC7A1 SLC17A5 SLCO1B1 SLC26A11 SLC13A2 SLC6A17 SERINC3 SLC1A1 SLC16A2 SLC5A12 SLC16A13 SLC7A7 SLC26A2 SLC38A9 SLCO1C1 SLC10A1 SLC17A3 CTNS SLC2A9 SLC13A3 SLC1A3 PQLC2 SLC10A5 SLC38A6 SLC23A1 SLC7A2 SLC7A10 SLC6A6 PEX3 SLC6A18 SLC36A2 SLC26A10 CEACAM1 SLC6A9 SLC26A1 SLC25A21 SLC6A13 SLC7A5P1 SLC16A7 SLC13A5 AQP9 SLC7A9 SLC6A14 SLC6A12 SLC6A20 SLC7A13 SLC6A19 SLC25A1 SLC16A6 EMB S…	0.0495049	0.344166	0.328414	1.18327	4	140	SLC22A5 SERINC3 SLC6A6 SLC25A22 SLC7A5P1 SLCO2B1 AQP9 SLC26A10 SLC1A5 SLC6A1 SLC13A2 SLC38A4 SLC7A10 PDPN SLC26A3 CEACAM1 SLC22A16 SERINC5 SLC1A1 SLC7A1 SLC25A12 SLC16A13 SLC26A11 PQLC2 BSG ABCC2 SLCO2A1 SLC2A9 SLC7A14 SLC16A3 SLC16A7 SLC7A8 SLC7A9 SLC6A16 SLC17A6 SLC38A1 SLC7A13 PEX3 SLC16A14 SLC1A2 SLC36A3 SLC16A11 CTNS SLC38A3 SLC16A9 SLC25A1 SLC38A2 SLC22A4 SLC25A10 SLC6A5 SLC16A8 SLC6A17 SLC…	0.50495	0.984803	0.296177	1.00064	50	140	SLC16A9 SLC38A9 SLC3A1 SLC17A3 SLC36A1 SLC23A1 SLC16A8 SLC23A2 SLC13A3 SLC36A2 SLC25A12 SLC26A4 SLC26A10 SLC22A5 SLC38A1 SLC10A3 SLC25A13 SLC16A14 SLCO1B1 CEACAM1 SLC13A2 SLC38A2 PEX3 PQLC2 SLC1A2 ABCC2 SLC6A17 SLC26A11 SLC1A3 SLC25A21 SLC5A12 SLC16A6 SLC25A2 SERINC5 SLC26A6 SLC6A13 SLC16A13 SLC38A10 SLC16A5 SLC6A6 SLC6A18 SLC10A1 SLC36A3 SLC6A11 SLC43A2 SLC38A4 SLC7A5P2 SLC38A6 SLC16A11 SLC7A6 A…	0.891089	1	0.443607	0.924189	89	140	SLC16A10 SLC16A7 SLC43A2 SLC25A12 SLC38A8 SLC7A9 SLC25A2 SLC6A16 SLC22A16 SLC16A4 SLCO1C1 SLC6A13 SLCO2A1 SFXN5 SLC13A5 SLC10A1 SLC7A5P2 SLC16A8 SLC1A1 SLC6A12 SLC7A10 CEACAM1 SLC25A21 AQP9 SLC36A2 SLC1A2 SLC43A1 SLC26A5 SLC17A6 SLC38A5 SLC26A10 SLC6A20 SLCO2B1 SLC7A2 SLC36A3 SLC26A3 CTNS PDPN SLC5A12 SLC38A11 SLC22A5 SLC16A6 SLC36A1 SLC16A2 SLC13A2 SLC16A5 SLC38A4 SLC26A11 ABCB11 SLC7A3 SLCO1B3 …
GO_ORGANIC_ANION_TRANSMEMBRANE_TRANSPORTER_ACTIVITY	GO	0.029703	0.505301	0.36565	1.18171	2	176	SLC25A2 SLC38A10 SLC7A1 SLC35A1 SLC17A5 SLC22A8 SLC4A5 SLCO1B1 SLC26A11 SLC13A2 SLC4A1 SLC6A17 SERINC3 SLC1A1 SLC16A2 SLC5A12 SLC25A42 SLC22A10 SLC16A13 SLC7A7 SLC26A2 SLC38A9 SLCO1C1 SLC10A1 SLC17A3 CTNS SLC13A3 SLC1A3 MFSD10 PQLC2 SLC10A5 SLC38A6 SLC23A1 SLC7A2 SLC22A31 SLC7A10 SLC6A6 PEX3 SLC6A18 SLC36A2 SLC26A10 CEACAM1 SLC6A9 SLC26A1 SLC25A21 SLC22A17 SLC6A13 SLC7A5P1 SLC16A7 BEST1 SLCO5A1 S…	0.029703	0.281651	0.334651	1.22517	2	176	SLC22A5 SLC25A17 SERINC3 SLC6A6 SLC22A11 SLC25A22 SLC7A5P1 SLCO2B1 SLC35A1 AQP9 SLC26A10 SLC4A9 SLC1A5 SLC6A1 SLC13A2 SLC38A4 SLC7A10 PDPN SLC26A3 BEST1 CEACAM1 SLC22A16 SLC22A31 SERINC5 SLC1A1 SLC7A1 SLC25A12 SLC16A13 ABCC5 SLC26A11 PQLC2 BSG SLC35B2 ABCC2 SLCO2A1 SLC7A14 SLC16A3 SLC4A5 SLC4A4 SLC16A7 ABCC11 SLC7A8 SLC7A9 SLC6A16 SLC17A6 SLC38A1 SLC7A13 SLC25A42 PEX3 SLC16A14 SLC1A2 SLC36A3 SLC1…	0.346535	0.966361	0.304068	1.03496	34	176	SLC4A1 SLC16A9 SLC38A9 SLC3A1 SLC17A3 SLC36A1 SLC23A1 SLC16A8 SLC23A2 SLC13A3 SLC36A2 SLC25A12 SLC35B4 SLC26A4 SLC26A10 SLC22A5 SLC38A1 SLC10A3 SLC25A13 SLC16A14 SLCO1B1 CEACAM1 SLC13A2 SLC38A2 SLC25A6 PEX3 PQLC2 SLC1A2 ABCC2 SLC6A17 SLC26A11 SLC1A3 SLC25A21 SLC5A12 SLC4A7 SLC16A6 SLC25A2 SERINC5 MFSD10 SLC22A8 SLC35B3 SLC26A6 SLC4A4 SLC6A13 SLC16A13 BEST1 SLC38A10 SLC16A5 SLC6A6 SLC6A18 SLC10A1 …	0.782178	1	0.459304	0.963677	78	176	BEST1 SLC16A10 SLC16A7 SLC43A2 SLC25A12 SLC38A8 SLC7A9 SLC4A7 SLC25A2 SLC22A17 SLC22A11 SLC22A24 SLC6A16 SLC22A16 SLC16A4 SLC4A1 SLCO1C1 SLC25A42 SLC6A13 SLCO2A1 SFXN5 SLC13A5 SLC10A1 SLC7A5P2 SLC16A8 SLC1A1 SLC6A12 SLC7A10 SLCO6A1 SLC4A4 CEACAM1 SLC25A21 AQP9 SLC36A2 SLC22A9 SLC1A2 SLC4A9 SLC43A1 SLC26A5 SLC17A6 SLC38A5 SLC26A10 SLC6A20 SLC22A10 SLCO2B1 SLC7A2 SLC36A3 SLC26A3 CTNS PDPN SLC5A12 S…
GO_CARBOHYDRATE_TRANSPORTER_ACTIVITY	GO	0.029703	0.505301	0.446215	1.29278	2	44	SLC35A1 MIP SLC17A5 SLC2A6 SLC5A4 SLC2A8 SLC2A9 SLC35A5 SLC35A4 SLC2A2 SLC50A1 SLC23A1 SLC5A9 SLC5A1 SLC2A13 M6PR AQP4 AQP9 SLC2A5 AQP8 SLC35A2 SLC2A12	0.118812	0.46116	0.377887	1.22083	11	44	SLC45A2 SLC35A1 AQP9 SLC2A4 SLC35A5 AQP7 SLC5A1 AQP8 SLC2A9 SLC2A13 SLC35A2 SLC2A5 SLC35A4 SLC50A1 MIP PPBP AQP6 AQP3 SLC2A6 SLC2A3 SLC35A3 SLC2A11 SLC23A2 AQP10 SLC2A8 SLC45A4 SLC2A7 AQP4 SLC2A2 SLC2A10 SLC2A1 AQP1 AQP7P3 SLC2A12	0.247525	0.906979	0.368137	1.11681	24	44	SLC35A5 SLC23A1 SLC23A2 AQP3 SLC2A4 SLC5A9 SLC5A1 AQP8 SLC2A13 AQP7 AQP7P3 SLC2A10 SLC35A2 SLC2A8 SLC5A4 AQP5 AQP6 SLC50A1 SLC2A3 M6PR SLC2A11 SLC35A4 SLC35A3 SLC45A2 PPBP AQP9 SLC45A3 MIP AQP10 SLC2A14 SLC2A9 SLC17A5 SLC2A2	0.881188	1	0.440036	0.883214	88	44	PPBP AQP7P3 AQP8 AQP4 AQP9 AQP1 SLC2A7 AQP3 SLC2A1 SLC2A10 AQP5 SLC2A5 SLC5A1 SLC45A4 SLC23A1 AQP10 SLC5A2 SLC2A4 SLC23A2 SLC45A2 SLC2A11 SLC2A14
GO_ACTIVATING_TRANSCRIPTION_FACTOR_BINDING	GO	0.029703	0.505301	0.439937	1.29895	2	57	HDAC4 HDAC7 MEF2D TAF9 SMAD2 NHLH2 EGR2 CREB1 NEUROD1 ZNF516 HEY2 PITX2 CREBBP ATF2 EOMES DGKQ HDAC1 HIPK2 HNF4A MEF2C GATA4 NFE2L2 RELA PPARG EP300 LDB1 HAND2 TBX6 CTNNB1 WFS1	0.574257	0.845944	0.287259	0.966338	57	57	GATA4 HDAC1 ATF2 CIITA ZNF516 PPARG EOMES HNF4A T PSIP1 DUSP26 BHLHE41 PITX2 POU1F1 SETD3 HAND2 MAD2L2 BHLHE40 NFE2L2 HIPK2	0.613861	1	0.304027	0.952717	61	57	PSIP1 SETD3 MAD2L2 EOMES ZNF516 HDAC1 TBX6 LDB1 ATF2 EEF1D NEUROD1 HIPK2 HDAC7 EP300 NCOR1 TAF9 SIN3A GATA4 RELA DGKQ BHLHE41 CREB1 CREBBP DUSP26 HAND2 HEY2 CTNNB1 TBX3 RB1 IFI27 MEF2C NHLH2 HNF4A DHX33 BEX1	0.712871	1	0.473656	0.954778	71	57	MEF2C T HNF4A DUSP26 NHLH2 LDB1 MEF2A EGR2 EOMES TP53BP1 WFS1 DGKQ NCOR1 ZFPM1 LMO2 PRDM16 IFI27 ISL1 POU1F1 CREBBP BHLHE41 PPARG CIITA HIPK2 HEY2 GATA4
GO_3_5_EXONUCLEASE_ACTIVITY	GO	0.029703	0.505301	0.451866	1.31425	2	46	RAD50 EXOSC10 EXD3 CNOT6L CNOT7 MRE11A APLF PAN3 DIS3L2 EXOSC5 POLG PARN TREX1 APEX2 DIS3L CNOT8 EXD1 TOE1 EXD2 CNOT2	0.00990099	0.174009	0.468955	1.52143	0	46	RAD50 ERI1 XRN2 POLA1 RAD1 EXOSC9 ISG20 CNOT1 TOE1 EXD1 WRN EXD3 APLF REV3L PNPT1 RAD9B DIS3L CNOT2 APEX2	0.811881	1	0.279102	0.852743	81	46	EXD3 WRN RAD1 PARN DIS3 CNOT6L POLD1 MRE11A EXD2 APLF EXOSC2 APEX2 RAD50 EXOSC7 RAD9B ISG20 ERI1 DIS3L EXOSC9 EXOSC5 PAN3 CNOT1 TOE1	0.514852	1	0.490045	0.982556	51	46	REV3L PAN3 PAN2 RAD9B RAD9A EXD1 DIS3L2 TREX1 RAD50
GO_RETINOL_DEHYDROGENASE_ACTIVITY	GO	0.029703	0.505301	0.581421	1.55149	2	18	DHRS9 ADH4 RDH12 AKR1C3 RDH11 DHRS7C RDH5 BMP2	0.53	0.826389	0.342068	0.975184	52	18	RDH5 DHRS9 RDH16 ADH1C BMP2 RDH12 RDH10 ADH1A HSD17B6 RDH8 DHRS3 DHRS7C ADH4 SDR16C5 SDR9C7 ADH7	0.313131	0.947261	0.418928	1.12629	30	18	RDH5 ADH4 BMP2 DHRS9 DHRS7C	0.712871	1	0.493859	0.942161	71	18	AKR1C3 DHRS9 RDH16 BMP2 SDR9C7 SDR16C5 DHRS3 ADH1C RDH8 DHRS7C
GO_RECEPTOR_SIGNALING_PROTEIN_ACTIVITY	GO	0.029703	0.505301	0.364928	1.1767	2	168	RIPK3 RGS14 MAP3K1 ACVR1C AMHR2 JPH2 TAOK2 INSR DCLK1 PAK3 MAP3K3 STK39 RGS12 TNIK SMAD2 MAP2K6 SLK RYR3 MAPK1 MAP3K8 MAPK12 JPH3 MAPK6 ACVR1 FKBP1B ITPR2 MAP3K10 TRPA1 MAPK9 SMAD4 NEK4 MAP4K5 NRK ACVR2A CD3E ACVR2B ERBB2 MAP4K1 STK4 FLRT2 ERBB4 FLRT1 KCNH2 BMPR1B MAPK13 MAP2K1 ALK MAP3K9 NLK ZAK MAPKAPK3 SMAD7 KIT IRAK1 TGFB2 KCNH8 MAP4K3 TPCN1 KCNH3 SMAD6 SBK2 PAK2 MAP3K11 DOK5 TYROBP ARAF PKD2…	0.039604	0.314684	0.316037	1.15148	3	168	MAPK8 TIAM1 IKBKB SYK ARAF MAP3K8 FLRT2 IKBKE MAP3K9 TRPV1 PAK1 FLRT1 PDCL MAPKAPK5 ZAK MAPK12 MAPK13 BMPR1A OXSR1 MAP4K4 STK39 MAP4K5 MCOLN1 STK4 TYROBP ALK PAK3 GNAZ STK24 TGFB2 JPH3 DOK1 KCNH8 IL1RL1 TGFBR2 ACVR2A ADCYAP1 CHUK MAP4K2 LYN MAP2K1 MAP3K6 DCLK1 STK10 ACVR2B MAP2K6 RIPK3 CD19 KCNH3 TYRO3 MAPK14 PGAM5 SMAD5 ITPR2 MAP3K1 LRRK2 TPCN1 TIAM2 MAP4K3 FCGR1A RASA3 BAG4 KIAA1804 BAG1 NCR1 R…	0.019802	0.574296	0.359262	1.22205	1	168	BRAF SBK2 GNAZ STK39 MAPK15 SLK NEK1 DOK5 MAP3K3 PLCG1 MAP3K5 ITPR2 KCNH3 TPCN2 BAG4 MAP3K11 DCLK1 TIAM2 MAP4K4 TYROBP MAP3K2 ACVR1B ARAF KCNH4 STK4 KIT TAOK1 SMAD1 STK10 MAP3K6 PAK4 MAP2K6 STK25 TGFB2 ITPR1 PPP4C RGS14 CD3E PAK6 ACVR1C MAP3K10 MAP3K4 MAP4K5 IRAK1 TPCN1 SYK MAPK13 FLRT1 MAPK10 AMHR2 DOK4 CDKN1B ZAK MCOLN1 MAP3K9 RIPK3 FLRT3 MAP4K1 TYRO3 SMAD6 MAP3K7 MAP3K15 RGS12 TRPA1 STRADB STK…	0.0495049	0.608133	0.526341	1.10256	4	168	NRK BMPR1B JPH3 MAP3K1 LRRK2 MAP4K1 TYROBP MAP3K14 KCNH4 KCNH8 TAOK2 ACVR2A MOS STK39 MAP3K3 SMAD9 RYR2 SMAD6 DOK5 CD19 ALK ADCYAP1 PLCE1 DOK4 CD3E STK10 FLRT1 IKBKB DCLK1 CDKN1B DAXX FLRT3 NCR1 KDR MAP3K4 PKD2 RGS14 NEK1 TPCN2 TGFBR2 MAPK4 SBK2 MINK1 RYR3 TNIK ACVR1B DOK1 MAPK7 PAK3 BRAF MAPKAPK3 JPH2
GO_NEGATIVE_REGULATION_OF_INTERLEUKIN_12_PRODUCTION	GO	0.03	0.508852	0.565046	1.468	2	15	LILRB1 THBS1 ARRB2 IL10 SLAMF1 CMKLR1 JAK3 TNFRSF9 NFKB1 ACP5 PIBF1 C1QBP	0.26	0.651376	0.430165	1.19081	25	15	LILRB1 MEFV NFKB1 JAK3 SLAMF1 TIGIT CMKLR1 IRAK3 ARRB2	0.14	0.8344	0.486564	1.26035	13	15	TNFRSF9 THBS1 LILRB1 IL10 CMKLR1 SLAMF1 C1QBP ACP5 MEFV ARRB2 NFKB1	0.247525	0.881017	0.580819	1.10193	24	15	MEFV SLAMF1 ARRB2 CMKLR1 JAK3 LILRB1 TIGIT IL10 PIBF1
GO_NEGATIVE_REGULATION_OF_VIRAL_RELEASE_FROM_HOST_CELL	GO	0.03	0.508852	0.56886	1.47791	2	15	CHMP3 PML TRIM13 TRIM8 TRIM32 TRIM21 TRIM26 MID2 TRIM35	0.87	0.956148	0.275076	0.761484	86	15	TRIM5 TRIM32 TRIM35 VAPB	0.75	1	0.323633	0.83831	74	15	TRIM5 TRIM21 TRIM26 TRIM27 MID2 TRIM13 TRIM32 CHMP3 TRIM8 VAPB	0.316832	0.939461	0.56653	1.07482	31	15	PML TRIM13 TRIM5
GO_POSITIVE_REGULATION_OF_MITOTIC_SISTER_CHROMATID_SEPARATION	GO	0.030303	0.513488	0.557493	1.4265	2	14	CUL3 RAB1A GOLGA2 PTEN	0.85567	0.952357	0.285592	0.775797	82	14	PTEN DLGAP5 CUL3 NSMCE2 FBXO5 SMC5 RB1 RAB1A PLK1	0.58	1	0.375202	0.958476	57	14	GOLGA2 PTEN CUL3 RAB1A ESPL1 SMC5 RB1 GORASP1 ANAPC11	0.980198	1	0.37375	0.703077	98	14	GORASP1 GOLGA2 PTEN RB1
GO_BEHAVIORAL_RESPONSE_TO_PAIN	GO	0.0306122	0.517712	0.577913	1.45034	2	13	GIT2 TACR1 THBS4 VWA1 THBS1 NTRK1 P2RX2 PIRT	0.14433	0.50911	0.455859	1.22908	13	13	PIRT TSPO NTRK1 SCN9A P2RX3 GIT2 VWA1 OSM P2RX2	0.77	1	0.340294	0.857115	76	13	THBS1 NTRK1 OSM CACNA1A GIT2 TACR1	0.50495	1	0.530646	0.99089	50	13	PIRT TACR1 OSM GIT2 NTRK1 P2RX3 CACNA1A SCN9A P2RX2
GO_GLUCOSE_IMPORT	GO	0.0309278	0.522028	0.598231	1.47107	2	12	SLC2A6 SLC2A8 SORT1 DRD1 TSC1 SLC2A13 RAB4B SLC2A12 SESN2	0.515464	0.81789	0.387123	1.03301	49	12	SLC2A4 HNF1A DRD1 SLC2A13 TSC1 SLC2A6 SLC2A8 SLC2A10 SLC2A12	0.23	0.90365	0.472807	1.17292	22	12	SLC2A4 SLC2A13 TSC1 SLC2A10 SLC2A8 SESN2 SORT1 RAB4B	0.752475	1	0.477782	0.888805	75	12	RAB4B HNF1A DRD1 SLC2A10 TSC1 SLC2A4
GO_PROTEIN_CHROMOPHORE_LINKAGE	GO	0.03125	0.526438	0.630131	1.52356	2	10	OPN1SW RGR OPN5 RHO RRH CRY1 OPN4 AMBP OPN3	0.936842	0.982846	0.280224	0.705445	88	10	RHO AMBP OPN1SW RGR OPN5 CRY2 RRH OPN3	0.646465	1	0.388884	0.909352	63	10	OPN5 OPN1SW RRH OPN4	0.564356	1	0.524544	0.959923	56	11	AMBP RHO OPN4 OPN1LW CRY1 OPN5
GO_POSITIVE_REGULATION_OF_PROTEIN_MATURATION	GO	0.039604	0.556064	0.552317	1.45981	3	17	F12 MYH9 NKD2 ADAM8 C6 CCBE1	0.87	0.956148	0.264197	0.74457	86	17	KLKB1 CNTN2 ASTL C6 C3 RHBDD1 NKD2 ADAM8 F12 HPN	0.17	0.873955	0.457	1.23367	16	17	CCBE1 RHBDD1 MYH9 C6 PHB CNTN2 F12	0.712871	1	0.490733	0.939136	71	17	KLKB1 C3 HPN ADAM8 MYH9 TFR2 CLEC3B GSN ASTL
GO_REGULATION_OF_PROTEIN_SUMOYLATION	GO	0.039604	0.556064	0.538082	1.45027	3	21	MUL1 PIAS1 HDAC4 RNF4 TOLLIP RNF222 PARK7 MAGEA2B MAGEA2 CAPN3 CTNNB1	0.91	0.971362	0.245314	0.719359	90	21	RASD2 GNL3 ARNT TOLLIP CAPN3 PIAS1 GNL3L PIAS3	0.313131	0.947262	0.401265	1.11016	30	21	CDKN2A GNL3L PARK7 RNF222 RNF4 RWDD3 MAGEA2B HMG20B TOLLIP MAGEA2	0.871287	1	0.43645	0.846898	87	21	TOLLIP PIAS3 RNF222 PIAS4 HDAC4 CAPN3 MAGEA2B MAGEA2 HMG20B
GO_PROTEIN_SECRETION	GO	0.039604	0.556064	0.40058	1.24279	3	110	PAFAH1B1 RIMS2 LILRB1 BTN3A1 ABCA1 CD36 CPLX3 RAB11FIP5 TACR2 GPAM VIP FAM3B PTPRN2 RAB1A SMAD2 BTN3A2 LCP2 STXBP3 NOX5 NEUROD1 FKBP1B PNP CD40LG PLEK GPR119 TLR2 CCR7 RAPGEF4 ACVR2B SCG2 STEAP3 RAB8B S100A12 HMGB1 ARFGAP3 MC4R CAMK2G BLOC1S3 CBLN4 GBP5 CPLX1 RBPJ KLRF2 CCL19 PCLO F2RL1 LMF1 CBLN1 EIF2AK3 LEP ANXA1 CYB5R4 SNX19 HNF1B CANX RAB11FIP2 VTCN1 PPY NOD2 AKAP5 POU2F2 TRAF3IP2 AGT TREM1 R…	0.584158	0.851243	0.274352	0.978974	58	110	PCSK5 RAB13 RAPGEF4 TLR4 POU2F2 CD40LG TRAF3IP2 VIP ANXA1 LILRB1 S100A13 HNF1A ARL4D NR1H4 UBE2Q1 TACR2 CCR7 FFAR1 PCLO FAM3B LYN F2RL1 NECAB3 GOLPH3 LEP ACVR2B SLC30A8 RAB11FIP5 AGT NLRP3 PAFAH1B1 ABCA1 NOX5 GPAM LCP2 CCKAR KLRF2 NOD2 TLR6 FOXP1 NOTCH1 VGF MYO5A AIM2 ERP29 RBPJ SNCG ILDR2 FKBP1B CBLN4 RAB11FIP2 RAB11B EIF2AK3 MC4R WLS LAX1 PLEK CCL19 CD36 SNX19 HNF1B IL1RN CPLX3 RAB1A	0.0495049	0.679581	0.368457	1.22217	4	110	VTCN1 S100A12 LAX1 PCLO ABCA1 MON1A BTN3A1 RAPGEF4 GPR119 STXBP3 BTN3A2 PLEK LCP2 SNCG TACR2 GNAS OLFM2 EIF2AK3 LILRB1 NEUROD1 SCG2 TRAF3IP2 RAB8B RBPJ PNP AGT STEAP3 SNX19 PTPRN2 GOLPH3 CBLN1 TREM1 ANXA1 GBP5 LEP CD36 CHI3L1 RAB11B POU2F2 RAB11FIP5 PAFAH1B1 TRIM27 AIM2 CD40LG PDIA4 GAL RAB1A RAF1 RAB11FIP2 AKAP5 BLOC1S3 PTPRN CBLN4 LMF1 CANX RAB8A HNF1B NLRC4 FAM3B NOS2 F2RL1 CPLX1 SLC30A8 MAFA …	0.287129	0.921071	0.49674	1.03208	28	110	BTN3A1 NECAB3 VTCN1 LCP2 ABCA1 AKAP5 TLR6 KLRF2 CBLN1 PTPRN LAX1 MC4R TLR4 BTN3A2 WLS PPY LILRB1 ANXA1 FAM3B HNF1A TACR2 AGT MAFA SLC18A2 AIM2 SCG2 CD40LG HNF1B TREM1 PLEK CCL19 S100A13 PTPRN2 FGG NR1H4 SNCG CD36 RAPGEF4 CCR7 RAB13 NOX5 S100A12 LMF1 ILDR2 VIP POU2F2 FOXP1 SLC30A8 CPLX3 F2RL1
GO_POSITIVE_REGULATION_OF_VASCULATURE_DEVELOPMENT	GO	0.039604	0.556064	0.377426	1.19887	3	130	MYOCD PRKD2 RAP1A HDAC7 PRKCB HIF1A NODAL ALOX12 ASB4 C6 C5 JAK1 HMOX1 CCL11 CCBE1 CCR3 ZNF304 PRKCA HIPK1 UTS2 NOS3 VEGFB THBS1 CCL5 EPHA1 ERAP1 HYAL1 HGF ITGB2 TBXA2R NTRK1 CXCR3 FOXC2 ANGPTL4 HSPB1 HIPK2 HMGB1 GATA4 CCL24 AGGF1 RAPGEF2 ETS1 KIT CELA1 PGF CTSH BTG1 CYP1B1 RAMP2 PDCD6 C5AR1 ANGPT2 LRG1 PIK3R6 RRAS IL1B ANXA3 C3AR1 FGF2 ADM F3 SPHK1 GATA2 ECM1 RLN2 CIB1	0.683168	0.887677	0.266262	0.956053	68	130	HIF1AN PTGIS DDAH1 ETS1 GATA6 CCL5 GATA4 VEGFA ANGPT2 SEMA5A MTDH ITGB2 NODAL PTK2B PDGFD WNT5A ASB4 ALOX12 TGFBR2 SERPINE1 C3AR1 CD34 CX3CL1 FOXC2 HYAL1 CTH NTRK1 CMA1 CYSLTR2 ANGPT4 PTGS2 TNFSF12 CTSH HIPK2 FLT1 SPHK1 PPP1R16B C6 C3 PRKCB HIF1A LRG1 BRCA1 CCR2 HGF UTS2R RAPGEF3 HDAC9 TEK NR2E1 JAK1 RLN2 GREM1 F3 C5 NOS3 CXCR3 ADM2 KIT BTG1 CYP1B1 PDCL3 ADM PDCD6 DLL1 C5AR1 ISL1 SFRP2 ANXA3 IL1A…	0.0693069	0.712952	0.342363	1.15073	6	130	C3AR1 FGF2 PRKCA NODAL THBS1 FOXC2 HGF PLCG1 JAK1 VEGFB ERAP1 WNT5A PTK2B VEGFC PRKCB CCL24 FLT1 CTSH CCBE1 ANGPTL4 NTRK1 TBXA2R ZNF304 CELA1 CCL5 KIT PTGS2 EPHA1 CIB1 HIF1AN CXCR3 PDCL3 HIPK2 HDAC7 C6 CHI3L1 HYAL1 NOS3 LRG1 UTS2 HIPK1 ETS1 GATA4 SIRT1 CCR2 ITGB2 PRKD2 ALOX12 C5AR1 DDAH1 F3 ECM1 GREM1 C5	0.148515	0.766935	0.511113	1.06362	14	130	PRKD1 SERPINB7 UTS2 CYSLTR2 PDGFB C3 ASB4 GDF2 CHRNA7 TMIGD2 PPP1R16B FOXC2 ANGPTL4 ZNF304 ITGB2 PRKD2 PRKCA HDAC9 PRKCB EPHA1 CCL5 TMEM100 ANGPT2 PTK2B CX3CL1 KDR C5AR1 ETS1 ALOX12 VEGFB LRG1 VEGFA TGFBR2 TBXA2R AQP1 GATA6 FGF1 HSPB1 RLN2 HIF1AN IL1B ERAP1 NTRK1 SASH1 ADM ISL1 CELA1 FLT1 RRAS FGF2 CXCR3 ANGPT4
GO_MORPHOGENESIS_OF_AN_EPITHELIUM	GO	0.039604	0.556064	0.342819	1.12443	3	389	TSC2 PAFAH1B1 PRKD2 SFRP1 FMN1 FGFR2 SETDB2 LIN7C VCL EPHA2 KAT2A FOXN4 TP63 CTSZ HIF1A SOX18 HOXB4 WNT1 CCM2 MTHFD1L WNT9B CTHRC1 IFT52 NODAL ILK PML TSC1 RPS7 SUFU GNA13 MPP5 ARHGAP12 PAX8 ADAMTS16 RARA CCL11 FEM1B TRAF6 SEMA3C HOXD11 NOTO HES5 SALL4 RHOA TCAP VASP IFT172 DVL1 FREM2 ID4 CC2D2A MESP1 TCF21 GBX2 CCDC103 RALA TACSTD2 ACVR1 SOSTDC1 TBX5 EZR WNT10A CYP7B1 PITX2 PLXND1 SIX1 SMAD4 CTN…	0.930693	0.977759	0.231524	0.876995	93	389	PDCD10 WNT1 HOXB2 LGR5 TMEFF2 LEF1 RSPO2 FOXE1 HHIP HOXD11 SPINT1 SEC24B KDM5B FEM1B WNT16 SEMA3E CTSZ SIX1 FRS2 ST14 NPHP3 GATA4 RIPK4 PAK1 INTU GRHL3 MET VEGFA JAG1 HES1 SIX4 PHACTR4 HHEX CEACAM1 BAK1 IHH CITED1 C2CD3 HOXB4 SOX10 STK4 GLI3 NODAL IPMK TACSTD2 BMP7 TGFB2 WNT5A ZEB2 ALDH1A2 COL5A1 HESX1 CCDC40 ETV4 T SOSTDC1 ADAM17 EDN1 MTHFD1L SOX4 CCDC39 TGFBR2 SOX8 TOR1A ID4 MSX2 KLK14 SOX17 PS…	0.712871	1	0.271214	0.960703	71	389	SEMA3E FOXF2 ILK IHH FUZ FGF2 EGF KDM6A AHI1 FZD3 HHEX NODAL FOXC2 NRP1 CC2D2A LGR5 ID4 WNT5A EDN1 IRX3 ARHGAP12 CTSZ SEMA4C PRKACA VEGFC LHX2 CCDC103 BMP2 SUFU CTSH CEACAM1 TRAF3IP1 TCF21 BCL2 WNT16 YAP1 HOXD11 PHACTR4 SETDB2 RPGRIP1L JAG2 ST14 GBX2 STK4 SRC RARA PTK7 HBEGF PSEN1 CDC42 CELSR1 FOLR1 VASP WNT10A RBPJ HOXB13 SIX1 SNAI1 WNT1 DNAAF1 KAT2A IFT57 TGFB2 FZD2 WNT9B MESP1 TBX4 CCDC40 FZD1…	0.39604	1	0.474934	1.01182	39	389	HESX1 PLXND1 RBM15 MSX2 PML DVL1 FZD2 LGR5 MEF2C IRX2 WNT10A PKD1 JAG1 GDF2 TFAP2A BBS4 FOXF1 GBX2 IGFBP5 DLL4 GCM1 CSNK2B T MEGF8 CCDC103 SKI WNT3A ILK GPC3 ARHGAP35 FOXC2 CEP290 FOXF2 HHEX TCF21 RYR2 PRKACB SEMA3C HOXA5 SALL1 EDN1 FOXQ1 PRKD2 FOXH1 FRZB DLG5 RET SETDB2 GRHL3 FOXN4 ID4 SHROOM3 HOXB2 FREM2 RLTPR CCDC39 SOSTDC1 RHOC LEF1 FRAS1 TGM3 NPNT HOXA11 SPRY2 MICAL2 FLRT3 FGFR1 OVOL2 CEACAM…
GO_NEGATIVE_REGULATION_OF_EPITHELIAL_TO_MESENCHYMAL_TRANSITION	GO	0.039604	0.556064	0.550103	1.47827	3	20	SFRP1 PBLD TBX5 DAB2IP FOXA2 OVOL2 VASN PPP2CA SMAD7 TGFB2 FUZ	0.75	0.914421	0.289645	0.843246	74	20	TRIM62 TGFB2 FOXA2 EFNA1 MAD2L2 STRAP PPP2CA SMAD7 SFRP2 OVOL2 HPN	0.545455	1	0.361194	0.995963	53	20	FUZ MAD2L2 FOXA2 TGFB2 TRIM62 SDHAF2 PPP2CA DAB2IP OVOL2	0.554455	1	0.511104	0.98795	55	20	TRIM62 HPN OVOL2 FUZ FOXA2 VASN TGFB2 BMP5 TBX5
GO_ORGANELLE_TRANSPORT_ALONG_MICROTUBULE	GO	0.039604	0.556064	0.449791	1.32399	3	54	AP3B1 PAFAH1B1 AP3D1 HIF1A RHOT2 DYNC1I1 MAP1B HAP1 RAB6A AP3S1 RAB1A KIF1B AP3M1 OPA1 BLOC1S2 MAPT BICD1 PRKCZ PEX14 KIF3B SPAST BLOC1S3	0.247525	0.642182	0.3366	1.11795	24	54	KIF23 KIF13A AP3B2 BICD1 BLOC1S2 AP3B1 WDR43 KIF5B ARHGAP21 KIF3C NEFL PRKCZ BICD2 KIFAP3 DYNC1I1 SNAPIN PAFAH1B1 AP3S2 HTT UCHL1 DTNBP1 LRPPRC HIF1A AP3M1 OPA1 AP3M2 MAPT UXT KIF3A SPAST MAP1B KIF3B RAB1A BLOC1S1	0.564356	1	0.318718	0.988677	56	54	AP3D1 MAP1S UBB KIF13A OPA1 UXT KIF3C CDC42 MAPT RHOT2 SPAST HAP1 NDEL1 BLOC1S2 TMEM201 MAP1B PAFAH1B1 AP3S2 AP3B1 RAB1A RHOT1 AP3M1 KIF3A BLOC1S3	0.49505	1	0.492944	0.990665	49	54	PRKCZ HTT PEX14 NDE1 VAMP7 RHOT2 WDR81 NDEL1 KIF13A MAP1B BICD1
GO_NEGATIVE_REGULATION_OF_DNA_DEPENDENT_DNA_REPLICATION	GO	0.039604	0.556064	0.532374	1.39392	3	16	TERF1 FBXW7 ZRANB3 MRE11A	0.43	0.767418	0.369951	1.03566	42	16	BLM PID1 TERF2 TIPIN SMC3 MRE11A CHEK2 FBXW7 TERF1 FBXO18 BRCA2 ZRANB3 SMC1A STAG2	0.555556	1	0.372911	0.978148	54	16	FBXW7 LIG3 ZNF830 MRE11A TERF2 STAG2	0.118812	0.711554	0.600577	1.14707	11	16	PID1 TERF1 FBXW7
GO_NAD_METABOLIC_PROCESS	GO	0.039604	0.556064	0.438573	1.2859	3	50	ALDOA IDH3B GPI NAMPT MDH2 NADSYN1 PFKM PNP IDH3G PGAM2 QPRT LDHA ALDOB HK3 PFKFB2 ENO1 OGDH ENO2 NMNAT3 NADK	0.376238	0.731938	0.321379	1.05212	37	50	PFKFB1 ENO2 ALDOC GPD1 ASPDH PFKP HK2 HK3 AFMID PKLR GAPDH MDH1 OGDH NMNAT2 GCK KMO HAAO LDHB NMNAT3	0.019802	0.574296	0.454437	1.38984	1	50	OGDH PGAM2 MDH2 ALDOB LDHB KMO DLST ALDOA KYNU PNP IDH3B GPD1 ALDOC PFKM NUDT12 MDH1 GAPDHS HK1 QPRT PGK1 VCP GPI ENO1 PKLR PFKFB2 GPD1L HK3 GCK NMNAT3 NADK	0.376238	0.991899	0.512004	1.02914	37	50	PFKFB4 GCK ENO3 PFKFB1 PGAM2 NADSYN1 HK3 HK1 AFMID NMNAT3 NMNAT2 PFKFB3 NUDT12
GO_LEUKOCYTE_CHEMOTAXIS	GO	0.039604	0.556064	0.387533	1.21028	3	115	SBDS CCL25 CKLF S100A9 AMICA1 NCKAP1L RPS19 ITGA9 FCER1G PTPRO CCL3 ADAM8 LGALS3 ITGA1 SAA1 CXCL3 CCL11 GBF1 CXCR2 IL6R ANO6 CHGA CCL4 CCL20 SFTPD CCL5 RAC1 CCR7 VAV1 FOLR2 ITGB2 PIK3CD SCG2 CXCR3 PIP5K1C S100A12 IL10 HMGB1 CCL17 CCL22 CCL24 PREX1 S100A8 CCL26 CCL19 KIT TGFB2 CXADR PIK3CG CCL16 PLA2G1B CXCR4 IL17RC C5AR1 CCR1 ANXA1	0.257426	0.650028	0.306338	1.09285	25	115	LGALS3 PLA2G1B SYK CCL3L3 CCL3L1 CXCL11 IL17RA CCL5 CCR6 CCR1 VEGFA ANXA1 TNFSF11 CCR5 CCL2 S100A8 PIK3CD IL17RC CCL26 ITGB2 IL16 TGFB2 XCL2 CCR7 EDNRB EDN1 CSF3R PF4V1 CX3CL1 ANO6 IL6 AMICA1 CCL16 PPBP IL6R CXCR4 LYST CALCA CORO1A VAV3 FOLR2 CCL22 CXCL13 FLT1 CCL13 CHGA NCKAP1L CXCR2 CCL25 PTPRO CCR2 CKLF RAC1 PIK3CG SBDS VAV1 CCL8 S100A9 CCL1 CCL21 CCL4L2 FCER1G CXCR3 CCL14 KIT HRH1 AZU1 C5AR1 …	0.326733	0.957161	0.319675	1.06531	32	115	S100A12 PIP5K1C ANO6 S100A9 CXCL3 IFNG NCKAP1L GBF1 EDN1 CCL25 CCL24 FLT1 XCL2 PREX1 PTPRO LGALS3 PIK3CG CCL5 KIT SCG2 CCL20 CCL3L3 CCL3L1 CCL26 CXCR2 SBDS FOLR2 TGFB2 CCL3 CORO1A IL10 CXCR3 ITGA1 IL6R VAV3 SYK TREM1 CALCA CCR5 ANXA1 CKLF CCR2 RPS19 ITGB2 ARHGEF5 CCR6 C5AR1 CCL13 CCL16 CXCR4 SAA1 TRPM4 CCL22 CCL11 CHGA CCL4 PDE4D CCL17 CCL8 CCR1 CCL21 PPBP CCL18 SFTPD CCR7	0.0990099	0.701923	0.525128	1.09098	9	115	NCKAP1L PPBP IFNG CCR6 PDGFB PIK3CD PTPRO CCL4L2 CCL3 CCL2 CCR5 CCL1 CALCA LYST ITGA9 CCL21 ITGB2 EDN1 ARHGEF5 ITGA1 CORO1A CCL5 PIK3CG PF4V1 ANXA1 CXCR2 CX3CL1 C5AR1 VAV3 SCG2 CCL3L3 VEGFA CCL3L1 IL6 CCL22 VAV1 PLA2G1B TREM1 CXCL3 CCL23 IL1B IL10 CCL19 LGALS3 EDNRB CCR1 CCL7 SAA1 FLT1 HRH1 TGFB2 CXCR3 FCER1G IL6R FOLR2 CCR7 CCL24 CCL4 PF4 S100A12 CSF3R CXCR4 FFAR2 ADAM8
GO_NEGATIVE_REGULATION_OF_INTRACELLULAR_SIGNAL_TRANSDUCTION	GO	0.039604	0.556064	0.349857	1.15145	3	424	HIPK3 TSC2 RASAL2 GNB2L1 MUL1 INPP5F PAFAH1B1 CYLD G3BP2 RASA1 PYDC2 SFRP1 RGS14 FBXW11 SLA2 XDH CUL3 EPHA2 DUSP16 TNFAIP3 HDAC7 SOCS1 RTN4RL1 DUSP22 RRM2B HIF1A TNK1 RNF152 DUSP10 TNIP3 LIMD1 CALM1 USP47 RFFL TAF9 APOE NME5 TSC1 IGBP1 CREB3L1 CRTC3 VDAC2 TRDN FNIP1 RGS2 HDAC3 GP1BA NLRX1 CBLC BCL2L1 WNK2 NFKBID DRD2 OPA1 PPM1A RRN3 TMBIM6 BCL2L10 PPIF TNFAIP1 RIPK1 SMPD1 PTPN22 CDK5RAP3 NEUROD1 …	0.217822	0.608802	0.281239	1.06823	21	424	FBLN1 WWC3 ITGB1 HERPUD1 PTPRJ OTUD7A LRRC4B TLR4 RNF152 NOL3 FLRT2 LRRC66 DACT1 DUSP6 MAPKAP1 FLRT1 TNFAIP3 PTTG1IP FBP1 LRRTM3 GSK3B CCDC22 ASH1L STK38 HTRA2 CD300A PDE3B PRKAA2 OTUD7B ARAP3 MAPKAPK5 DUSP9 ERBB2IP BCL2L10 TMBIM6 MAPK8IP1 BCL2L12 XBP1 LRRC15 DUSP16 PTPN5 GP1BA PTEN TPT1 RASAL3 NR1H4 ARHGEF2 DUSP14 NF2 SYNJ2BP RNF149 BMP7 MTM1 TGFB2 HYOU1 CREB3L1 PER1 TNK1 PSMD10 TMEM127 HNF4A TB…	0.029703	0.658815	0.321487	1.13912	2	424	RASA2 HYOU1 BCL2L1 CREB3L1 NFKBID PDE3B SOCS4 STAMBP LAX1 SCAI NDUFS3 GPS2 RASA1 RGS2 DNAJA3 PRKCDBP NOC2L RNF149 ERBB2IP DAB1 DUSP3 OPRM1 SNAI2 OPA1 THBS1 TNFAIP8L1 TMEM127 INPP5F C1QL4 NFKBIB PDCD4 PIN1 RGS3 UBR2 TNIP1 C3orf33 NDRG2 RIPK1 LRRC4C AIDA PSMD10 PARK7 DUSP16 PIK3IP1 PLEK TMEM161A CYLD AKT1S1 NLRP6 RPS6KA6 NUP62 SH3BP4 TNK1 FBP1 XDH WNK2 BCL2 NEUROD1 RFFL ATM SOCS6 ARHGEF2 RNF152 SLA…	0.980198	1	0.435532	0.929012	98	424	CARD8 BCL2L2 NOV XBP1 LRRK2 AKT1S1 GCG CRTC3 TIMP2 CBLC LRRC15 CD44 PIK3IP1 ATP2B4 ARAP3 RHOH DUSP8 ARHGAP35 GP1BA SPRED2 DAB1 XDH STMN3 C1QTNF3 HNF4A SOCS5 PTPN6 SFRP5 DUSP10 PLAUR PODNL1 PRKCDBP ARRB2 P2RX7 SLA2 OTUD7A LEMD2 DUSP22 PYDC2 FLCN CISH RTN4RL2 LAX1 RGS3 TNFAIP3 MAPK8IP1 SPRY4 TLR4 STK11 RTN4RL1 DUSP26 FLRT1 UBR2 AMBP PTPRR SPRY2 CAV3 FLRT3 NME5 PKD2 RGS14 CD74 PPEF2 INPP5K RASA4 CLU…
GO_ORGANIC_HYDROXY_COMPOUND_TRANSPORT	GO	0.039604	0.556064	0.368259	1.17968	3	151	STARD10 PRKAG2 MIP APOC2 STX12 SLC18A1 ABCA1 CD36 SLCO1B1 DRD1 SLC5A12 FCER1G APOE STAR SLC16A13 SLC6A2 GHRL SLC44A3 APOB SLCO1C1 FCER1A SLC10A1 VPS4A LIPG PGAP1 ABCA5 ABCA2 MFSD10 LIPC SLC10A5 SLC2A13 LDLRAP1 NISCH PRKAA2 APOC1 ARV1 CLU PARK7 CEACAM1 AQP4 CPT1B SLC5A3 CPT1A SNCA SLC16A7 OSBP ABCG1 RXRA AQP9 SYT7 ABCA7 SLC5A7 CFTR SLC16A6 EMB SLC22A1 AQP8 OSBPL5 APOA5 CETP SLC16A4 SLC16A5 CPT2 MS…	0.0495049	0.344166	0.329527	1.19148	4	151	SLC22A5 NPC2 ARV1 P2RX1 NCOA2 SYK SLCO2B1 SLC22A1 OSBP AQP11 SNCA AQP9 SLC44A3 VPS4A SLC5A11 ACACB AQP7 PRKAA2 NCOA1 SYT7 CEACAM1 SLC22A16 ABCA7 NR1H4 MSR1 ABCA2 SLC16A13 DRD1 NPC1L1 AQP8 SLC16A3 SLC2A13 ABCB4 SLC16A7 APOA5 PSEN1 FCER1A CETP SCN4A RBP4 PGAP1 SOAT1 APOC1 MIP STAR SLC44A1 SLC16A11 LDLRAP1 CPT2 SLC25A20 SLC22A4 SLC44A2 SLC44A5 ABCA1 SLC16A8 STARD10 AQP6 AQP3 CFTR SLC22A3 SLCO1C1 SLC…	0.712871	1	0.280229	0.949024	71	151	LIPG ABCG4 ABCA1 SLC18A1 APOC2 SLC16A8 PRKAB2 AQP3 STX12 LDLR SLC22A5 SLC10A3 PARK7 STAR SLCO1B1 APOC1 CEACAM1 LIPC OSBP AQP8 PSEN1 STARD10 ATP8B1 SLC2A13 AQP7 ABCA2 AQP7P3 SLC5A12 RBP4 RXRA SLC44A3 OSBPL5 P2RX1 SYT7 SLC16A6 SYK MFSD10 PNLIP SLC26A6 SLC5A7 LDLRAP1 SLC16A13 CPT1B SLC16A5 ABCG1 AQP5 CD36 SLC10A1 ABCA5 AQP6 ARV1 MSR1 CFTR LRP6 FABP6 SLC16A11 PRKAG2 AGTR2 SLC44A4 ABCC3 SEC14L1 SLCO2B…	0.841584	1	0.450341	0.93904	84	151	SLC16A7 SLC5A11 LIPC CPT1B ABCA2 ABCA1 SLC22A16 SLC16A4 SLCO1C1 SNCA FCER1A PDZK1 ALB ABCG1 ABCA5 SLC10A1 SLC16A8 AQP7P3 LIPG APOC3 LDLR AQP8 AQP4 CEACAM1 CPT1A AQP9 SLC18A1 SLC18A2 CLU NPC1L1 AQP1 SOAT2 DRD1 SLCO2B1 SLC22A2 AQP3 STAR OSBPL5 CEL MSR1 NCOA1 SLC5A12 SLC44A4 NR1H4 SLC22A5 ABCG4 SLC16A6 ABCB4 SYT7 AQP5 CD36 FCER1G SLC6A4 SLC16A5 STARD10 SLC44A5 RXRA MECP2 CHRM5 ABCA7 CETP ABCB11 SLC4…
GO_PROTEIN_LOCALIZATION_TO_ENDOPLASMIC_RETICULUM	GO	0.039604	0.556064	0.374873	1.18706	3	123	RPL34 RPL3 RPL29 RPL36A SEC61G SRPRB ANKRD13C RPS27 RPS23 RPS19 RPLP1 RPS7 SRP72 RPS11 RPL26 RPL24 GBF1 SEC63 RPS12 RPL18A RPL6 RPL39 RPS25 RPL11 SRPR ZFAND2B RPS2 RPS9 RPS13 RPL9 BCAP29 SRP14 RPL28 RPL7 SRP54 RPL23A RPL14 SEC61A1 RPLP2 RPL21 RPL26L1 SPCS2 SRP68 RPLP0 RPL35A RPL13A OS9 RPL7A RPL12 RPS15A RPS29 RPL32 RPS21 RAB3GAP1 RPL27A RPL17 RPL37A RPL5 RAB10 RPL37 FAU RPS26 RPS6 KDELR1 RPS4Y1	0.257426	0.650028	0.301999	1.08333	25	123	RPL12 RPL37 RPL4 SPCS1 RPS20 HSPA5 RAB3GAP2 RPLP0 RPS15A RPL5 RPS3 RPL36A UBAC2 RPS6 RPS23 RPS2 RPS17 RPL11 SRP14 SRP68 RPS8 RPL23A RPL30 SEC61A1 RPS29 GRIK5 KDELR3 RPL22 RPL27 SEC16B RPS25 RPS12 RPL18A RPS7 RPL24 KDELR2 PDIA3 SRP72 RPS14 RPS18 PDIA2 SRPR RPL31 RAB3GAP1 RPL26 SRPRB RPL3 RPL21 SRP54 RPL34 RPSA ZFAND2B RPL35A SEC61G RPS10 RPL37A CHMP4B	0.108911	0.810072	0.339347	1.13883	10	123	RPL38 OS9 SEC61A1 SSR3 SRPRB ZFAND2B RPL23A SRP54 RPS21 RPL36 SRP14 RPL23 RPS16 RPL3 RPL18 GBF1 SEC62 RPS28 RPL32 RPL18A RPS17 RPL13 RPL39 RPL4 FAU RPS26 RPL29 BCAP31 RPL15 RPLP1 RPS14 SRPR UBAC2 HSPA5 RPL13A RPL14 RPS23 RPL19 RPS3A GPAA1 RPL22 RPS19 KDELR2 RPS15 RPS18 RPS4X RPS11 UBA52 RPL26L1 RPLP0 RPS27A PDIA3 KDELR3 RPS6 RPLP2 RPL34 RPL37A RPSA ANKRD13C RPL28 SEC63 RPL21 RPL6 RPS4Y1 RPS9 PDIA…	1	1	0.39797	0.826534	100	123	GRIK5 SRP19 RYR2 RPL21 RPL19 SEC16B GBF1 RPS4Y1 CHMP4A RPL28 RPS9 RPS18 PDIA2 RPL41 RPL3L
GO_REGULATION_OF_EXTRINSIC_APOPTOTIC_SIGNALING_PATHWAY_VIA_DEATH_DOMAIN_RECEPTORS	GO	0.039604	0.556064	0.442148	1.30149	3	54	SFRP1 TNFAIP3 RFFL ZSWIM2 LGALS3 HMOX1 FEM1B RIPK1 TNFRSF10A TMC8 NOS3 THBS1 TRADD PTEN HGF PARK7 GPX1 STK4 TMBIM1 MADD PEA15 PMAIP1 BMPR1B TNFRSF10B	0.108911	0.445437	0.367169	1.21948	10	54	TMBIM1 CFLAR TNFRSF10A LGALS3 TMC8 FEM1B TNFAIP3 PEA15 PTEN ARHGEF2 STK4 SERPINE1 FAF1 SP100 TRAF2 TNFSF10 FASLG RNF34 PMAIP1 CASP8 ICAM1 RFFL SKIL DAPK1 STK3 BRCA1 FAS NF1 TRADD HGF	0.306931	0.943109	0.355632	1.10319	30	54	THBS1 HGF RIPK1 ZSWIM2 PARK7 RFFL LGALS3 TNFSF10 ARHGEF2 STK4 NF1 TNFRSF10B TNFAIP3 ICAM1 FASLG TNFRSF10A TMBIM1 SP100 TRADD PTEN NOS3 TMC8 FAS RAF1	0.940594	1	0.438515	0.88128	94	54	BMPR1B TNFRSF10B MAL TRADD TNFAIP3 FGB STX4 SP100 CASP8 MADD LGALS3 CFLAR SKIL FGA FGG NOS3 BMP5 ICAM1 FAS FASLG HMOX1
GO_PROTEIN_TARGETING_TO_MEMBRANE	GO	0.039604	0.556064	0.367715	1.18441	3	156	RPL34 RPL3 RPL29 RPL36A SRPRB RPS27 TAOK2 NKD2 SPTBN1 RPS23 RPS19 ATG3 RPLP1 RPS7 SRP72 RPS11 RPL26 ICMT TRAM1L1 RPL24 SSR1 EHD3 SEC63 RPS12 RPL18A RPL6 ANK3 RPL39 RPS25 RPL11 SRPR MYO1C ZFAND2B RPS2 RPS9 RPS13 RPL9 SRP14 RPL28 RPL7 SRP54 PEX3 RPL23A RPL14 SEC61A1 RPLP2 RPL21 RPL26L1 RAB3IP SRP68 RAB8B TMED2 RPLP0 ATG4A RPL35A RPL13A	0.80198	0.928863	0.248047	0.899383	80	156	RPL12 ANK3 RPL37 RPL4 RAB3IP RPS20 RPLP0 RPS15A RPL5 RPS3 RPL36A RPS6 RPS23 PEX19 RPS2 RPS17 RPL11 SRP14 ATG4A SSR2 SRP68 BSG RPS8 RPL23A RPL30 RTP4 SEC61A1 RPS29 ATG4D RPL22 RPL27 RPS25 PEX3 RPS12 ARL6IP1 RPL18A PACS1 RPS7 RABGEF1 RPL24 NCF1 PIP5K1A SRP72 RPS14 RPS18 NUP54 SRPR RPL31 RPL26 SRPRB RPL3 RPL21 SRP54 KCNB2 RPL34 ANK1 RPSA ZFAND2B RPL35A KCNB1 RPS10 RPL37A CHMP4B ATG3 ANXA2	0.217822	0.885634	0.318244	1.07751	21	156	RPL38 SEC61A1 SSR3 SRPRB ZFAND2B MICALL1 ATG3 RPL23A SRP54 RPS21 RPL36 ATG4D SRP14 RPL23 RPS16 RPL3 RPL18 SEC62 RPS28 RPL32 RPL18A RPS17 RPL13 RPL39 RPL4 FAU RPS26 RPL29 PEX3 RAB8B ARL6 RPL15 SPTBN1 RPLP1 RPS14 PRKG2 SRPR ADORA1 RTP2 NUP155 TRAM1L1 KCNB2 MYO1C RPL13A RPL14 RPS23 PEX5 ATG4B RPL19 RPS3A RPL22 RPS19 RPS15 RPS18 SSR1 RPS4X TESC RPS11 UBA52 RPL26L1 RPLP0 RPS27A RPS6 RPLP2 RPL34 RPL37A…	1	1	0.390812	0.816257	100	156	PRKG2 TRAM2 TAOK2 SRP19 TESC ATG4B RPL21 INPP5K RPL19 EHD3 ANK1 RABGEF1 RTP3 SPTBN1 RTP1 NCF1 KCNB1 RPS4Y1 CHMP4A RPL28 RPS9 RPS18
GO_MACROMOLECULAR_COMPLEX_REMODELING	GO	0.039604	0.556064	0.522397	1.43159	3	24	APOC2 LPL APOE APOB LIPG ABCA5 PLA2G2A LIPC MPO APOC1 ABCG1 APOA5 CETP AGTR1 APOM	0.861386	0.952357	0.249408	0.741514	86	24	LPL APOA5 CETP APOC1 AGT ABCG1 SCARB1 APOC2 APOB PLA2G7 APOA1 LCAT APOA2 LIPC APOA4	0.6	1	0.34992	0.978194	59	24	LIPG APOC2 LPL APOC1 LIPC AGT ABCG1 PLA2G2A ABCA5	0.772277	1	0.461436	0.902571	77	24	LIPC ABCG1 ABCA5 LIPG APOC3 AGT PLTP LPL CETP APOA1 APOB APOM PLA2G2A APOA5 AGTR1 APOE APOA4
GO_REGULATION_OF_SPINDLE_ORGANIZATION	GO	0.039604	0.556064	0.557461	1.48656	3	19	CHMP3 CHMP2A CHMP1B SENP6 RNF4 CHMP1A PKD1 PDCD6IP	0.41	0.753877	0.363474	1.05175	40	19	CHMP2B CHMP2A BORA SENP6 TPR PDCD6IP CHMP5 CHMP1A CHMP4B PSRC1 CHMP4C	0.464646	0.984803	0.372857	1.01792	45	19	PDCD6IP SENP6 PSRC1 RNF4 CHMP2A CHMP1A PKD1 CHMP3 PARP3 BORA	0.029703	0.608133	0.6706	1.28844	2	19	PKD1 SENP6 CHMP2A
GO_PHASIC_SMOOTH_MUSCLE_CONTRACTION	GO	0.039604	0.556064	0.561535	1.47028	3	16	NPY1R TACR2 PTGER3 DRD1 DRD2 HTR1D HTR2B P2RX2	0.26	0.651376	0.413502	1.15758	25	16	HTR1D NPY1R DRD1 TACR2 EDNRB EDN1 PTGER3 P2RX3 HTR2B P2RX2	0.505051	0.984803	0.386931	1.01492	49	16	PTGER3 EDN1 TACR2 HTR2B HTR1D	0.306931	0.939103	0.56524	1.07958	30	16	EDN1 NPY1R HTR1D TACR2 GDNF DRD1 P2RX3 EDNRB DRD2
GO_HEART_MORPHOGENESIS	GO	0.039604	0.556064	0.355193	1.15253	3	209	HAS2 NPY1R CITED2 FGFR2 SETDB2 FOXN4 HIF1A SOX18 PPP1R13L INSR IFT52 NODAL ILK SUFU SAV1 RARA TNNT2 NRG1 MYL3 SEMA3C NOTO TCAP IFT172 TNNI3 ACTC1 MESP1 CCDC103 HEY2 ACVR1 TBX5 PKP2 TH PITX2 PLXND1 SIX1 TGFBR3 SMAD4 XIRP2 UBE4B GSK3A GAA ERG ATF2 BMP2 BBS4 FOXC2 HTR2B FLRT2 HES1 KDM6A MKKS FKBP1A TNNI1 TMED2 FGFRL1 MEF2C WNT2 OVOL2 GATA4 BMP10 TBX2 SNAI1 CAV3 RXRA FOLR1 RBPJ SMAD7 FGF8 COL2A1 TAB1…	0.445545	0.772241	0.276071	1.01954	44	209	LEFTY1 SEC24B FLRT2 WNT16 SIX1 GATA6 NPHP3 GATA4 CITED2 VEGFA JAG1 NPY2R ATF2 MYH6 HES1 EGLN1 SMARCD3 MYH7 BMPR1A PKP2 IHH RTN4 C2CD3 NPY1R NODAL TGFB2 MYL2 WNT5A CPE ALDH1A2 COL5A1 CCDC40 COL11A1 GJA5 T NEDD4 SOX4 CCDC39 MSX2 SOX17 S1PR1 PSEN1 RARA FOXC2 RBP4 MDM2 ARL13B BBS4 TAB1 MICAL2 FOXF1 RBM15 BBS5 IFT57 TNNT2 BBS7 POU4F1 HEG1 PITX2 SHOX2 AHI1 CAV3 GRHL2 TNNI3 HAND2 EFNA1 FKBP1A MYL3 FHL2 …	0.663366	1	0.280354	0.969153	66	209	ILK MYLK2 BMP10 IHH KDM6A AHI1 WNT2 SAV1 TNNI1 TGFBR3 UBE4B TNNT2 SNAI2 NODAL FOXC2 PPP1R13L MYL3 WNT5A XIRP2 NIPBL CCDC103 NRG1 BMP2 SUFU ATF2 FGFRL1 ACTC1 WNT16 YAP1 SETDB2 RTN4 HTR2B RARA ASXL1 PSEN1 FOLR1 RBPJ SIX1 SNAI1 CPE DNAAF1 GSK3A IFT57 ERG TGFB2 RBP4 RXRA FZD2 MESP1 CCDC40 FZD1 IFT172 BBS7 PKP2 RARB TAB1 HEYL POU4F1 EYA1 SOX9 SMO FOXN4 GATA4 FKBP1A ZIC3 FGF8 WHSC1 FOXF1 TH DVL3 NOTCH2…	0.336634	0.959653	0.484446	1.01914	33	209	PLXND1 RBM15 MSX2 FHL2 FZD2 NPY2R MEF2C COL4A3BP JAG1 GJA5 BBS4 FOXF1 DLL4 T MEGF8 CCDC103 WNT3A ILK TTN FOXC2 LEFTY1 RYR2 MSX1 COL11A1 SEMA3C TNNI3 FOXH1 FGFRL1 NPY1R SETDB2 LEMD2 FOXN4 HAS2 MYBPC3 CPE CCDC39 TMEM100 WNT2 PTCD2 CAV3 MICAL2 OVOL2 CITED2 PKD2 COL2A1 BMP10 TCAP TGFBR3 BMP2 TBX1 ADAMTS1 NPY5R VEGFA HEY1 GATA6 SNAI2 MYL2 RARA HES1 ZFPM1
GO_CELL_SEPARATION_AFTER_CYTOKINESIS	GO	0.039604	0.556064	0.546202	1.44365	3	17	CHMP3 CHMP2A CHMP1B VPS4A CHMP1A MITD1 PDCD6IP CHMP6 CHMP7	0.04	0.314684	0.510934	1.43993	3	17	CHMP2B CHMP7 MITD1 VPS4A CHMP2A CHMP6 CEP55 KIF20A PDCD6IP CHMP5 CHMP1A CHMP4B	0.72	1	0.324981	0.877285	71	17	PDCD6IP MITD1 CHMP6 CHMP7 CHMP2A CHMP1A CHMP3 VPS4A	1	1	-0.392135	NA	0	17	CHMP2B CHMP3 CHMP5 VPS4B CHMP4C CEP55 KIF20A CHMP1B VPS4A CHMP1A CHMP4B MITD1 PDCD6IP CHMP6 CHMP7 CHMP4A CHMP2A
GO_REGULATION_OF_GLUCOSE_IMPORT_IN_RESPONSE_TO_INSULIN_STIMULUS	GO	0.039604	0.556064	0.543218	1.42232	3	16	IRS1 AKT2 PIK3R3 MARCKS OSBPL8 RNASEL RARRES2	0.14	0.496463	0.45956	1.28651	13	16	PTPN11 RNASEL PID1 IRS1 NGFR MARCKS RARRES2	0.0505051	0.679581	0.506468	1.32847	4	16	MZB1 AKT2 PIK3R1 RARRES2 PIK3R3 RNASEL PIK3R2 REPIN1	0.0891089	0.682694	0.626527	1.19663	8	16	FFAR3 PID1 RNASEL IRS1 PIK3R1 MZB1
GO_NEGATIVE_REGULATION_OF_ANOIKIS	GO	0.039604	0.556064	0.572388	1.51286	3	17	CEACAM5 BCL2L1 ZNF304 NTRK2 MCL1 BCL2 PIK3CA ITGB1	0.7	0.894247	0.310747	0.875761	69	17	ITGB1 CEACAM5 PDK4 NTRK2 MCL1 BCL2 NOTCH1 SNAI2 PIK3CA TLE1 PTK2 ITGA5 CAV1	0.13	0.829428	0.464928	1.25507	12	17	BCL2L1 SNAI2 NTRK2 BCL2 ZNF304 SRC	0.564356	1	0.51303	0.981806	56	17	ZNF304 CEACAM5 PTRH2 SNAI2 MCL1 NTRK2 PDK4 BCL2L1 ITGA5 CAV1
GO_POSITIVE_REGULATION_OF_PHAGOCYTOSIS	GO	0.039604	0.556064	0.437735	1.27315	3	46	RAP1A CD36 NCKAP1L LMAN2 ITGAV FCER1G SLC11A1 BCR CD47 ANO6 SFTPD PTX3 SPACA3 CAMK1D ABCA7 PPARG F2RL1 DOCK2 MBL2 ITGA2 C2 IL1B TULP1 MERTK CYBA DNM2 RAB27A GATA2 ABR	0.50495	0.810886	0.306564	0.994587	50	46	LMAN2 C2 TULP1 DOCK2 PPARG CCL2 ABCA7 DNM2 F2RL1 TUB C4B CALR ANO6 CAMK1D PROS1 STAP1 NCKAP1L C3 MBL2 SLC11A1 CYBA ITGAV AHSG FCER1G AZU1 CD36 ABR MERTK LBP	0.594059	1	0.317387	0.969716	59	46	ANO6 TULP1 MBL2 NCKAP1L BCR CD47 ITGAV TUB RAB27A LMAN2 CYBA CAMK1D DOCK2 CD36 ITGA2 C2 PYCARD MERTK DNM2 CALR F2RL1 PTX3 SFTPD RAP1A	0.39604	1	0.50753	1.01761	39	46	NCKAP1L MERTK TULP1 C3 CCL2 MBL2 PYDC1 ABR TUB AGER PROS1 DOCK2 SLC11A1 IL1B CD36 FCER1G C4B TNF PPARG PTX3 ABCA7 AHSG C2 SFTPD C4A F2RL1 MFGE8
GO_COENZYME_BIOSYNTHETIC_PROCESS	GO	0.039604	0.556064	0.387312	1.21519	3	118	COASY ELOVL3 QDPR FPGS PDSS2 ATPIF1 MAT2B NAMPT MTHFD1L PDHX PPT2 COQ2 HSD17B12 SPR NADSYN1 PDHB COQ3 ACSBG1 LOC344967 MLYCD MTHFD2L ACOT9 PNP ACSF3 MTHFD2 PANK3 ELOVL7 PPT1 MOCS3 ACOT11 ACOT12 COQ5 DCAKD QPRT ACOT1 TECR PNPO NMNAT3 PCBD2 NADK COQ4 MOCS1 SLC25A1 ME1 DHFR ATIC ACOT13 MOCS2 COQ6 ACSL4 ELOVL5 KMO ACOT6 PCBD1 MTHFS PANK4 ACSS2 SCD5	0.237624	0.631763	0.303258	1.08531	23	118	ACSS2 ACLY COQ9 ACACB FLAD1 ASPDH ADCK3 PCBD1 THEM5 PPCS MOCS2 TECR PPCDC ACSL4 ELOVL3 AFMID MTHFD1L ACSBG1 PTS PDHA2 LIAS ACSL1 RFK PPT1 PDSS1 MAT2A ACOT9 PDXK NMNAT2 KMO HAAO PANK2 LOC344967 SLC25A1 TPK1 SCD ACOT6 PANK1 MLYCD NMNAT3 SPR ELOVL1 ME1 NDUFA9 QDPR PDSS2 MTHFS DLD NADK DCAKD ACSBG2 COQ5 ATPIF1 ACOT12 MTHFD2 PDHB COQ3 GART PCBD2 PDHA1 ATIC THEM4 QPRT DHFR	0.435644	0.984803	0.306014	1.0208	43	118	ACOT13 ACOT1 ATPIF1 AGK GPHN PCBD2 MOCS1 ACOT6 ACOT8 ACOT2 ACSF3 PDHX NFS1 KMO COQ7 PPT1 ACSF2 LOC344967 ACSBG1 SCD KYNU PNP LIPT2 ELOVL5 COQ4 MOCS2 MTHFD2L ACOT9 COQ9 ME1 MTHFS GCDH QPRT MOCS3 PPT2 PNPO PDSS2 ELOVL3 COQ5 DCAKD ACSL4 ACOT4 PPCS DHFRL1 ACSS2 MLYCD ATIC COQ3 NMNAT3 SLC25A1 NADK	0.80198	1	0.460522	0.956789	80	118	TPK1 QDPR ACSF3 ACOT12 ELOVL5 GPHN PDHA2 ACOT1 PPT2 MAT1A NADSYN1 PANK4 THEM4 MTHFD1L ACSL6 PPCDC ACOT2 ELOVL2 AFMID NMNAT3 FASN NMNAT2 ACSBG1 ACOT4 LIAS COQ6
GO_PHOSPHATIDYLINOSITOL_DEPHOSPHORYLATION	GO	0.039604	0.556064	0.530802	1.44931	3	23	INPP5F INPP5B MTMR7 INPP5A SACM1L INPPL1 PTEN INPP5D SYNJ2 MTM1 MTMR3 TMEM55A SYNJ1 INPP5J MTMR1 PTPRQ	0.22	0.612809	0.403103	1.19081	21	23	MTMR2 INPP5B SYNJ1 MTMR3 INPP5D PTEN MTM1 MTMR1 SACM1L	0.33	0.959624	0.390102	1.08458	32	23	INPPL1 INPP5F OCRL MTM1 MTMR8 INPP5J INPP5D PTEN MTMR1 MTMR3 TMEM55A SACM1L MTMR7 MTMR2	0.722772	1	0.479484	0.936393	72	23	MTMR3 MTMR7 INPP5A INPP5K PTPRQ INPP5E INPP5D SYNJ2 PTEN INPP5B
GO_MICROTUBULE_BUNDLE_FORMATION	GO	0.039604	0.556064	0.428377	1.26789	3	58	RP1L1 MAP1B NAV1 CDK5RAP2 FES SPAG16 TTLL5 LRRC6 GAS2L1 SPAG17 TEKT2 CLIP1 CC2D2A TPPP CCDC103 LRGUK GAS2L2 BBS2 CCDC151 SPAST CCDC114 C11orf63 SPAG1 UBE2B TTLL1 DNAAF1 ARMC4 CAPN6 DNAAF2 HYDIN	0.475247	0.792645	0.298383	1.00257	47	58	DNAH1 LRRC6 C11orf63 PLA2G3 RSPH4A MARK4 CDK5RAP2 CCDC40 MAP2 ZMYND10 CCDC39 ZNF207 SPAG1 KIF20A SPAG16 CCDC151 TTLL1 TTLL6 GAS2L2 CLIP1 NAV1 PRC1 SPAG17 PSRC1 RSPH1 BBS2 SPAST CC2D2A RSPH9 DNAH5 MAP1B TTLL3 DNAH7 RP1 DNAI2 PLK1 TPPP ARMC4 SPEF2 LRGUK	0.0594059	0.679581	0.401489	1.25647	5	58	MAP1S MAP2 RP1L1 GAS2L2 CC2D2A DNAAF2 RSPH9 CCDC103 C11orf63 RSPH1 CCDC114 PSRC1 DNAAF1 SPAG16 CDK5RAP2 SPAST CCDC40 CLASP1 PRC1 DNAI1 RP1 DNAH5 PLA2G3 TTLL5 NAV1 MAP1B TEKT2 GAS2L1 ARMC4 MARK4 SPAG17	0.851485	1	0.45643	0.919575	85	58	MARK4 CCDC103 CCDC114 RSPH9 RSPH1 TTLL6 FES CCDC39 GAS2L2 ZMYND10 RP1L1 PLA2G3 MAP1B DYX1C1 NCKAP5L BBS2 LRGUK CLIP1 SPAG17 C11orf63 DNAI2 NAV1 RP1 SPEF2
GO_RESPONSE_TO_CARBOHYDRATE	GO	0.039604	0.556064	0.363175	1.17259	3	162	GNB2L1 PPARD RAP1A GFPT1 ACVR1C KCNJ11 PRKCB RAB11FIP5 GPAM HIF1A TCF7L2 LPL PTPRN2 CTSB STAR SMAD2 APOB TXN2 MAP2K6 CPB2 EIF2B2 CLEC7A SLC2A2 NEUROD1 SPARC LIPC FKBP1B TH GIPR THBS1 GYS2 TRH PTEN PRLH ACVR2B COLEC12 LDHA ALDOB LGALS1 POLG CASP3 HNF4A PFKFB2 PIK3CA GATA4 OXT P2RX2 COL6A2 ERN1 CAT LCT SLC2A5 TXNIP PRKCQ ME1 CYP7A1 PRKACA GJA1 ITGA2 SREBF1 EP300 EIF2B3 VAMP2 MLXIPL NFKB1 ACP5 SESN2…	0.029703	0.281651	0.338556	1.23172	2	162	TXNIP LPL COLEC12 GATA4 SLC6A1 KHK GLUL ANGPT2 HNRNPK LCT SARM1 XBP1 OGT ZNF236 PTEN NR1H4 PTK2B PPARD FGF21 HNF4A IRS2 CTSB SOX4 TGFBR2 ADIPOQ PKLR LYN PPP3CA GRIK5 PLAU MDM2 AACS SLC2A5 NFKB1 LEP KCNJ11 ENSA ACVR2B HMGCS2 MAP2K6 GCK STAR SLC30A8 RAB11FIP5 PRKCQ GPLD1 CMA1 MAPK14 SPARC GFPT1 PRKACA PTGS2 CALCRL CAT GPAM VAMP2 ICAM1 SLC8A1 GNB2L1 ME1 P2RX3 MEN1 PAX2 GSTP1 PRKCB KCNB1 HIF1A NOX4 T…	0.257426	0.915127	0.314631	1.07051	25	162	PLAU SLC8A1 PRKCQ SLC29A1 SREBF1 THBS1 SIDT2 CAT LPL PTK2B PRKACA GJB6 PRKCB STAR ALDOB AACS NEUROD1 LIPC EIF2B5 FGF21 LCT ADIPOQ OGT PTGS2 ICAM1 MAP2K6 GIPR RPS6KB1 ENDOG PPARGC1A SPARC CYBA CTSB ACVR1C PTPRN2 LGALS1 ME1 GIP EIF2B2 EP300 SLC26A6 RPS6KA2 PTEN CDKN1B LEP RAB11B SESN2 RAB11FIP5 SIN3A EIF2B4 GATA4 GYS2 PKLR FAS PDK3 ACP5 ITGA2 PFKFB2 RAF1 TH RAB11FIP2 EIF2B3 COLEC12 MAP2K7 GCK GFPT1…	0.772277	1	0.459361	0.961038	77	162	XBP1 MLXIPL SIDT2 LIPC GJB6 FGF21 GRIK5 SLC8A1 GLUL HNF4A CYP7A1 CALCRL TCF7L2 SREBF1 PRKCB ERCC1 PTPRN GCKR IRS2 FN1 SPARC GJD3 GCK APOC3 KCNJ11 ANGPT2 PRKCQ CDKN1B AGER PTK2B NR0B2 SARM1 MAFA PPP3CA PPARGC1A TGFBR2 GPLD1 HNF1B TXNIP PLAU STAR IL1B P2RX3 PAX2 ERN1 LPL PTPRN2 NR1H4 GJA1 HMGCS2 SLC2A5 RPS6KB1 KCNB1 TRH SRF ILDR2 RPS6KA2 SERPINF1 ICAM1 COL6A2 GIP PTGS2 ZNF236 SLC30A8 COLEC12 GATA4 …
GO_ORGANIC_ACID_TRANSMEMBRANE_TRANSPORT	GO	0.039604	0.556064	0.409742	1.26417	3	101	SLC25A2 PRKAG2 SLC38A10 SLC7A1 SLC17A5 SLC6A17 SLC1A1 SLC5A12 SLC16A13 SLC7A7 SLC38A9 SLC17A3 SLC2A9 SLC13A3 SLC1A3 PQLC2 SLC38A6 SLC23A1 SLC7A2 SLC7A10 PRKAA2 SLC6A6 PEX3 SLC6A18 SLC36A2 CPT1B SLC6A9 CPT1A SLC7A5P1 SLC16A7 SLC13A5 AQP9 SLC7A9 SLC6A14 SLC6A12 SLC6A20 SLC7A13 SLC6A19 SLC25A1 SLC16A6 EMB SLC6A15 SLC7A5 SLC38A1 SLC16A4 SLC25A13 SLC16A5 CPT2 SLC17A8 SLC16A8 SLC25A15	0.0792079	0.391151	0.339126	1.19752	7	101	SLC22A5 SLC5A6 SLC6A6 SLC25A22 SLC7A5P1 AQP9 SLC1A5 ACACB SLC38A4 SLC7A10 PRKAA2 SLC22A16 SLC1A1 SLC7A1 SLC25A12 SLC16A13 PQLC2 SLC2A9 SLC7A14 SLC16A3 SLC16A7 SLC7A8 SLC7A9 SLC6A16 SLC17A6 SLC38A1 SLC7A13 PEX3 SLC1A2 SLC36A3 SLC16A11 CPT2 SLC25A20 SLC38A3 SLC25A1 SLC38A2 SLC22A4 SLC16A8 SLC6A17 SLC7A5	0.782178	1	0.275701	0.911987	78	101	SLC38A9 SLC3A1 SLC17A3 SLC36A1 SLC23A1 SLC16A8 PRKAB2 SLC23A2 SLC13A3 SLC36A2 SLC25A12 SLC22A5 SLC38A1 SLC25A13 SLC38A2 PEX3 PQLC2 SLC1A2 SLC6A17 SLC1A3 SLC5A12 SLC16A6 SLC25A2 SLC16A13 CPT1B SLC38A10 SLC16A5 SLC6A6 SLC6A18 SLC36A3 SLC43A2 SLC38A4 SLC7A5P2 SLC38A6 SLC16A11 PRKAG2 SLC7A6 SLC17A8 SLC1A5 SLC25A1 SLC1A4 SLC6A14 EMB SLC16A4 SLC7A5P1 SLC1A6 SLC38A5 AQP9 SLC7A10 SLC7A13 SLC16A12 SLC6A15	0.792079	1	0.461079	0.949294	79	101	SLC16A10 SLC16A7 SLC43A2 SLC25A12 SLC38A8 SLC7A9 SLC25A2 CPT1B SLC6A16 SLC22A16 SLC16A4 SLC13A5 SLC7A5P2 SLC16A8 SLC1A1 SLC6A12 SLC7A10 CPT1A AQP9 SLC36A2 SLC1A2 SLC43A1 SLC17A6 SLC38A5 SLC6A20 SLC7A2 SLC36A3 SLC5A12 SLC38A11 SLC22A5 SLC16A6 SLC36A1
GO_MONOSACCHARIDE_TRANSPORT	GO	0.039604	0.556064	0.44557	1.31157	3	54	PPARD SLC2A6 SLC5A4 SLC2A8 SORT1 KLF15 DRD1 TSC1 NRG1 STXBP3 SLC2A9 SLC2A2 EZR SLC23A1 YES1 SLC5A9 SLC5A1 SLC2A13 M6PR EDNRA RAB4B HK3	0.227723	0.618764	0.343159	1.13973	22	54	FABP5 PLA2G1B SORBS1 SLC2A4 SLC5A1 KLF15 HNF1A HK2 PPARD DRD1 HK3 SLC2A9 EDN1 SLC2A13 PLS1 G6PC3 SLC2A5 GCK PPBP TSC1 SLC2A6 SLC2A3 G6PC2 EDNRA NRG1 STXBP4 G6PC SLC23A2 SLC2A8 SLC26A5	0.613861	1	0.311218	0.965411	61	54	BRAF SLC23A1 SLC23A2 EDN1 SLC2A4 SLC5A9 STXBP3 NRG1 SLC5A1 PLS1 SLC2A13 TSC1 SLC2A10 SLC2A8 SLC5A4 PRKAG3 HK1 KLF15 SESN2 HK3 SLC2A3 GCK M6PR SORBS1 SORT1 VIL1 RAB4B PPBP INS STXBP4 SLC37A4 SLC2A14 SLC2A9 SLC2A2 EDNRA PPARD	0.881188	1	0.449835	0.90403	88	54	PPBP RAB4B EDN1 VIL1 FABP5 GCK HNF1A EDNRA SLC26A5 DRD1 HK3 PLA2G1B HK1 SLC2A1 BRAF GH1 G6PC2 SLC2A10 SLC2A5 SLC5A1 TSC1 SLC23A1 HK2 SLC5A2 SLC2A4 G6PC
GO_POSITIVE_REGULATION_OF_CARDIAC_MUSCLE_CELL_PROLIFERATION	GO	0.039604	0.556064	0.55075	1.46867	3	19	FGFR2 NRG1 HEY2 TBX5 ERBB4 FGFR1 MEF2C WNT2 BMP10 TBX2 RBPJ FGF9	0.81	0.932643	0.278347	0.805429	80	19	GATA6 MAPK14 NOTCH1 RBPJ NRG1 CDK1 ERBB4 CCNB1 WNT2 HEY2 FGFR1	0.161616	0.871568	0.452034	1.23407	15	19	BMP10 CCNB1 FGF2 WNT2 NRG1 CDK1 RBPJ	0.50495	1	0.514627	0.988762	50	19	MEF2C WNT2 FGFR1 BMP10 GATA6 FGF2 HEY2 TBX5
GO_POSITIVE_REGULATION_OF_WOUND_HEALING	GO	0.039604	0.556064	0.436927	1.26903	3	45	PPARD F12 SOX15 CD36 S100A9 HOPX CPB2 ANO6 VEGFB THBS1 PLEK HRG FOXC2 F7 HMGB1 NFE2L2 ENPP4 ADRA2A MYLK F2R CAPN3 ANXA1 MYOD1 F3 HPSE RREB1 PLG SELP HRAS PTGER4	0.425743	0.761595	0.316151	1.0237	42	45	THBD TLR4 ANXA1 PRKCE HOPX PPARD INSL3 VTN TGFBR2 SERPINE1 FOXC2 F2 ANO6 CAPN3 ARFGEF1 NFE2L2 PLG KANK1 PTGER4 REG3G S100A9 F3 SERPINF2 PLEK APOH CD36	0.158416	0.863741	0.388221	1.18604	15	45	HRAS ANO6 S100A9 PRKCE THBS1 FOXC2 PLG VEGFB PLEK HBEGF F7 USF1 HOPX ANXA1 RREB1 HPSE CD36 F12 KANK1 F3 MYOD1	0.811881	1	0.458005	0.9204	81	45	HOPX FOXC2 HRG TLR4 F2R ANXA1 RREB1 VEGFB TGFBR2 PLEK SOX15 VTN MYLK CD36 APOH INSL3 MYOD1 REG3G HRAS PRKCE PTGER4 F2 CAPN3 KANK1
GO_PEPTIDYL_TYROSINE_MODIFICATION	GO	0.039604	0.556064	0.362372	1.17222	3	185	TXK TPST1 FGFR2 ZAP70 LCK EPHA2 TNK1 ERLIN2 EPHA10 INSR NRG4 RYK FGFR4 PEAK1 FES IL5RA ABL2 FGF6 BCR FGF5 GHR FLT3 PTK6 JAK1 TWF1 NRG1 MAP2K6 CLK1 ROR2 EFEMP1 STAT5A BTC NTRK2 FER YES1 MUSK PRLR EPHA1 FGF20 DYRK3 ABI2 NRG2 ERBB2 NTRK1 IL12RB1 ERBB4 PKDCC DDR1 FGFR1 FGF10 MAP2K1 JAK3 ALK CLK4 CLK3 ITK SRMS FGF8 KIT IL3 F2R EGF CSF2 NTRK3 STYK1 CSF2RB FGR FGF9 MATK IL5 TEC LEP PIBF1 DDR2 BTK FGF18 …	0.60396	0.857189	0.267383	0.981809	60	185	ROR1 FGFR1OP IL3 DYRK2 SYK IL21 BMX IL5RA BTK RIPK2 MET EPHB3 MATK TESK2 DYRK4 TTK ZAP70 FGF5 IL12RB2 ALK PTK2B CSF2RA TNK1 FGFR1OP2 HSP90AA1 RYK STK16 INSRR EFEMP1 ABI2 LYN EIF2AK2 MAP2K1 ABL2 TWF1 LEP FGR LCK ROS1 MAP2K6 DDR1 NTRK1 HCK NTRK3 FGF17 STAT5A TYRO3 DYRK1A CNTRL NTRK2 ABI1 JAK3 PTK6 IL12RB1 STYK1 BTC IL3RA NPTN SRMS CSF1R EPHA10 FLT1 FRK EGF FGF18 LTK BLK WEE2 ERLIN2 FLT4 CLK1 TEC TP…	0.0693069	0.712952	0.333358	1.1388	6	185	TXK EPHB3 FGF2 EGF SRMS SCYL1 FGFR4 NEK1 JAK1 NTRK2 ERLIN2 FGF6 PTK2B BCR MATK IL12RB1 IL5RA FLT1 SGK223 NRG1 ZMYM2 TNK1 CLK4 STAT5A ABL2 NTRK1 CDC37 GHR FGFR3 SRC KIT TWF1 HBEGF IL12RB2 OSM MAP2K6 ROR2 EPHA1 TYK2 FGF20 JAK2 PTK6 BTK TPST2 ABI2 DDR1 IL3 SYK EPHA4 WEE2 DYRK1B LEP EPHA8 DYRK2 EPHA10 TYRO3 NRG2 FLT3 TRIM27 FGF5 EPHA3 FGF10 FGF8 CSK ZAP70 CSF2RB FGR IL21 HCK STK16 BMX LCK MAP2K7 FGF2…	0.108911	0.705553	0.503212	1.05476	10	185	ABI3 HCK LCK PDGFB MERTK ROR1 TESK2 BTK CLK3 FGFR3 TPST1 MATK EPHA3 ZMYM2 TTN TPST2 STAT5B PRLR CUX1 PTPN6 FGF22 IL12RB1 ITK ALK RET EPHA1 FES JAK3 DDR2 CSF2RB FGF20 PKDCC IL3 PTK6 F2R PTK2B FGFR1 KDR EPHA10 FGF23 NRG4 BLK NEK1 CLK4 RELN PDGFRA BMX TEC CDC37 CSF2RA WEE2 OSM IL5RA EPHA4 FGF1 EPHA8 IL5 FGF4 TIE1 SRMS EPHA6 NTRK1 ABL1 EPHA5 ERLIN2 DDR1 NTRK2 PIBF1 NTRK3 GHR FLT1 FGF16 FLT3 INSRR FGF2
GO_PROTEIN_HOMOOLIGOMERIZATION	GO	0.039604	0.556064	0.34854	1.12966	3	246	RIPK3 GFPT1 KCTD9 KCNA10 MIP BID KCTD2 ALDOA TERF1 KCTD10 KCNF1 TP63 ATPIF1 CRTC1 CHMP2A SLC1A1 SPAG9 THBS4 KCTD18 ATG16L1 PLN PAM SHKBP1 KCTD7 CLDN3 CRTC3 TRIM72 HMOX1 EHD3 THG1L MLKL PRF1 TK1 RYR3 VASP KCND1 TMEM120A C1QTNF2 TNFAIP1 RIPK1 ATL3 TRPA1 CRYAA KCTD6 GOLGA2 LNX2 SCUBE3 ATXN10 KCNC1 ALAD KCNG2 TRPM8 DCXR PEX14 PRND KCTD5 COLEC12 KCTD14 TAF10 SOD2 ANGPTL4 CALHM1 FGFRL1 CPT1A SPAST EHD1…	0.633663	0.869639	0.261301	0.975449	63	246	ALOX5AP KCNG2 DECR1 P2RX1 CRTC2 KCTD12 KCNA6 LNX1 PRF1 COLEC12 P2RX4 MFF SLC22A1 IDE C1QTNF1 IKBKE AQP11 SPTBN5 CRYZ SLC6A1 CHMP2A STOM ACACB SMARCAD1 KCTD17 FBP1 GLUL PPAT DERL1 MLKL FLOT1 TNFSF11 KCTD19 OGT KCTD2 PCBD1 ALDH5A1 SLC1A1 SRR DNM1L CALHM1 DPYSL3 NPM2 PNPT1 TMEM120A ADIPOQ ANXA5 POLQ KCNA10 TOR1A RAD51 NLGN1 TRAF2 SCUBE3 MIF ACTN2 KCNG1 CDA KCNG3 KCNA3 CTH MIP MICU1 RIPK3 APOA1BP ACA…	0.336634	0.959624	0.298035	1.03856	33	246	KCTD18 GOPC LNX2 CALHM1 TNFRSF9 KCNC4 ACOT13 KCTD21 KCND1 GLS ACADS ATPIF1 GOLGA2 PCBD2 DCXR MGST1 MICU1 SCUBE3 CLPP KCTD8 CAT PKD2L1 RIPK1 KCNS3 DGKD SHKBP1 TK1 SHMT1 FBP1 TAF10 STOM EIF2AK3 HSD17B10 FGFRL1 ANGPTL4 ST13 KCNRG PLN EVL ALAD ADIPOQ ALDOA KCNS1 KCTD16 OGT MIF KCND2 VASP DHPS KCTD6 LNX1 ALDH5A1 ANXA5 TRIM72 KCNG2 EHD1 RXRA SPAST P2RX1 CBR4 LONP1 CRYAA IGHMBP2 CCDC88C TMEM120A SYT1 KC…	1	1	0.430843	0.907252	100	246	IGHMBP2 KCNG2 CRTC3 FLOT1 KCNS2 SLC34A1 ACADS SKI KCNA10 GNMT GLUL ANGPTL4 C1QTNF1 MUC20 FGFRL1 ALAD KCNC1 KCNG4 STOM SLC1A1 KCTD12 KCNA7 SYT1 PEX14 CRYAB KCTD16 NLGN1 KCTD19 CPT1A DPYSL3 P2RX4 KCNA6 SCUBE1 FIS1 VWA2 PRF1 KCNJ2 CCDC88C EHD3 C1QTNF2 ANXA6 KCNJ12 NACC2 RYR3 SCUBE3 LGI1 DGKD KCNRG P2RX3 KCNC4 KCTD6 SKIL CALHM1 OTC GLRA1 GJA8 SLC6A4 MLKL ALOX5AP KCNB1 EHD1 RXRA HSF4 NELL2 PAM KCNA5 K…
GO_REGULATION_OF_PROTEIN_KINASE_B_SIGNALING	GO	0.039604	0.556064	0.383358	1.20217	3	117	TSC2 GNB2L1 MUL1 INPP5F XDH EPHA2 TCF7L2 INSR ILK CCL3 ADAM8 NRG1 DRD2 AKR1C3 KIAA1161 NTRK2 VEGFB ITSN1 THBS1 PRKCDBP CCR7 HYAL2 PTEN OSBPL8 ARRB2 PARK7 GPX1 IL26 F7 F10 IGFBP5 LMBRD1 PINK1 SFRP5 CAV3 GCNT2 CCL19 MTM1 RNF41 STOX1 PTPRJ PKHD1 PIK3R5 PDCD6 MAGI2 PIK3CG LEP RRAS MEIS3 MST1R MTOR C1QBP MYOC CD28 F3 HPSE CIB1 INS HCLS1 MTDH SLC9A3R1 FLCN RICTOR CRYBA1 RAPGEF1 DAG1 C1QTNF1 STK3 BANK1 …	0.980198	0.997042	0.202774	0.724971	98	117	PTPRJ C1QTNF1 RASD2 TNFSF11 HCLS1 SEMA5A PTEN MTDH MTM1 MC1R NGFR CCR7 CPNE1 PINK1 SPRY2 TXN LEP PHLPP1 RAPGEF1 CD28 IL6 F10 BANK1 HYAL2 NTRK2 CAV3 GNB2L1 ARFGEF1 BAG4 STOX1 ITSN1 FAM132A HAX1 ZP3 STK3 ARRB2 XDH PDGFA NOX4 THPO PIK3CG NRG1 MAGI2 TEK CCL21 F3 TSPYL5 PDCD6 CCL19 MUL1 TCF7L2 ILK ADAM8 RICTOR ANGPT1 DAG1 OSBPL8 F7 PRKCDBP PTK2 PIK3R5 AKR1C2 PHLDA3 MYOC CCL3 SIRT1 DRD3 GPX1 INPP5F ITG…	0.118812	0.822721	0.340469	1.13597	11	117	ILK PRKCDBP KIAA1161 THBS1 INPP5F NTRK2 VEGFB RNF41 BAG4 PARK7 NRG1 XDH F10 PIK3CG TNFAIP8L3 SRC HBEGF F7 MTM1 CIB1 CCL3 IL26 TSPYL5 DAG1 TSC2 HPSE PTEN LEP CHI3L1 ZP3 SIRT1 C1QBP HYAL2 RAPGEF1 LMBRD1 STOX1 CD28 PINK1 PKHD1 FAM110C GPX1 F3 CRYBA1 GNB2L1 BANK1 STK11 GCNT2 ARRB2 HCLS1 PIK3R5 CAV3 LEMD2 MEIS3 C1QTNF1 MYOC PTPRJ INSR CCL21 SFRP5 STK3 RICTOR MUL1 ITSN1 DRD2 ITGB1BP1 CCR7 INS	0.287129	0.921071	0.494368	1.02734	28	117	FAM132A TNFAIP8L3 IGFBP5 CCL3 AKR1C3 ILK ITSN1 C1QTNF1 XDH CCL21 SFRP5 IL26 TCF7L2 HCLS1 PRKCDBP ARRB2 F10 LEMD2 FLCN STK11 PIK3CG SPRY2 CAV3 STOX1 FAM110C VEGFB INPP5K PKHD1 IL6 CRYBA1 MSTN TSC2 CD28 BANK1 CCL19 NTRK2 DRD2 RRAS MYOC ANGPT1
GO_REGULATION_OF_MAP_KINASE_ACTIVITY	GO	0.039604	0.556064	0.348873	1.1422	3	314	HIPK3 MUL1 RAP1A SFRP1 RGS14 MAP3K1 DUSP16 PDGFC DUSP22 DUSP10 TPD52L1 GNAI2 TAOK2 INSR NEK10 IRAK2 PAK3 MAP3K3 SPAG9 ILK CRKL MAPKAPK2 TNIK APOE ADAM8 PDE5A GHRL C5 ITGA1 RGS2 GHR SAA1 FLT3 TRAF6 CBLC FCER1A GADD45A MAP2K6 CD81 MAPK1 MAP3K8 C1QTNF2 RIPK1 SMPD1 PTPN22 CDK5RAP3 TRAF7 CD300A CD40 KISS1R DUSP4 SOD1 GRM1 MAP3K10 DAB2IP KITLG GPS2 DUSP19 CD40LG THBS1 RGS3 ADRA2B MAP4K5 TRIB1 DUSP2 NRK…	0.148515	0.50911	0.287714	1.08551	14	314	PDCD10 UBC TIAM1 FPR1 PTPRJ PLA2G1B SYK TLR4 MAP3K8 GRM1 FRS2 MAP3K9 DUSP6 PAK1 DBNL MDFIC RIPK2 PTPN11 CD40LG ERCC6 GSK3B VEGFA STK38 MAGED1 CD300A MAPKAPK5 ZAK DUSP9 BIRC7 TNFSF11 NGF CD24 RPS3 PROK2 PEA15 MAPK8IP1 PDE5A DUSP16 TSG101 PTPN5 DUSP14 MAP4K5 SHC2 ALK PTK2B NEK10 PDGFD PAK3 BMP7 ADAM9 TNXB S1PR2 TRIB2 DIRAS1 SOD1 WNT5A ZEB2 CD74 CRK EDN1 PDGFC DUSP2 ADIPOQ ELANE PSEN1 SMPD1 MAP4K2 L…	0.029703	0.658815	0.333247	1.17193	2	314	SOD1 S100A12 ILK LAX1 UBC BRAF HRAS GPS2 RGS2 PDE5A FGF2 EGF PDGFC TLR9 UBB DUSP3 ADAM9 IRAK2 THBS1 NTF3 HGF MAP3K3 PLCG1 MAP3K5 PDCD4 RGS3 GRM1 WNT5A EDN1 PTK2B RIPK1 AIDA TAB2 DUSP16 PDE6H MAP3K11 FLT1 BMP2 MDFIC NUP62 MAP3K2 DRD4 NTRK1 CDK12 GHR PIK3CG HTR2B SRC KIT NF1 MDFI ADIPOQ MAP3K6 MIF CDK1 PSEN1 S1PR2 DBNL MAP2K6 HMGCR FZD4 MAPK8IP3 GPS1 ADORA1 JAK2 RGS14 PTPN22 GNAI2 MAGED1 ITGA1 TRAF…	0.871287	1	0.452868	0.961345	87	314	NRK MAP3K1 LRRK2 PDGFB MAP4K1 CBLC MAP3K14 TRIB1 GNAI2 PDE5A CHRNA7 TAOK2 DUSP8 ILK MOS NOD1 SPRED2 DRD4 MAP3K3 TLR9 CDK12 PTPN6 TLR6 DUSP10 EDN1 MUC20 ARHGEF5 FZD4 ITGA1 FCER1A ALK PLCE1 P2RX7 DUSP22 LAX1 RGS3 MAPK8IP1 TLR4 PIK3CG IRAK2 F2R IKBKG SPRY2 DAXX CAV3 GADD45A PTK2B FGFR1 MAP3K4 C5AR1 PROK2 NEK10 RGS14 CD74 PPEF2 INPP5K PDE6G BMP2 CD40LG VEGFA C1QTNF2 GRM1 PLA2G1B MADD AVPI1 EPHA4 FGF1…
GO_REGULATION_OF_PHOSPHOPROTEIN_PHOSPHATASE_ACTIVITY	GO	0.039604	0.556064	0.430659	1.27638	3	59	PPP2R2D PPP1R2P9 PPP2R4 PAWR PPP2R5B CALM1 NCKAP1L NUAK1 PPP4R4 PPP2R5E TSC1 IGBP1 ITGA1 DRD2 CD300A FKBP1B	0.475247	0.792645	0.302328	1.01546	47	59	NUAK1 ROCK1 IKBKB PPP2R2C PPP2R2D CD300A PPP2R5A EIF2AK2 SET PPP1R2P9 ENSA HSP90B1 PPP2R5C PPP2R5D PPP2R5E TSC1 PPME1 FKBP1A HTT VRK3 SLC39A10 NCKAP1L PAWR ROCK2 CALM1 FKBP1B MAGI2 PPP1R11 AKAP6	0.811881	1	0.267721	0.839669	81	59	PPP2R3A ARPP19 NCKAP1L RGN PPP2R4 PPP2R2A JAK2 PPP1R11 ITGA1 TSC1 CD300A VRK3 PPP2R2D SLC39A10 PPP2R3B CALM3 FKBP1A IGBP1 NUAK1 PPP6R1 AGTR2	0.871287	1	0.449995	0.905497	87	59	NCKAP1L PPP1R2P9 HTT ITGA1 PPP2R1B IKBKB PPP2R5B PPP1R11 PAWR AKAP6 DRD2 TNF PPP6R1 PPP1R2P3 PPP4R4 TSC1 NUAK1 JAK2 CALM3 AGTR2 PPP2R2B VRK3 MAGI2
GO_POSITIVE_REGULATION_OF_MUSCLE_TISSUE_DEVELOPMENT	GO	0.039604	0.556064	0.433845	1.28112	3	56	MYOCD FGFR2 NRG1 HEY2 TBX5 NACA BCL2 ERBB4 ARNTL FGFR1 MEF2C WNT2 BMP10 TBX2 GPC1 MYF6 RBPJ MTM1 GJA1 CDON AKAP6 USP2 FGF9 SHOX2 TBX1 HMGCR CTNNB1 WNT3A MYOD1 MTOR ACTN3 FGF2 MKL2	0.960396	0.987594	0.199439	0.669622	96	56	GATA6 FLOT1 MTM1 SOX17 EFNB2 MAPK14 SHOX2 CDON ARNTL DDX39B BCL2 NOTCH1 RBPJ NRG1 CDK1 ERBB4 AKAP6 GREM1 CCNB1 WNT2 MKL2 DLL1 HEY2 PIN1 NACA FGFR1 ADRB2 WNT3A PPARGC1A GJA1 TBX1 SHH PRKAA1 GPC1 MYOD1 MYF6 ACTN3 MEF2C TBX20 FGF2 MYOG USP2 FGF9 HMGCR CTNNB1	0.475247	0.984803	0.324336	1.01295	47	56	BMP10 CCNB1 FGF2 WNT2 PIN1 GPC1 NRG1 BCL2 CDK1 MTM1 RBPJ HMGCR RPS6KB1 PPARGC1A ARNTL EFNB2 MYOD1 USP2 GREM1 CDON DDX39B ACTN3 MYOCD ADRB2 HEY2 CTNNB1 GATA6 TBX1 TBX2 ERBB4 FGF9 MKL2 FLOT1 MEF2C MYOG FGFR2 MYF5 AKAP6 NACA	0.346535	0.973587	0.506167	1.0196	34	56	FLOT1 CYP26B1 MEF2C WNT3A MKL2 WNT2 MYF6 MYOG FGFR1 DDX39B BMP10 TBX1 PPARGC1A GATA6 AKAP6 MYF5 GJA1 FGF2 EFNB2 RPS6KB1 CDON SHH MYOD1 HEY2
GO_REVERSE_CHOLESTEROL_TRANSPORT	GO	0.039604	0.556064	0.557168	1.47263	3	17	APOC2 ABCA1 APOE LIPG ABCA5 LIPC CLU ABCG1 APOA5 CETP APOM	0.71	0.897332	0.309585	0.872483	70	17	APOA5 CETP ABCA1 ABCG1 SCARB1 APOC2 APOA1 CLU LCAT APOA2 LIPC APOA4 APOC3	0.63	1	0.353871	0.955274	62	17	LIPG ABCA1 APOC2 LIPC ABCG1 ABCA5	0.188119	0.815921	0.582298	1.11437	18	17	LIPC ABCA1 ABCG1 ABCA5 LIPG APOC3 CLU
GO_INTRACELLULAR_LIPID_TRANSPORT	GO	0.039604	0.556064	0.538946	1.44829	3	20	PRKAG2 ABCA1 STAR VPS4A LDLRAP1 PRKAA2 ARV1 CPT1B CPT1A ABCG1 SYT7 PLEKHA8 CPT2	0.06	0.376421	0.455188	1.32519	5	20	NPC2 ARV1 VPS4A ACACB PRKAA2 SYT7 PLEKHA8 STAR LDLRAP1 CPT2 SLC25A20 ABCA1	0.464647	0.984803	0.368449	1.01597	45	20	ABCA1 PRKAB2 STAR SYT7 LDLRAP1 CPT1B ABCG1 ARV1 LRP6 PRKAG2	0.237624	0.867023	0.570554	1.10286	23	20	COL4A3BP CPT1B ABCA1 ABCG1 CPT1A STAR SYT7
GO_RETINA_HOMEOSTASIS	GO	0.039604	0.556064	0.436774	1.305	3	65	NPHP4 LYZ RP1L1 IQCB1 POTEI NXNL2 BBS12 ACTB CLRN1 POC1B CST4 CDH3 RHO RDH12 SOD1 PROL1 BBS2 BBS4 CIB2 HSPB1 MKKS USH1C BBS1 B2M DRAM2 CDHR1 ABCA4 SLC28A3 AIPL1 NXNL1 POTEF RPE65	0.178218	0.554612	0.339798	1.15826	17	65	SPATA7 POTEJ TULP1 POC1B NPHP3 ERCC6 CLRN1 POTEI RHO SOD1 MAK NXNL1 USH2A AZGP1 PROL1 LTF CDH23 TUB PRDX1 BBS4 ARMS2 TF CDHR1 CLN8 BBS1 POTEF RDH12 CIB2	0.118812	0.822721	0.377215	1.19398	11	65	SOD1 LYZ TULP1 ABCA4 CLN8 BBS1 POC1B RP1L1 USH1G SLC28A3 B2M TUB POTEJ IQCB1 PROL1 NXNL2 ACTB CIB2 NXNL1 RP1	0.346535	0.973587	0.511467	1.03055	34	65	NXNL1 TULP1 BBS4 SLC28A3 CLN8 USH2A POTEE ALB PIGR TUB PROL1 POTEF CDHR1 CNGB1 PIP RHO POTEI ABCA4 AZGP1 HSPB1 RP1L1 LCN1 BBS2 TF POTEJ RPE65 RP1 CLRN1 PCDH15 USH1G
GO_REGULATION_OF_CHOLESTEROL_METABOLIC_PROCESS	GO	0.039604	0.556064	0.544552	1.47737	3	22	ERLIN2 APOE APOB SOD1 POR SEC14L2 LDLRAP1 DHCR7 EPHX2 ARV1 ABCG1 SREBF1 LMF1 SERPINA12 SCAP ACADVL	0.58	0.851243	0.31627	0.938364	57	22	ARV1 NR1H4 DGAT2 SOD1 LDLRAP1 SEC14L2 POR ABCG1 ERLIN2 APOB ACADVL SREBF1 ACADL	0.2	0.873955	0.435039	1.2251	19	22	SOD1 POR SREBF1 ERLIN2 ACADVL SCAP LDLRAP1 ABCG1 SEC14L2 EPHX2 ARV1	0.356436	0.98397	0.538096	1.05005	35	22	SREBF1 DGAT2 ABCG1 SEC14L2 ACADVL FGF1 SERPINA12 EPHX2 ERLIN2 NR1H4 LMF1 APOB ACADL LDLRAP1 APOE
GO_GOLGI_VESICLE_TRANSPORT	GO	0.039604	0.556064	0.346739	1.13502	3	311	ATP9B CUL3 DYNC1I2 COG8 CYTH3 EXOC5 TRAPPC6B PREB CNIH2 CTSZ DYNC1I1 KIF5A SORT1 RANGRF NKD2 SPTBN1 SEC22A TAPBP RAB6A SEC24A NRBP2 CD59 DOPEY2 LMAN2 RAB1A NSF RAB34 SCAMP2 SEC22C KIF2B SURF4 RP2 VTI1A SEC24D YKT6 EHD3 BNIP1 GBF1 MPPE1 AP1AR GOLGA4 MYO18A ANK3 ATL3 PICK1 RGPD6 MON2 VAMP3 TRAPPC6A VTI1B CCDC93 ARF3 PROC AP1G1 GOSR2 ARFRP1 GOLGA2 BCAP29 BBS2 STX18 VPS41 SPTA1 SGSM2 EXOC2 ARF4 RAB26…	0.118812	0.46116	0.292897	1.10554	11	311	LMAN2 COG8 KIF23 KIF18A KIF13A ANK3 YKT6 SEC31A SURF4 COG5 RAB3IP DYNLL1 ARL3 BNIP1 SEC24B DYNC1LI2 SEC23IP AP3B2 DOPEY2 VPS13A CTSZ VPS13C VTI1A SPTBN5 RACGAP1 NRBP1 RER1 AP1G1 MACF1 GOLPH3L PROC VPS54 CCDC22 RAB2A CTSC SCAMP3 NAPA RAB41 RAB1B TMED9 MCFD2 COG2 COG3 COPZ1 COPA DNM2 DYNLL2 HYOU1 GOSR1 CNIH4 TBC1D14 CREB3L2 ANKRD28 SNX1 STX6 KIF15 VAMP8 TEX261 SCFD1 STX10 COPZ2 TRIP11 GOSR2 RAB31 G…	0.0495049	0.679581	0.326076	1.14613	4	311	GOPC HYOU1 ARF4 TRAPPC4 ARFGEF2 SPTA1 COG1 TRIP11 SEC22C DCTN1 KRT18 MPPE1 RAB41 VAMP3 BBS1 SCYL1 TBC1D14 AP1G1 KLC1 COG7 KIF13A SEC22A STXBP6 GOLGA2 PICK1 KIF5A WIPI1 KLHL20 TRAPPC6B SEC24C RGPD2 GBF1 TRAPPC6A RP2 CTSZ RANGRF CSNK1D GOLGB1 COPB2 GOLGA1 RGPD8 BNIP1 DYNC2LI1 NBAS USE1 RER1 RGPD5 SAR1B VTI1B TEX261 BGLAP F10 DYNLL2 KIF3C DCTN4 STX5 ARCN1 VPS41 F7 TGOLN2 GCC2 RGPD1 SCFD1 FOLR1 BCAP3…	0.970297	1	0.432553	0.917533	97	311	RGPD6 VTI1A PRKD1 RANGRF WIPI1 COG7 STXBP6 KIF2B STX18 UVRAG CYTH3 F9 WHAMM RGPD4 ARL3 HTT KLC2 NAPA CUX1 DYNC2H1 F10 CORO7 RAB26 ARFGAP1 SNX1 SPTAN1 BGLAP PICK1 F5 MON2 PROZ RER1 VAMP7 PROC TRAPPC6A PROS1 STX4 EHD3 TMEM115 KIF5A ANK1 BET1L RGPD2 RGPD1 OSBPL5 SPTBN1 KIF26A KIF13A BBS2 GORASP1 AP2A1 KRT18 SEC16B ATP9B LMF1 PPP6R1 GBF1 RGPD3 SEC24D KIF3A COPZ2 RAB34 AREG SERPINA1 KLHL20 COG3 RAB41 …
GO_HEART_GROWTH	GO	0.039604	0.556064	0.535461	1.46203	3	23	MYOCD CAMK2D PRKAR1A SORBS2 MESP1 NPPA TGFBR3 PDLIM5 FOXC2 GATA4 BMP10 RXRA TGFB2	0.39	0.741803	0.364158	1.07576	38	23	GATA4 PRKAR1A TGFB2 PDLIM5 S1PR1 FOXC2 SORBS2 AGT HEG1	0.25	0.909684	0.411264	1.14341	24	23	BMP10 PDLIM5 TGFBR3 FOXC2 SMAD1 AGT TGFB2 RXRA MESP1 GATA4 AGTR2 MYOCD NPPA PRKAR1A C3orf58	0.544555	1	0.515219	1.00618	54	23	FOXC2 CAMK2D AGT BMP10 TGFBR3 NPPA TGFB2 SORBS2 RXRA S1PR1 GATA4 PDLIM5
GO_NUCLEAR_TRANSCRIBED_MRNA_CATABOLIC_PROCESS_NONSENSE_MEDIATED_DECAY	GO	0.039604	0.556064	0.384387	1.2054	3	117	RPL34 RPL3 RPL29 RPL36A RPS27 EXOSC10 RPS23 RPS19 GSPT1 RPLP1 RPS7 NCBP2 RPS11 RPL26 RPL24 ETF1 RPS12 RPL18A RPL6 RPL39 RPS25 RPL11 RPS2 RPS9 SMG1 RPS13 RPL9 RPL28 RPL7 RPL23A RPL14 RPLP2 RPL21 RPL26L1 PARN RPLP0 RPL35A RPL13A DCP1B RPL7A PPP2CA UPF3A RPL12 RPS15A RPS29 SMG9 CTIF RPL32 RPS21 PNRC2 RPL27A RPL17 PPP2R2A RPL37A RPL5 PABPC1 RPL37 FAU RPS26 RPS6 RPS4Y1	0.435644	0.768333	0.289765	1.03599	43	117	RPL12 RPL37 RPL4 RPS20 ETF1 RPLP0 GSPT1 RPS15A PABPC1 RPL5 RPS3 RPL36A UPF3B RPS6 RPS23 RPS2 RPS17 RPL11 SMG9 EIF4G1 RPS8 RPL23A RPL30 UPF2 PNRC2 DCP1A RPS29 RPL22 RPL27 RPS25 RPS12 RPL18A RPS7 RPL24 DCP1B RPS14 RPS18 RPL31 SMG7 RPL26 UPF3A RPL3 RPL21 SMG1 RPL34 RPSA EIF3E RPL35A RPS10 RPL37A NCBP1 PPP2CA RPL9 GSPT2 MAGOHB RPS4X	0.485148	0.984803	0.3026	1.00962	48	117	RPL38 RPL23A RPS21 RPL36 RPL23 RPS16 RPL3 RPL18 GSPT2 UPF3B RPS28 RPL32 RPL18A RPS17 PARN RPL13 SMG9 RPL39 RPL4 FAU RPS26 RPL29 RPL15 PNRC2 RPLP1 PPP2R2A RPS14 RPL13A RPL14 RPS23 DCP1B RPL19 RPS3A RPL22 RPS19 RPS15 RPS18 RPS4X RPS11 UBA52 RPL26L1 EIF4A3 RPLP0 RPS27A RPS6 PPP2CA RPLP2 RPL34 RPL37A ETF1 RPSA UPF1 RPL28 MAGOH RPL21 RPL6 RPS4Y1 RPS9	1	1	0.31974	0.664445	100	117	RPL21 RPL19 PNRC2 SMG9 DCP1B RPS4Y1 RPL28 RPS9 RPS18 SMG8 RPL41 RPL3L RPL13A CTIF DCP1A RPL23
GO_NEGATIVE_REGULATION_OF_IMMUNE_SYSTEM_PROCESS	GO	0.039604	0.556064	0.340992	1.11914	3	349	HLX MUL1 CYLD CCL25 SFRP1 HIST1H4J SLA2 TNFAIP3 NLRC5 LILRB1 TOB2 TMEM176A DUSP22 TNFSF4 GPAM DUSP10 CD274 PAWR BPIFB1 RPS19 CD59 CD84 FOXJ1 HIST1H4K FCER1G LST1 SPN COL3A1 CCL3 BCR PDE5A STAT6 GABPA LGALS3 C5 RARA HMOX1 NLRX1 LPXN GAS2L1 PRKAR1A CEBPB FCRLB HES5 NFKBID DRD2 TMEM176B HAVCR2 TMBIM6 CLDN18 NR1H2 PTPN22 FOXP3 LEO1 CD300A TNFSF18 EZR FER TAPBPL SOCS6 DAB2IP KITLG ERBB2IP SFTPD THBS1 …	0.544555	0.832338	0.263268	0.993841	54	349	C4BPA TNFAIP8L2 HIST1H4D NMI PTPRJ C10orf54 LGALS3 COL3A1 TMEM176B PRKDC TLR4 IL20RB FSTL3 NR1D1 INHA HIST1H4L BPIFB1 TNFAIP3 ANXA1 MEIS2 INPP5D CD300A HES1 IL33 LILRB1 APOD UBQLN1 ERBB2IP IL31RA TMBIM6 SARM1 LAG3 CEACAM1 SERPINB9 PDE5A SUSD4 PPARG CCL2 IHH SAMSN1 NLRC5 HFE PRKAR1A LPXN GPR171 GLI3 PTK2B PADI2 DTX1 TGFB2 HAVCR2 ADAR HOXA9 PELI1 PHPT1 KIAA0922 RC3H1 CD74 BPI LTF IL1RL1 C4BPB ADIPO…	0.0693069	0.712952	0.315858	1.11629	6	349	VTCN1 NFKBID HAVCR2 IHH LAX1 CDKN2A PCBP2 PDE5A DNAJA3 CD86 TLR9 FBXO7 ERBB2IP HIST1H4H DUSP3 NR1D1 TLR3 THBS1 FCRL5 PADI2 PTPRC GPR171 GPR55 MAD1L1 PTK2B BCR CCL25 PRDM1 NLRC5 PGLYRP1 TNFSF4 CD84 CYLD ADA MIXL1 NLRP6 FOXJ1 CEACAM1 LDB1 TRAF3IP1 CEBPB CUL4A PLA2G2D LILRB1 LILRB4 ATM SOCS6 LGALS3 STAT6 SLA2 RARA NF1 BTN2A2 ADIPOQ MIF SAMSN1 TNFAIP3 CCL28 CD14 PIK3R1 GABPA LGALS9 PAF1 UBASH3B TARBP…	0.376238	0.991899	0.476581	1.01354	37	349	PHPT1 MAFB ZBTB46 NOV KLRK1 RBM15 A2M INHA MERTK LILRB4 PLCL2 CNR2 IL20RB TRIB1 FOXF1 PDE5A MAD1L1 SLAMF1 BTN2A2 CCL3 CCL2 MNDA SERPINB9 IL7R CALCA IL13RA2 NR1H3 TSC22D3 TMEM176B VTCN1 TLR9 FCRL5 STAT5B HOXA5 CNR1 CCL21 SOCS5 HFE PTPN6 DUSP10 IRF1 FCRLB MICB ARRB2 LILRB2 GPR55 ADCYAP1 SLA2 LY96 CD14 DUSP22 ABR LAX1 TNFAIP3 JAK3 TLR3 IL12B TLR4 APCS AMBP CDK6 PLCB1 LILRB1 ANXA1 LDB1 PTK2B CD86 PDC…
GO_POSITIVE_REGULATION_OF_ALPHA_BETA_T_CELL_DIFFERENTIATION	GO	0.039604	0.556064	0.461258	1.32007	3	37	AP3B1 HLX AP3D1 ZAP70 TNFSF4 NCKAP1L MYB RARA FOXP3 PNP PRKCZ GLI3 IL23A IL12RB1 SASH3 CCL19 NKAP CD83 IL12B CD80 ANXA1	0.0990099	0.420877	0.399833	1.26677	9	37	SYK RIPK2 ANXA1 AP3B1 ZAP70 IHH GLI3 TGFBR2 RARA CD86 SASH3 PRKCZ IL6 IL23R CD83 NLRP3 IL12RB1 NKAP IL23A MYB NCKAP1L	0.00990099	0.574296	0.50739	1.52098	0	37	AP3D1 IHH CD86 IFNG IL23A NCKAP1L IL12RB1 TNFSF4 MYB ADA RARA CD83 PNP LGALS9 IL12B GLI3 SYK SASH3 SOCS5 ANXA1 IL23R ZAP70 AP3B1	0.108911	0.705553	0.55467	1.11217	10	37	NCKAP1L IFNG PRKCZ IL23R SASH3 SOCS5 IL12RB1 IL12B ANXA1 CD86 MYB TGFBR2 IL6 RARA CCL19 ZBTB16 SHH CD80 ITPKB IL4R
GO_REGULATION_OF_NUCLEOTIDE_METABOLIC_PROCESS	GO	0.039604	0.556064	0.358665	1.16162	3	206	GNB2L1 PRKAG2 SCT UCN HDAC4 ABCA1 MC2R HIF1A SLC25A33 PTGER3 VIP ATPIF1 NPR1 GNAI2 CALM1 ADCY2 INSR DRD1 ADCY7 APOE GUCA2A PDE5A CRH TBL1XR1 ADCY3 GPR65 GUCA1A DRD2 PRKCA PPIF P2RY11 ENTPD5 CBFA2T3 ADCY1 GLP1R GUCY1A2 CHGA NOS3 APLP1 ME2 GIPR PGAM2 THBS1 GSK3A DRD4 PRKAA2 ADORA2A P2RY13 TSHR GRM8 EDNRA PARK7 CXCR3 GUCY1A3 NPPC OSTN GALR3 NPFFR2 GPR87 MC4R GNAL SNCA PINK1 ADCY6 BPGM GUCA2B PPARA A…	0.841584	0.945585	0.245993	0.90794	84	206	PTHLH P2RY11 TSPO SNCA CXCL11 SLC25A33 FBP1 VIP CALCR VEGFA GPD1 NPY2R MC2R EGLN1 PRKAA2 GALR1 ARNT DRD5 OGT PDE5A PID1 HPCA PTK2B DNM1L INSL3 DRD1 MC1R WNT5A ADCY7 GCG EDNRB EDN1 SSTR4 PINK1 PDE2A NOS1 ADCYAP1 GRM7 DDIT4 CDA P2RX7 IGF1 GCK OSTN CAP1 PTH CALCRL DRD4 ABCA1 ENTPD5 NPPC ADCY6 ADCY1 CALCA PTGER3 GNB2L1 GUCA1B ME1 MC5R MRAP OPRM1 ADCY5 BPGM GPR65 PDZD3 LPAR1 GNAI2 CHGA GABBR1 P2RY13 G…	0.19802	0.873955	0.313099	1.0796	19	206	NOS1 HPCA PTGER3 PGAM2 ABCA1 GNAI3 PDE5A PRKCA ATPIF1 ADCY7 OPRM1 CBFA2T3 THBS1 ACR ADRB3 ADCY6 GUCA2A WNT5A EDN1 PTK2B ADCY3 PARK7 ECD NPPC GNAS FBP1 DRD4 RAMP1 MC2R NF1 OGT GNAL GIPR ENTPD5 APLP1 STAT3 GPD1 GSK3A DNAJC15 PPARGC1A TSHR GNAI2 FZD2 CXCR3 ADCY9 NPR1 ME1 GPR87 ADORA2A CALCA CDA PPIF GAPDHS CRHR2 NCOR1 HTR1E PGAM4 P2RY11 CALM3 ACMSD NOS3 VCP GUCY1A3 GABBR1 PTH CCR2 GCG SLC25A33 MC3R …	0.19802	0.829313	0.492193	1.03372	19	206	GPR87 ACR MLXIPL FZD2 GCG TIMP2 NPY2R DRD5 ECE1 GNAI2 PDE5A PID1 NPR1 CALCA DRD4 GUCA1A GRM2 OPRL1 ABCA1 GLP1R AKAP5 EDN1 CALCRL GUCY1A3 CAP2 PRKCA SNCA ADCYAP1 P2RX7 FLCN ADCY1 GUCA2A MC4R GHRH LHCGR GCK APOC3 MYOG PTK2B PGAM2 PKD2 MC3R EDNRA LTB4R2 GABBR1 GRM8 OXER1 SCT WFS1 TSHR RUNDC3A VEGFA FSHR PPARGC1A DRD1 ADCY8 AVP MRAP2 NCOR1 RLN2 NPPC GALR1 GUCA1B MAPK7 P2RY13 AKAP6 PGAM4 CRHR2 CALCR A…
GO_HEXOSE_METABOLIC_PROCESS	GO	0.039604	0.556064	0.368103	1.17918	3	151	PPARD GOT1 NPY1R GPD2 ALDOA AKR1B1 GPI KCNJ11 MAN2A2 MDH2 FUT2 GHRL POFUT2 GNPDA2 AKT2 PDHB BRAT1 PFKM FPGT GALK2 CHST1 FUT1 ATF4 ADPGK SORD CRY1 PGM1 PGAM2 SDS GAA INPPL1 NISCH PDK2 DCXR ALDOB FUT7 FUT9 FBP2 HK3 PFKFB2 HKDC1 FUT4 ENO1 PDK1 CPT1A ENO2 PIK3CA IGFBP5 MPI GALE BPGM SLC25A1 AKR1A1 SLC35A2 FUT6 GALT TKTL1 OMA1 SLC25A13 LEP FBP1 ALDH1A1 B4GALT1 SERPINA12 FUT10 PCK2 PGAM4 GOT2 PKLR G6PD…	0.227723	0.618764	0.297693	1.07638	22	151	GNPDA2 PFKFB1 CRTC2 FABP5 SORD AIMP1 ENO2 ALDOC PMM1 KHK FBP1 GPD1 APOD MAN2B2 AKR1B1 MAN2A1 HKDC1 ALDH5A1 ATF4 NPY1R SLC25A12 PFKP FUT7 HK2 WDTC1 PPARD HK3 IRS2 ADIPOQ PKLR FUT2 GLYCTK GAPDH SLC35A2 RBP4 PDHA2 GALE MDH1 G6PC3 B4GALT1 LEP KCNJ11 GLB1 PGM2 GCK MAPK14 PDK4 SLC25A1 GPD2 SLC25A10	0.19802	0.873955	0.319353	1.08152	19	151	G6PD PGAM2 MPI INPPL1 ADPGK WDTC1 DCXR PGM2 POFUT2 SLC25A12 FUT9 GOT1 FUT7 SLC25A13 MDH2 ALDOB AKT2 FBP1 GOT2 ADIPOQ ALDOA GALK1 FUCA2 USF1 GPD1 FUT4 ALDOC ALDH5A1 BRAT1 PPARGC1A RBP4 PFKM HKDC1 SLC35A2 AKR1B1 PGM1 MDH1 FPGT GALE GAPDHS GALK2 HK1 LEP SERP1 PGAM4 CREM PGK1 PDK2 CACNA1A GPI ENO1 ALDH1A1 PKLR AKR1A1 FUT2 PDK3 PFKFB2 MAN2B1 HK3 GALT CHST1 GCK GNPDA2 KCNJ11 SORD FUCA1 SLC25A1 FUT6 GLB…	0.0792079	0.674731	0.516599	1.0772	7	151	BRAT1 SLC25A12 PDK2 TFAP2B MAN2A1 IGFBP5 PCK1 FUT6 POFUT2 MAN2A2 BRS3 PFKFB4 HKDC1 NPY1R MPI IRS2 PDHA2 FABP5 GCK ENO3 KCNJ11 PFKFB1 FUT2 PGAM2 CPT1A GALM PPARGC1A HK3 FUT7 SERPINA12 SDS HK1 PGAM4 H6PD FUT1 G6PC2 CACNA1A MAN2B2
GO_ACTIN_CYTOSKELETON_REORGANIZATION	GO	0.039604	0.556064	0.433167	1.27506	3	54	MYH9 S100A9 TNIK GPR65 RHOA PHACTR1 RALA EZR FER PTK7 PRKCZ PLEK PARVG FARP2 ATP2C1 BRSK2 FGF10 SHC1 MICALL2 MKLN1 KIT FLNA CXADR S1PR2 ANXA1 CTTN ARAP1 WHAMM SIPA1L1 PARVB FGF7 MINK1 INSRR FRY RICTOR SPTAN1 FRYL PTPN1 TRPV4	0.138614	0.494592	0.362344	1.20346	13	54	MICALL2 PAK1 ANXA1 FRY PARVB CTTN S1PR2 NPHS2 INSRR CDC42BPA S1PR1 CDC42BPG PRKCZ TRPV4 PARVG RHOA PIP5K1A SHC1 PTPN1 CCKAR ATP2C1 ANTXR1 DTNBP1 GPR65 PHACTR1 MKLN1 WHAMM	0.80198	1	0.271027	0.840737	80	54	PARVG S100A9 PHACTR1 PLEK MYH9 FRY TRPV4 KIT PTK7 S1PR2 ARAP1 FARP2 SPTAN1 ANXA1 EPS8 MKLN1 RHOA RAP2A FGF10	0.683168	1	0.478013	0.960659	68	54	EPS8 ARAP1 PRKCZ PHACTR1 BRSK2 WHAMM NPHS2 ANTXR1 SPTAN1 ANXA1 SIPA1L1 CTTN MINK1 PLEK TNIK FARP2 FLNA CAPN10 INSRR GPR65 PAK1 FRYL MYH9 S1PR1 PARVA S1PR2 SHC1
GO_POSITIVE_REGULATION_OF_EXTRINSIC_APOPTOTIC_SIGNALING_PATHWAY_VIA_DEATH_DOMAIN_RECEPTORS	GO	0.039604	0.556064	0.533104	1.39583	3	16	SFRP1 ZSWIM2 THBS1 PTEN STK4 PEA15 PMAIP1 BMPR1B	0.48	0.798721	0.352486	0.986767	47	16	PEA15 PTEN STK4 FAF1 PMAIP1 SKIL STK3 NF1 ATF3 MAL FADD	0.616162	1	0.357743	0.938364	60	16	THBS1 ZSWIM2 STK4 NF1 PTEN STK3 MAL SKIL PMAIP1 BMPR1B	0.0891089	0.682694	0.623748	1.19133	8	16	BMPR1B MAL SKIL
GO_NUCLEOTIDE_SUGAR_BIOSYNTHETIC_PROCESS	GO	0.039604	0.556064	0.580765	1.54871	3	19	GFPT1 AMDHD2 PMM2 RENBP GMPPB UGDH SLC35D1 GNPNAT1 PGM3 MPI	0.14	0.496463	0.439772	1.27253	13	19	PMM1 GFPT2 GNPNAT1 GMDS NAGK GFPT1 UAP1 SLC35D1 AMDHD2 UGP2	0.323232	0.957161	0.404251	1.10363	31	19	MPI PGM3 AMDHD2 NAGK GMPPB UAP1L1 UGDH GFPT1 PMM2 GNPNAT1 UAP1	0.039604	0.608133	0.649877	1.24862	3	19	AMDHD2 UAP1L1 UGDH MPI GMPPB RENBP
GO_APOPTOTIC_MITOCHONDRIAL_CHANGES	GO	0.039604	0.556064	0.435407	1.28574	3	56	BID MOAP1 RHOT2 ATG3 BCL2L1 NDUFS1 PPIF BLOC1S2 MAPK9 MCL1 ATP2A1 AIFM2 ATF2 BCL2 GGCT CLU BNIP3 SOD2 ERBB4 PMAIP1 MFF GCLM PPP2CB	0.643564	0.871259	0.280409	0.941484	64	56	MFF ST20 NOL3 AIFM2 BLOC1S2 ATF2 BAK1 HK2 DNM1L MTCH2 SFN NDUFS1 PMAIP1 MOAP1 MCL1 BID EYA2 CAMK2A	0.683168	1	0.292589	0.913797	68	56	BCL2L1 CDKN2A ATG3 BIK TIMM50 ATF2 NDUFS1 BCL2 BNIP3L EYA2 ACAA2 BMF NAIF1 RHOT2 PPIF BAK1 BLOC1S2 MCL1 GGCT RHOT1	0.841584	1	0.456859	0.92028	84	56	ATP2A1 SFN MOAP1 AIFM2 THEM4 CLU FIS1 RHOT2 NOL3 MCL1
GO_OLIGOSACCHARIDE_LIPID_INTERMEDIATE_BIOSYNTHETIC_PROCESS	GO	0.039604	0.556064	0.538725	1.4477	3	20	MVD DPAGT1 ALG14 DHDDS ALG12 PQLC3 NUS1 DOLPP1 ALG10 MPDU1 SRD5A3 ALG10B	0.61	0.86092	0.320821	0.934009	60	20	ALG9 PQLC3 ALG3 ALG14 ALG2 SRD5A3 MVD ALG10B DPAGT1 MPDU1 ALG10 ALG8 ALG1 DOLK	0.10101	0.793572	0.473538	1.30574	9	20	PQLC3 DPAGT1 DOLPP1 ALG10B NUS1 ALG1 ALG8 SRD5A3 ALG14 MVD MPDU1	0.722772	1	0.482442	0.932546	72	20	DHDDS ALG13 ALG9 ALG8
GO_POSITIVE_REGULATION_OF_ALPHA_BETA_T_CELL_ACTIVATION	GO	0.039604	0.556064	0.436395	1.28437	3	49	AP3B1 HLX AP3D1 ZAP70 TNFSF4 NCKAP1L MYB RARA EBI3 FOXP3 CD244 PNP PRKCZ RASAL3 GLI3 IL23A CD3E IL12RB1 CD55 SASH3 PRKCQ CCL19 NKAP CD83 IL12B CD80 ANXA1 HSPH1 CD86 CD28	0.0792079	0.391151	0.403173	1.317	7	49	SYK RIPK2 ANXA1 AP3B1 IL12A IL18 ZAP70 IHH RASAL3 GLI3 TGFBR2 CD244 RARA CD86 SASH3 PRKCZ CD28 IL6 PRKCQ IL23R CD83 NLRP3 IL12RB1 NKAP IL23A MYB NCKAP1L CD3E CD55 CCR2 CD80 LGALS9	0.00990099	0.574296	0.485176	1.4838	0	49	AP3D1 IHH CD86 IFNG PRKCQ IL23A NCKAP1L IL12RB1 TNFSF4 MYB ADA EBI3 RARA CD83 PNP LGALS9 IL12B CD55 CD3E GLI3 RASAL3 SYK SASH3 SOCS5 ANXA1 IL23R HSPH1 CCR2 ZAP70 AP3B1 CD28	0.138614	0.746588	0.554976	1.11668	13	49	NCKAP1L IFNG IL18 PRKCZ IL23R CD244 SASH3 SOCS5 IL12RB1 CD3E IL12B PRKCQ ANXA1 CD86 MYB TGFBR2 IL6 RARA CD28 CCL19 ZBTB16
GO_GOLGI_STACK	GO	0.039604	0.556064	0.377934	1.19169	3	121	SULF2 TOM1L1 B4GALT7 TMBIM4 SORT1 PITPNM1 B3GALT6 CANT1 ST6GAL1 GALNT3 NSF RAB34 FUT2 ST3GAL4 RAB21 GBF1 FUT1 GAL3ST4 GALNT2 B4GALT5 NUCB1 B4GALT4 ST3GAL3 CHPF YIPF5 MBTPS1 GOLGA2 ABO MGAT2 GOLIM4 FUT11 FUT7 FUT9 TMED3 TMED2 ICA1 FUT4 ARSE USO1 GOLGA5	0.831683	0.941314	0.245732	0.878787	83	121	VRK1 ARSE VCPIP1 RAB21 GOLPH3L SMPD3 B4GALNT4 TMBIM4 B4GALT4 B4GALNT3 APH1A ICA1 RAB27B COG2 FUT7 COG3 GOSR1 B3GALT6 MOB4 ST6GAL2 SCFD1 FUT2 NECAB3 B4GALT1 B4GALT2 GOLPH3 GOLGB1 TRAPPC4 ST3GAL1 ZFYVE1 HACE1 FUT5 GPR89A GOLIM4 FUT10 ACPP GAL3ST3 GALNT3 RAB30 GALNT2 HMP19 B4GALT5 TMEM59 TMED3 CHPF SULF2 CSGALNACT1 FUT9	0.376238	0.98231	0.314355	1.05267	37	121	TRAPPC4 SMPD3 B4GALT5 SGMS1 GOLGA2 AKAP9 GBF1 MBTPS1 FUT9 SULF2 FUT7 GOLGB1 GOLGA1 B4GALT3 OCRL NAGPA SAR1B PITPNM1 TOM1L1 ST3GAL3 GAL3ST4 MOB4 SCFD1 BCAP31 FURIN GOLIM4 FUT4 ARAP1 GOLPH3 MGAT2 ASAP2 ST3GAL4 NSF CHPF2 B4GALT7 TMBIM4 STX16 CANT1 NSFL1C ST6GAL1 LPCAT2 FUT2 GCNT1 CHSY1 RAB21 HACE1 TMED3 SORT1 RAB34 CHPF FUT6 GGTA1P ARSE FUT10 B4GALT6 GOLGA3 TMEM115 GALNT3	0.455446	1	0.48137	1.00078	45	121	ST3GAL2 ARAP1 CHSY1 NECAB3 ARSE FUT6 CLIP3 STX16 CSGALNACT1 SULF2 ACPP GOLGA8B GCNT1 B3GALT6 FUT2 ZFYVE1 ABO RAB30 TMEM115 B4GALNT3 B4GALNT4 FUT7 GAL3ST2 BET1L FUT11 GGTA1P FUT1 GAL3ST3 AKAP9 GOLGA8A CSGALNACT2 ICA1 TMBIM4 HMP19 RASIP1 GBF1 RAB34 INPP5E RAB27B ATL1 FURIN COG3 ST3GAL3 SMPD3 GOLGA2
GO_PML_BODY	GO	0.039604	0.556064	0.402097	1.24244	3	95	HIPK3 RPAIN MLIP PIAS1 RGS14 TRIM16 TCF7L2 DAPK3 CBX5 PML UBE2I EIF4ENIF1 RNF4 MRE11A HIPK1 ELF4 NFE2 MAX USP7 PTEN CDK9 N4BP1 TRIM8 PARK7 TP53INP1 UBN1 SPTBN4 HIPK2 ARNTL PIAS2 MAGEA2B	0.277228	0.663473	0.307522	1.08294	27	95	ATRX WDFY3 TP53INP2 IKBKE KAT6A MKNK2 MLIP THAP1 BLM CIITA ISG20 ANKRD2 PTEN TRIM16 RPA1 SATB1 PIAS2 EIF4ENIF1 RAD51 SP100 TOPBP1 SP3 HIRA MRE11A MORC3 CHEK2 RFWD3 TDG N4BP1 RNF6 TP53 RGS14 SUMO1 SKIL PIAS1 HIPK2 ARNTL EIF3E ATR SMC6 SPTBN4 SUMO3 TP53INP1 TERT UBE2I NSMCE2 NR2C1 RDM1 SMC5 RB1 ZNF451 NBN CBX5 SENP2 USP7	0.455446	0.984803	0.308091	1.01072	45	95	PIAS2 KLHL20 MAX RPAIN MKNK2 PARK7 TP53 WDFY3 ZMYM2 SUMO3 AKAP8L SATB1 N4BP1 MRE11A NR2C1 RGS14 PPARGC1A RNF4 HIPK3 TOP3A UBE2I SP100 HIPK2 TP53INP1 ARNTL CASP8AP2 PTEN MAGEA2B DAPK3 SP140 HIPK1 TRIM27 SIRT1 UBN1 SPTBN4 MAGEA2 CHFR TRIM16 NFE2 ATR CDK9 ISG20 SKI EIF4ENIF1 ATRX ZNF451 LRCH4 MLIP	0.455446	1	0.487924	1.00344	45	95	PML SKI ANKRD2 ZMYM2 TCF7L2 NFE2 DAXX DAPK3 RPAIN RGS14 PPARGC1A SP100 MAX MKNK2 MAPK7 SP140 TP53INP2 SKIL SATB1 ZBTB16 CDK9 CHFR LRCH4 CIITA PIAS4 KAT6A HIPK2
GO_ENDOCYTIC_VESICLE_MEMBRANE	GO	0.039604	0.556064	0.377609	1.19959	3	131	CAMK2D ATP6V0E1 INPP5B ATP6V0E2 CD36 WNT1 TBC1D5 ATP6V0C SLC11A1 TLR1 RAB34 APOB RAB32 ATP6V0D1 CD9 RAB22A ROR2 CACNG4 PICK1 GRIA2 ATP6V0A1 NOS3 CD207 AP1G1 DLG4 FCGR1B LDLRAP1 TLR2 PICALM RAB9B COLEC12 MARCO ATG5 RAB8B AP1B1 PIK3R4 WNT5B CAMK2G RAB31 RAB11FIP1 B2M CYBB AP2B1 UBC SYT7 EPS15 WNT7B TYRP1 ATP6V0B FZD2 MSR1 WNT3A CLTC ANXA3 FZD5 MDM2 AP2S1 LDLR TCIRG1 RAB10 CYBA AP1S2 GRIA3 VAMP7 GRI…	0.207921	0.595378	0.303501	1.09141	20	131	WNT1 PICALM UBC WNT5B AP2M1 COLEC12 INPP5B RILP AP1G1 PIK3R4 RAB7A SYT7 ATP6V0A2 RAB11FIP1 ATG12 RAB23 CLVS2 MSR1 DNM2 WNT5A ATP6V0D1 CD74 STAB2 RAB38 RAB31 TBC1D5 TYRP1 MDM2 ATP6V0E2 FZD5 STAB1 CD163 RAB20 WNT3 LDLRAP1 AP2B1 CD9 CD207 FCGR1A FZD4 CAMK2A WNT7B CORO1A SH3GL2 AP1B1 TCIRG1 IRGM GRIA4 CACNG2 LAMP2 TLR6 SGIP1 DLG4 NOSTRIN LAMP1 ATP6V0C ATG5 SCARB1 WNT6 SLC11A1	0.0594059	0.679581	0.354807	1.19306	5	131	UBC WNT3 UBB AP1G1 PICK1 AP2S1 LDLR CACNG4 B2M WNT5A RAB23 WNT5B AP1S2 OCRL CYBB CLVS1 AP1S3 ATP6V0D1 HBEGF RAB8B PICALM ATP6V0C FZD4 ROR2 WNT1 EPN2 RAC2 CLTC CORO1A CYBA FZD2 SYT7 AP2A1 PIK3R4 TYRP1 CD9 LDLRAP1 PIK3C3 CACNG2 RILP CD36 ATP6V0A1 RAB11B ATG12 DLG4 SMO RAB31 NOS3 ATG5 RAB9B MSR1 RAB20 UBA52 RPS27A ATP6V0E2 NOSTRIN COLEC12 FCGR1B CLVS2 WNT4 GRIA2 STAB2 GRIA3 CD163 CACNG8 RAB8A DNM2 R…	0.881188	1	0.447671	0.930748	88	131	FZD2 RILP ATP6V0A1 TCIRG1 TYRP1 WNT3A IRGM TLR6 FZD4 RAB43 GRIA2 CORO1A CACNG4 LDLR WLS PICK1 GRIA4 WNT3 CAMK2D CACNG3 CD74 VAMP7 CLVS2 AP2A2 SLC11A1 RAB11FIP1 RAB20 MSR1 RAC2 SYT7 CD36 ATP6V0D2 NOSTRIN AP2A1 NOS3 MARCO SGIP1 RAB34 WNT5A CACNG8 GRIA3 COLEC12 APOB CD163 CAMK2B RAB31 CACNG2
GO_CILIARY_PART	GO	0.039604	0.556064	0.355239	1.15674	3	281	CYLD RGS9 NPHP4 DNAH17 PACRG PRKACG TXNDC2 RP1L1 ATG14 GPI KIF5A ENKUR CLTB GRK1 KIF17 GRK7 DRD1 IFT43 DNAH8 IFT52 OPN1SW SPAG16 TTC8 ATG16L1 TMEM67 SUFU MAP1LC3B TAS2R4 AKAP14 PFKM SPAG17 PRKAR1A RP2 GUCA1A EHD3 DRD2 PRKAR2B POC1B IFT172 IFT80 MARCKS CC2D2A RHO KIF19 MAPT CCDC103 DNALI1 EZR SSTR3 FOPNL UMOD C5orf30 GNGT1 ULK3 TRAF3IP1 TCTN3 GLI3 TCTN2 IFT20 TTC26 BBS2 WDR60 PTCHD3 DNAH2 CNGA2 BB…	0.564356	0.843144	0.263629	0.990705	56	281	DNAH1 SPATA7 OFD1 PROM2 HHIP BBS9 DYNLRB2 RAB3IP CNGA2 DYNLL1 CLTB POC1B SPTBN5 ALS2CR12 NAPEPLD CEP41 PDE6A TCTN3 AK1 GNAT1 DYNLRB1 PIK3R4 EFHC1 GNB1 UNC119B SLC26A3 DRD5 KIAA0586 RTTN DZIP1 KIF5C GNAT3 PRKAR1A EVC2 C2CD3 GLI3 CYS1 RSPH4A PRKAR2A PDE6B DRD1 MARK4 DYNLL2 RSG1 RHO IFT27 CNGA4 CCDC40 TBC1D7 USH2A MARCKS RGS9 KIF5B CCDC39 TCHP UMOD IFT20 PCM1 TAS2R4 PSEN1 ATP2B4 HSPB11 KIF19 KIF3C P…	0.039604	0.679581	0.329631	1.15459	3	281	CEP164 DZIP1 TTC26 IFT80 ARFGEF2 RSG1 CLTB DCDC2 ABCA4 IFT43 BBS1 AHI1 PRKACG KIF5A POC1B RP1L1 PROM2 GNAT2 CNGA1 WDPCP IFT81 NEK8 USH1G RP2 CC2D2A DNAH8 SCLT1 PKD2L1 PRKACA RSPH9 IFT20 PQBP1 GNAT1 CCDC103 DYNC2LI1 CYLD SUFU AKAP14 APP DNALI1 TMEM67 TRAF3IP1 TMEM107 FBF1 RSPH1 PRKAR2A RPGRIP1L CCDC114 DYNLL2 KIF3C RGS9 WDR19 PTCHD3 PSEN1 ARL6 MAPT TMEM17 TCTN3 DNAAF1 ATG7 UMOD OPN1SW ATP2B4 ATG14…	0.247525	0.881017	0.487209	1.03168	24	282	TTC8 DRD5 DNAH9 PKD1 PKD1L1 PRKACG DYNLRB2 ULK3 BBS4 CATSPERG MARK4 ATP2B4 CCDC103 CEP164 USH2A IFT46 CCDC114 RSPH9 SPEF1 CEP290 DNAH8 AKAP14 GUCA1A DCDC2 PRKACB WDR19 RSPH1 DYNC2H1 KIF5C KIF7 IFT88 RSG1 TTC21B TTBK2 TTLL6 KIF17 CCDC39 B9D2 GRK7 GRK4 GUCY2D PGK2 EFHC1 RPGRIP1 CDHR1 PTCHD3 CNGB1 GNGT1 ENKUR CNGA3 RHO SHANK2 SPATA6 PKD2 TCTN2 WDR60 DNAH6 AK1 OFD1 ABCA4 PDE6G PKHD1 IFT140 CNGA4 UMOD…
GO_ENDORIBONUCLEASE_COMPLEX	GO	0.039604	0.556064	0.555746	1.46888	3	17	CLP1 TARBP2 TSEN2 RPP30 DICER1 ERN1 DGCR8	0.83	0.941314	0.282129	0.795108	82	17	DICER1 RPP40 RPP21 RPP30 DGCR8 POP1 RPP38 POP5 TSEN2 TSEN54 CLP1 DROSHA POP4	0.62	1	0.359128	0.969466	61	17	DGCR8 TSEN2 RPP30 TARBP2 DROSHA TSEN34 POP4 CLP1 DICER1	0.90099	1	0.430789	0.824419	90	17	DICER1 ERN1 TSEN2 DGCR8 TARBP2 RPP21
GO_CYCLIN_BINDING	GO	0.039604	0.556064	0.559026	1.49074	3	19	CDKN1A CUL3 INCA1 FBXW7 HDAC3 CDK5RAP3 FBXO31 CDK4 CDK14	0.37	0.731451	0.374253	1.08294	36	19	CDKN1A CDK13 MDFIC CDK4 CDK14 FBXW7 INCA1 CDK2 HDAC3 CUL3 CDK1 CDK6 FBXO31	0.161616	0.871568	0.449053	1.22594	15	19	CDK14 CDK13 CDKN1A MDFIC INSM1 FBXW7 CDK12 CDK1 INCA1	0.683168	1	0.488327	0.938232	68	19	POLN INSM1 CDK12 CDK6 FBXO31 CDK13 CDK5RAP3 FBXW7 INCA1 USP2
GO_CYTOSKELETAL_ADAPTOR_ACTIVITY	GO	0.039604	0.556064	0.551388	1.44371	3	16	BIN3 NCK2 GAS2L1 SORBS2 ANK3 BICD1 GAS2L2 ABI2	0.26	0.651376	0.414945	1.16162	25	16	ANK3 BICD1 ABI2 NCK2 BAIAP2L1 SORBS2 GAS2L2 ANK1 OBSL1	0.69697	1	0.346728	0.90947	68	16	OBSL1 GAS2L2 ABI2 NCK2 GAS2L1 BAIAP2 BAIAP2L2 ANK3 NCK1 ANK1	0.287129	0.921071	0.568257	1.08534	28	16	BAIAP2 OBSL1 GAS2L2 ANK1 BIN3 BICD1 SORBS2
GO_ATP_DEPENDENT_MICROTUBULE_MOTOR_ACTIVITY	GO	0.039604	0.556064	0.55453	1.47973	3	18	KIF5A KIF17 KIF19 KIFC3 KIF26B KIF5C KIF3B	0.51	0.817324	0.346143	0.9868	50	18	KIF18A KIF5C KIF5B KIF19 KIF14 KIF20B KIF11 KIF26B KIF3A KIF4A KIF3B KIF4B KIF5A	0.949495	1	0.24988	0.671805	93	18	KIF5A KIFC3 KIF5C KIF3A KIF26A KIF17 KIF3B KIF26B KIF18B KIF4A	0.168317	0.797694	0.579225	1.10502	16	18	KIF5C KIF17 KIF5A KIF26B KIF26A KIFC3 KIF3A
GO_PHOSPHOLIPASE_BINDING	GO	0.039604	0.556064	0.564819	1.50619	3	19	PAFAH1B1 APOC2 CALM1 WAS PRKCZ SELE DGKQ SNCA	0.14	0.496463	0.437658	1.26641	13	19	SNCA ARHGAP6 PLA2R1 PTPN11 LMNB1 NEFL PDPK1 PRKCZ WAS PAFAH1B1 SRSF3 CALM1 APOC2	0.949495	1	0.252068	0.688157	93	19	APOC2 WAS CALM3 PAFAH1B1 DGKQ SNCA CALM1 PDPK1 PRKCZ SELE	0.356436	0.98397	0.550969	1.05859	35	19	PRKCZ SNCA WAS SELE DGKQ
GO_PROTEIN_KINASE_C_ACTIVITY	GO	0.039604	0.556064	0.539919	1.41368	3	16	PRKD2 PRKCB CCL3 PKN3 PRKCA PRKCZ PRKCQ PRKCG	0.79	0.926146	0.293098	0.820513	78	16	PKN2 PRKCE PRKCZ PRKCQ PRKCB PRKCG	0.121212	0.827748	0.487841	1.27961	11	16	PRKCA PRKCE PRKCQ PRKCB PRKCG CCL3 PKN1 PRKD2	0.00990099	0.531815	0.733965	1.40183	0	16	PRKD1 PRKCZ PRKCH PKN3 CCL3 PRKD2 PRKCA PRKCB PRKCQ PRKCG
GO_KINASE_ACTIVATOR_ACTIVITY	GO	0.039604	0.556064	0.428771	1.27108	3	60	PRKAG2 TOM1L1 CDKN1A CALM1 NCKAP1L RPLP1 GHRL MAPK8IP2 NRG1 ITSN1 IQGAP1 DUSP19 CCL5 STRADA FAM20A STK4 MADD HMGB1 PIK3CA CDK5R1 MAP2K1 CDK5R2 PARP16 TAB1 CAB39 EGF FGF13 PAK2	0.366337	0.725454	0.314094	1.05406	36	60	CDKN1A CCL5 ERCC6 CD24 CAB39 STK4 EPO LTF IQGAP1 MAP2K1 SPRY2 TAB1 ANGPT4 FGF13 MALT1 MT3 ABI1 CDK5R1 ITSN1 EGF GPRC5B NCKAP1L STK3 MAPK8IP2 CALM1 FAM20A NRG1 GREM1 WNT11 PIK3CA GHRL PRKAG2 CALM2 RPLP1	0.485148	0.984803	0.323147	1.01611	48	60	EGF NCKAP1L CDKN1A NRG1 CAB39 STRADA TOM1L1 STK4 CCL5 CDK5R2 MAPK8IP2 RPLP1 FAM58A TAB1 MALT1 CDK5R1 CALM3 ALS2 CD24 ERCC6 PRKAG2 NRG3 GREM1 STK11 MAP2K1 MADD AFAP1L2 CALM1 STK3 ITSN1	0.168317	0.797694	0.536769	1.08442	16	60	NCKAP1L ITSN1 STRADA FAM20A AFAP1L2 CCL5 STK11 PARP16 SPRY2 DAXX MT3 MADD WNT11
GO_OXIDOREDUCTASE_ACTIVITY_ACTING_ON_THE_ALDEHYDE_OR_OXO_GROUP_OF_DONORS	GO	0.039604	0.556064	0.439006	1.27507	3	45	BCKDHB XDH AKR1B1 PDHX FAR2 ALDH1B1 PDHB ADH4 AKR1C3 ALDH16A1 ALDH3B1 ALDH7A1 ALDH3A2 ALDH1L1 OGDHL FAR1 OGDH BCKDHA ALDH1L2	0.762376	0.916655	0.26724	0.865324	76	45	ALDH8A1 ALDH2 AKR1B1 ALDH5A1 ALDH1L2 ALDH6A1 ALDH1A2 GAPDH ALDH18A1 PDHA2 OGDH ALDH3A2 ALDH7A1 ADH5 DLD XDH ALDH3B1 GAPDHS PDHB DHTKD1 PDHA1 HAO1 ALDH3B2 AKR1B10 ALDH1B1 ALDH1L1	0.633663	1	0.304402	0.929967	63	45	OGDH ADH4 PDHX BCKDHB XDH ALDH9A1 ALDH1B1 ALDH5A1 ALDH2 AKR1B1 GAPDHS AKR1B10 ALDH1A1 ALDH7A1 ADH7 ALDH1L1	0.891089	1	0.440993	0.886213	89	45	AKR1C3 XDH PDHA2 ALDH8A1 ALDH3B1 ALDH1L1 AKR1B10 ALDH4A1 ALDH6A1 ALDH3A1 AOX1 ALDH3A2 ALDH1A1 ALDH1A3 ALDH3B2
GO_PHOSPHOLIPID_BINDING	GO	0.039604	0.556064	0.340151	1.11781	3	347	CYTH3 ARHGAP32 NRGN ABCA1 CHMP3 CPS1 SYT2 ZFYVE19 CHMP2A SNX10 JPH2 SPTBN1 PTAFR FCHO2 CEACAM5 APOE FES SNX15 SH3PXD2A TRIM72 PLEKHA4 APOB WDFY1 APBA1 PSD4 TWF1 SYTL2 PIK3C2B NCF4 PON1 SNX20 FABP1 GBF1 RPH3AL MPPE1 MYO1G MCF2L SNX30 MARCKS FAM21C SNX22 ING2 PLA2G2A CD300A ASAP1 DOC2A ITPR2 DAB2IP SNX3 SEC14L2 SNX17 IQGAP1 THBS1 ESYT2 PLEK TWF2 LDLRAP1 NISCH TIMD4 GPR119 PIGK RAPGEF6 OSBPL8 PICALM…	0.108911	0.445437	0.291725	1.10083	10	347	EEA1 PICALM WDFY3 ARHGAP9 ARHGAP33 SYT6 TULP1 OSBP PIRT FRMPD4 MITD1 SNCA RACGAP1 SNX4 CHMP2A BTK KCNQ1 SDPR TIMD4 SNX13 WDFY4 MAPKAP1 PLA2G15 GRK5 GOLPH3L HIP1R ANXA1 MAP1LC3A CD300A ARAP3 SBF2 WDR45 SYT7 ARHGAP26 CPNE3 TTPA PIGU OGT ANXA4 VPS36 RPH3AL PXK SNX27 CLVS2 PLEKHA8 DPEP1 SGK3 MARK1 PEBP1 MTM1 CCDC88A NRGN KCNJ1 SNX1 CPNE1 MARCKS LPAR4 NCF4 SNX31 SYT11 IQGAP1 ANXA5 APOA5 PCLO ANXA7 NUP…	0.0990099	0.788248	0.310734	1.09788	9	347	ARAP2 AGAP1 PCLO ABCA1 TULP1 MICALL1 MPPE1 SYT13 ZFYVE26 SNX14 FCHO2 WDR45 STXBP6 NUP35 WDFY1 WIPI1 MYO1G ARHGAP26 PLEKHA2 THBS1 ATP13A2 GBF1 ARHGAP44 ITPR2 ARFIP1 SYT17 SNX13 SNX22 CCDC88A ZFYVE19 KCNJ1 GPR119 ANXA9 PLEK PACSIN1 SNX17 TUB ALDOB APOC1 PREX1 WDFY3 MITD1 NUP62 MAP1LC3A BDH1 NRGN SYT15 F10 CLVS1 SYTL2 PTAFR OSBP TNFAIP8L3 NCF1B TIMD4 PSD NF1 TWF1 GOT2 OGT ARL6 PICALM SPTBN1 SNX15 SN…	0.960396	1	0.436905	0.928817	96	347	TNFAIP8L3 ARAP1 GPR12 WDFY4 BTK COL4A3BP SLC9A1 IQGAP2 TULP1 WIPI1 SYT16 STXBP6 CYTH3 ARAP3 MAP1LC3A FABP1 SNX20 ZFYVE26 SNX21 LPAR4 TECPR1 ABCA1 ZCCHC2 NBEAL2 CEACAM5 VIL1 SNCA F10 PHF12 ANXA11 NR5A1 SNX18 PTAFR SNX9 RLTPR ABCG1 SNX1 SH3PXD2A FES TUB RS1 APOC3 SYT1 PLCB1 ANXA1 FRMPD2 RAPGEF6 SNX29 FERMT2 SEC14L2 PIRT ARHGAP32 ARHGAP26 ZFYVE1 PIK3C2G SNX25 BIN2 FRMPD4 SYT17 SYTL3 ANXA8L1 KCNJ2 AR…
GO_REGULATION_OF_B_CELL_RECEPTOR_SIGNALING_PATHWAY	GO	0.0408163	0.568468	0.557212	1.39839	3	13	PRKCB LPXN PTPN22 CD300A NFAM1 PLCL2	0.742268	0.911034	0.321202	0.866019	71	13	CD300A LPXN LYN SLC39A10 FCRL5 STAP1 PRKCB PTPN6 PLCL2 PTPN22 PRKCH	0.06	0.679581	0.51907	1.30741	5	13	FCRL5 PRKCB PTPN22 CD300A SLC39A10 LPXN NFAM1	0.00990099	0.531815	0.794533	1.48365	0	13	PRKCH PLCL2 CMTM3 FCRL5 PTPN6 PRKCB
GO_MITOTIC_G2_DNA_DAMAGE_CHECKPOINT	GO	0.0408163	0.568468	0.558067	1.40054	3	13	HMGA2 MRE11A SYF2 CDK5RAP3 FOXO4 ATM	0.742268	0.911034	0.316976	0.854626	71	13	BLM CCNA2 FOXN3 MRE11A CDK1 NBN FANCI TAOK3 SYF2	0.15	0.851149	0.484836	1.22118	14	13	FANCI FOXO4 ATM CDK1 MRE11A	0.70297	1	0.474838	0.886678	70	13	FOXN3 HMGA2 ATM CDK5RAP3
GO_NEGATIVE_T_CELL_SELECTION	GO	0.0408163	0.568469	0.563443	1.41403	3	13	THEMIS ZAP70 SPN AIRE GLI3 CCR7 CD3E ATG5 DOCK2	0.0206186	0.257494	0.558583	1.50604	1	13	DOCK2 ZAP70 GLI3 THEMIS CCR7 CD74 CD28 SPN AIRE ATG5 CD3E FAS	0.26	0.921435	0.454149	1.14389	25	13	AIRE CD3E GLI3 DOCK2 SPN ATG5 FAS ZAP70 CD28 THEMIS CCR7	0.405941	1	0.554652	1.03572	40	13	AIRE CD3E CD74 DOCK2 CD28 THEMIS SPN CCR7 SHH FAS
GO_NEGATIVE_REGULATION_OF_MACROPHAGE_DERIVED_FOAM_CELL_DIFFERENTIATION	GO	0.0408163	0.568469	0.566045	1.42056	3	13	ABCA1 ITGAV NR1H2 ABCA5 ABCG1 CRP PPARA PPARG CETP	0.43299	0.768333	0.392603	1.05853	41	13	ITGB3 PPARG ADIPOQ CETP ABCA1 ABCG1 ITGAV NR1H3 NFKBIA	0.5	0.984803	0.407856	1.02729	49	13	ABCA1 ITGAV ADIPOQ NR1H3 ABCG1 ABCA5 CRP	0.277228	0.909223	0.586354	1.09491	27	13	NR1H3 ABCA1 ABCG1 ABCA5 CRP NFKBIA PPARG CETP NR1H2
GO_RESPONSE_TO_YEAST	GO	0.0408163	0.568469	0.568178	1.42591	3	13	TAC1 VIP ANG CAMP PTX3 NPY MPO APP CD86 ADM	0.226804	0.618764	0.427551	1.15276	21	13	NPY VIP ELANE CD86 CAMP IL6 CALCA	0.3	0.943109	0.448589	1.12988	29	13	CAMP CD86 APP TAC1 ANG CALCA NPY PTX3 VIP MPO IL6	0.465346	1	0.540817	1.00988	46	13	CALCA NPY CD86 IL6 ANG ADM PTX3 VIP CAMP
GO_REGULATION_OF_CHOLESTEROL_STORAGE	GO	0.0408163	0.568469	0.558097	1.40061	3	13	ABCA1 CD36 LPL APOB NR1H2 EHD1 ABCG1 PPARA PPARG MSR1 SREBF2 NR1H3	0.247423	0.642182	0.424924	1.14567	23	13	LPL SREBF2 PPARG MSR1 ABCA1 ABCG1 SCARB1 APOB NR1H3 CD36	0.2	0.873955	0.467662	1.17792	19	13	ABCA1 LPL EHD1 NR1H3 ABCG1 CD36 MSR1	0.326733	0.946572	0.573857	1.07158	32	13	NR1H3 ABCA1 ABCG1 MSR1 LPL CD36 EHD1 PPARG NR1H2 APOB
GO_NEGATIVE_REGULATION_OF_MYELOID_CELL_APOPTOTIC_PROCESS	GO	0.0408163	0.568469	0.569252	1.4286	3	13	FCER1G ST6GAL1 KITLG CCL5 BCL2 MAEA MIF	0.639175	0.871259	0.345877	0.932548	61	13	CCL5 EPO MIF KITLG NOD2 BCL2 FCER1G APOH CLEC5A	0.65	1	0.363754	0.916204	64	13	BCL2 CCL5 MIF CLEC5A ST6GAL1	0.683168	1	0.489719	0.914465	68	13	CLEC5A CCL5 IRF7 FCER1G APOH ITPKB KITLG
GO_AMP_METABOLIC_PROCESS	GO	0.0408163	0.568469	0.577005	1.44806	3	13	ADSSL1 AK3 AMPD3 AMPD2 PRPS1 NT5E ADK AK2	0.0103093	0.174009	0.588015	1.5854	0	13	AK3 AK1 PRPS1 ADSS AMPD2 ADSL ADSSL1 ADK NT5E APRT	0.5	0.984803	0.409126	1.03049	49	13	AK3 AMPD2 AK4 PRPS1 NT5E ADK ADSSL1 AK1 AMPD3 ADSL	0.514852	1	0.529225	0.988236	51	13	NT5E AK1 AMPD3 ADSSL1
GO_FILAMIN_BINDING	GO	0.0408163	0.568469	0.569411	1.429	3	13	FBLIM1 TMEM67 FAM101A NEBL FAM101B CEACAM1 CRMP1 PDLIM2 MICALL2	0.257732	0.650028	0.420916	1.13487	24	13	MICALL2 CEACAM1 FAM101B DPYSL3	0.08	0.732761	0.50898	1.28199	7	13	FAM101B OPRM1 CEACAM1 TMEM67 FBLIM1 HSPB7 CRMP1	0.792079	1	0.457859	0.854971	79	13	CEACAM1 DPYSL3 FAM101B PDLIM2 DPYSL4 FAM101A CRMP1 MICALL2 TMEM67 FBLIM1 OPRM1
GO_NEGATIVE_REGULATION_OF_NATURAL_KILLER_CELL_MEDIATED_IMMUNITY	GO	0.0412371	0.571566	0.62763	1.50073	3	9	LILRB1 HAVCR2 TAP1 ARRB2 SERPINB9	0.319149	0.699934	0.453163	1.10532	29	9	LILRB1 SERPINB9 HAVCR2 TAP1 ARRB2 LGALS9	0.285714	0.934601	0.493226	1.13546	27	9	HAVCR2 LILRB1 LGALS9 SERPINB9 MICA ARRB2	0.33	0.955237	0.589566	1.0638	32	9	SERPINB9 ARRB2 LILRB1 MICA HAVCR2
GO_PREPULSE_INHIBITION	GO	0.0412371	0.571566	0.589192	1.44884	3	12	DRD1 GRIN3A GRIN1 DRD2 DVL1 PTEN	0.391753	0.741861	0.404303	1.07885	37	12	CTNNA2 PTEN GRIN1 DRD1 DVL1 FABP7 GRIN3A	0.5	0.984803	-0.26793	-1.19766	0	12	CTNNA2 FABP7 GRIN1 GRID2 DRD1 DRD3 SLC6A3 DVL1 DRD2 GRIN3A NRXN1 PTEN	0.811881	1	0.460899	0.857398	81	12	DVL1 CTNNA2 DRD1 DRD2 GRIN1 DRD3 NRXN1 GRID2
GO_REGULATION_OF_AMYLOID_PRECURSOR_PROTEIN_CATABOLIC_PROCESS	GO	0.0416667	0.577057	0.616828	1.4914	3	10	FLOT2 HAP1 APOE PICALM CLU FKBP1A ABCA7	0.221053	0.615146	0.462029	1.16313	20	10	PICALM LRRTM3 ABCA7 FLOT2 TMED10 FKBP1A SORL1 CLU	0.777778	1	0.361352	0.844972	76	10	PICALM HAP1 FLOT2 FKBP1A LRRTM3 TMED10 APOE ABCA7 SORL1	0.8	1	0.460931	0.841581	79	10	CLU LRRTM3 ABCA7 HAP1 APOE SORL1
GO_G_PROTEIN_COUPLED_PURINERGIC_RECEPTOR_SIGNALING_PATHWAY	GO	0.0495049	0.597099	0.531707	1.42884	4	20	GNAI2 PTAFR GPR34 P2RY11 ADORA2A P2RY13 P2RY6 GPR171 P2RY12 GPR87 P2RY2	0.37	0.731451	0.373962	1.08872	36	20	P2RY6 P2RY11 P2RY10 GPR171 P2RY2 PTAFR P2RY14 ADORA3 ADCY5 GNAI2 P2RY13 P2RY12	0.292929	0.940268	0.404852	1.11635	28	20	P2RY6 GPR171 P2RY10 PTAFR ADORA1 GNAI2 GPR87 ADORA2A P2RY11 P2RY4 P2RY12 P2RY2 P2RY1	0.306931	0.939103	0.556768	1.07622	30	20	GPR87 GNAI2 P2RY10 P2RY6 PTAFR P2RY12 ADORA3 P2RY2 GPR171 P2RY1 P2RY13 GPR34 P2RY4
GO_TELOMERE_CAPPING	GO	0.0495049	0.597099	0.493561	1.39125	4	29	RAD50 HIST1H4J TERF1 HIST1H4K TFIP11 MRE11A	0.336634	0.707487	0.354067	1.08441	33	29	RAD50 HIST1H4D PRKDC HIST1H4L TERF2 HIST1H4K TERF2IP DCLRE1C HIST1H4F HIST1H4B HIST1H4A MRE11A HIST1H4H TERF1 HIST1H4C NBN DCLRE1A HIST1H4J POT1 TFIP11 HIST2H4B HIST2H4A DCLRE1B	0.168317	0.872582	0.415679	1.20384	16	29	TERF2IP HIST1H4H POT1 ACD MRE11A TINF2 TERF2 HIST1H4C RAD50 HIST2H4A HIST2H4B TFIP11	0.930693	1	0.410233	0.812586	93	29	HIST1H4I TINF2 TERF1 RAD50 HIST4H4 HIST3H3 HIST1H4J
GO_NEGATIVE_REGULATION_OF_LEUKOCYTE_MEDIATED_IMMUNITY	GO	0.0495049	0.597099	0.442217	1.2812	4	44	LILRB1 DUSP22 CD84 FOXJ1 SPN BCR HMOX1 HAVCR2 FOXP3 CD300A TAP1 ARRB2 CEACAM1 SERPINB9 C4BPA SLAMF1 JAK3 IL7R PTPRC	0.217822	0.608802	0.359042	1.15995	21	44	C4BPA C10orf54 IL20RB CD300A LILRB1 CEACAM1 SERPINB9 SUSD4 HFE HAVCR2 C4BPB TAP1 PTPRC RABGEF1 FOXF1 SPN JAK3 SLAMF1 CR1 PPP3CB THOC1	0.0792079	0.732493	0.409995	1.2438	7	44	HAVCR2 PTPRC BCR CD84 FOXJ1 CEACAM1 LILRB1 LGALS9 DUSP22 C4BPA NDFIP1 CR1 SERPINB9 CD300A C4BPB SPN SLAMF1 MICA CCR2 PPP3CB FOXF1 BST2 FOXP3 ARRB2 PTPN6 IFNA2	0.207921	0.83965	0.539373	1.0826	20	44	IL20RB FOXF1 SLAMF1 SERPINB9 IL7R IL13RA2 HFE PTPN6 ARRB2 DUSP22 ABR JAK3 LILRB1 CEACAM1 C4BPB RABGEF1 MICA PTPRC HAVCR2 FOXJ1 CR1 IFNB1 SPN CD84 IFNA2
GO_INSULIN_SECRETION	GO	0.0495049	0.597099	0.464881	1.33264	4	38	RIMS2 CPLX3 RAB11FIP5 FAM3B PTPRN2 SMAD2 STXBP3 NEUROD1 FKBP1B GPR119 RAPGEF4 ACVR2B MC4R CAMK2G CPLX1 PCLO EIF2AK3 LEP ANXA1 CYB5R4 SNX19 HNF1B RAB11FIP2	0.633663	0.869639	0.290088	0.921894	63	38	RAPGEF4 ANXA1 HNF1A FFAR1 PCLO FAM3B LEP ACVR2B SLC30A8 RAB11FIP5 CCKAR VGF MYO5A ILDR2 FKBP1B RAB11FIP2 RAB11B EIF2AK3 MC4R SNX19 HNF1B IL1RN CPLX3 PTPRN	0.277228	0.928605	0.369887	1.11547	27	38	PCLO RAPGEF4 GPR119 STXBP3 EIF2AK3 NEUROD1 SNX19 PTPRN2 ANXA1 LEP RAB11B RAB11FIP5 GAL RAF1 RAB11FIP2 PTPRN HNF1B FAM3B CPLX1 SLC30A8 MAFA	0.920792	1	0.436701	0.875445	92	38	PTPRN MC4R ANXA1 FAM3B HNF1A MAFA SLC18A2 HNF1B PTPRN2 RAPGEF4 ILDR2 SLC30A8 CPLX3 IL1RN
GO_NEGATIVE_REGULATION_OF_INNATE_IMMUNE_RESPONSE	GO	0.0495049	0.597099	0.471164	1.33924	4	34	MUL1 TNFAIP3 NLRC5 LILRB1 DUSP10 RPS19 NLRX1 DRD2 HAVCR2 NR1H2 TAP1 ARRB2 SERPINB9	0.435644	0.768333	0.327994	1.02944	43	34	NMI TNFAIP3 LILRB1 SERPINB9 SUSD4 PPARG NLRC5 HAVCR2 ADAR TAP1	0.217822	0.885634	0.390838	1.15115	21	34	HAVCR2 DNAJA3 NLRC5 LILRB1 TNFAIP3 LGALS9 CR1 SERPINB9 NR1H3 A2M TYRO3 NMI MICA RPS19 DUSP10	0.247525	0.881017	0.532044	1.06439	24	34	A2M SERPINB9 NR1H3 DUSP10 ARRB2 TNFAIP3 LILRB1 MICA HAVCR2 SERPING1 CR1 DRD2 DHX58 PPARG IRAK3 NLRC5 NR1H2 SERPINB4
GO_NUCLEOSIDE_PHOSPHATE_BIOSYNTHETIC_PROCESS	GO	0.0495049	0.597099	0.356417	1.15187	4	176	PRKAG2 NME3 ALDOA COASY RRM2B NPR1 NAMPT ADCY2 CMPK1 LHPP ADCY7 ADSSL1 NME5 AK3 SLC26A2 AMPD3 NADSYN1 ADCY3 HTR2C ATP5L2 PRPS1L1 TK1 AMPD2 ERH UCK1 AK5 MTHFD2L ADCY1 NPPA GUCY1A2 ATP6V0A1 TK2 PRPS1 PNP NT5E LDHC PANK3 ADORA2A DCAKD QPRT GUCY1A3 NPPC HTR2B ADK ATP5S NME2 SLC26A1 ATP5O NMNAT3 NADK ATP5H ATP5I AK2 ADCY6 CHCHD10 GUCA2B KARS ME1 ATP5F1 ATP5D DHFR ADCY9 ATP5G2 ATIC SLC35B3 RAMP2 ATP5B …	0.564356	0.843144	0.270979	0.992059	56	176	UCK2 UPRT AK7 UMPS ACACB FLAD1 AK3 AK1 ERH PPAT ATP5C1 HTR2C ATP5J ATP5S ATP5H ATP5A1 ATP6V0A2 RRM2 PRPS1 GUCY1B3 ASPDH ADSS TK2 PPCS CHCHD10 AMPD2 KARS ADSL SLC35B2 ATP5L2 PRPS1L1 PPCDC ADCY7 ENTPD8 AFMID PKLR UPP1 DGUOK NME5 RFK SUCLG1 UCK1 ADSSL1 NMNAT2 KMO HAAO PANK2 ADK TYMS CALCRL NPPC DUT ADCY6 ADCY1 PANK1 PRPSAP1 NMNAT3 RRM1 PAPSS2 NT5E ME1 TCIRG1 APRT ATP5O UPP2 ADCY5 NADK PAPSS1 NPPB DC…	0.594059	1	0.285741	0.972585	59	176	CHCHD10 UPP2 UCK1 ADCY7 NME4 AK3 AMPD2 PRTFDC1 ADCY6 NPR3 ADCY3 HTR2C ATP5L2 TK1 NPPC SLC25A13 ADA ATP5G3 SHMT1 UCN2 KMO GUCY2C HTR2B ALDOA UPRT PRPSAP2 KYNU PNP ATP5S AK4 NME3 ATP5E MTHFD2L ADCY9 ATP5I NPR1 PRPS1 DHODH ADCY10 ME1 SLC35B3 NT5E ADORA2A GUK1 GBAS ATP6V0A1 QPRT DCK PRPSAP1 SUCLG1 CTPS2 GUCY1A3 UMPS ATP5O PFAS PKLR DCAKD GUCY2F NME5 ATP5J ATP5F1 RRM2 PRKAG2 PPCS GUCY1A2 DHFRL1 ATP5B …	0.80198	1	0.457929	0.960792	80	176	ATP6V0A1 TCIRG1 NPR1 ATP5S CALCRL GUCY1A3 ADCY1 ADCY10 PRPS1L1 GUCY2D UCKL1 AK7 NT5E NME5 NADSYN1 AK1 PANK4 AQP1 PPCDC ADCY8 TK2 NPPC AMPD3 ADM NPPA NME4 GUCY2F AFMID AMPD1 NME3 NMNAT3 ADCY7 UCN2 NMNAT2 NPR2
GO_PEPTIDE_SECRETION	GO	0.0495049	0.597099	0.421638	1.24795	4	58	RIMS2 ABCA1 CPLX3 RAB11FIP5 TACR2 VIP FAM3B PTPRN2 RAB1A GHRL SMAD2 STXBP3 NEUROD1 FKBP1B GPR119 RAPGEF4 ACVR2B MC4R CAMK2G NPFF CPLX1 PCLO SMPD3 EIF2AK3 LEP ANXA1 CYB5R4 SNX19 HNF1B RAB11FIP2	0.267327	0.657345	0.330728	1.11125	26	58	NPFF RAPGEF4 SMPD3 VIP ANXA1 HNF1A UBE2Q1 TACR2 EDN1 FFAR1 PCLO FAM3B CDK16 LEP ACVR2B IL6 SLC30A8 TRPV4 RAB11FIP5 ABCA1 CCKAR GHSR EXOC3L1 VGF MYO5A ILDR2 FKBP1B RAB11FIP2 RAB11B EIF2AK3 MC4R GHRL SNX19 HNF1B IL1RN CRHR1 CPLX3 RAB1A	0.584158	1	0.312928	0.979313	58	58	SMPD3 PCLO ABCA1 RAPGEF4 EDN1 GPR119 STXBP3 TACR2 EIF2AK3 NEUROD1 TRPV4 SNX19 PTPRN2 ANXA1 LEP RAB11B RAB11FIP5 NPFF GAL RAB1A RAF1 RAB11FIP2 PTPRN HNF1B FAM3B CPLX1 SLC30A8 MAFA VIP	0.90099	1	0.447304	0.901188	90	58	ABCA1 EDN1 PTPRN MC4R GHRH ANXA1 FAM3B HNF1A TACR2 MAFA SLC18A2 IL6 HNF1B GHSR PTPRN2 CRHR1 RAPGEF4 CARTPT ILDR2 VIP SLC30A8 CPLX3 SMPD3 IL1RN LTBP4
GO_NEGATIVE_REGULATION_OF_CELLULAR_AMIDE_METABOLIC_PROCESS	GO	0.0495049	0.597099	0.37208	1.17786	4	124	GNB2L1 CIRBP LIN28A PAIP2B TOB1 DAPK3 LIMD1 HAP1 METTL14 PML APOE TSC1 SMAD2 PATL2 EIF4ENIF1 RARA CNOT6L ANG CNOT7 IGF2BP1 ATF4 CLU ZC3H12D CPEB2 GRB7 TARBP2 IGF2BP2 IGFBP5 RPL13A IREB2 NANOS2 DICER1 ENC1 PAIP2 CNOT8 ABCA7 DGCR8 CELF1 STAT3 EIF2S1 GIGYF2 RNF139 EIF2B3 METTL3 EIF2AK4 EIF4E HNRNPA2B1 EIF2AK3	0.217822	0.608802	0.305268	1.09284	21	124	HNRNPR MRPL44 NANOS3 DICER1 RAN PUM1 CPEB1 RPS3 CNOT1 IREB2 ABCA7 HRSP12 PRKRA ATF4 EIF2AK1 ADAR ZC3H12D EIF4EBP2 RC3H1 ZCCHC11 TPR EIF4ENIF1 GAPDH EIF4EBP1 ZNF540 RARA EIF2AK2 SYNCRIP CELF4 ILF3 ENC1 PRG3 CNOT2 METTL14 CALR SNIP1 TIA1 CELF1 BANK1 RBM4 TSC1 DGCR8 EIF4EBP3 GNB2L1 HNRNPA2B1 NANOS2 LIN28B	0.514851	0.988634	0.299223	1.00501	51	124	EIF2AK4 RNF139 DGCR8 GIGYF2 CPEB4 EIF4EBP3 EIF2AK1 MRPL44 CIRBP PAIP2B IGF2BP2 FMR1 EIF2AK3 EIF2B5 NANOS1 RARA TIA1 ENC1 SMAD1 NANOS3 CNOT6L STAT3 TARBP2 CELF1 TSC1 RPL13A CPEB2 ANG CPEB3 MOV10 HAP1 PRKRA ZC3H12D DROSHA DAPK3 RBM4 TOB1 EIF2B4 EIF4EBP2 QKI ZCCHC11 SNIP1 NANOS2 EIF4A3 EIF2B3 IGF2BP1 GNB2L1 BANK1 METTL14 UPF1 EIF4ENIF1 IREB2 LIMD1 HRSP12 CALR CNOT1 RC3H1 DICER1	0.920792	1	0.440628	0.915656	92	124	PML MOV10 EIF4EBP3 TOB1 CPEB4 CPEB1 IGFBP5 PATL2 IGF2BP2 NANOS3 IGF2BP1 CAPRIN2 DAPK3 CNOT3 CLU DICER1 RARA ANG BANK1 ZC3H12D LIN28B TRIM71 LIN28A GIGYF2 ABCA7 TSC1 CPEB3 UNK SRRT DGCR8 HAP1 TNRC6C
GO_DICARBOXYLIC_ACID_METABOLIC_PROCESS	GO	0.0495049	0.597099	0.403062	1.24273	4	100	MDH1B DDO GOT1 GLS2 GLUD1 IDH3B SUCLA2 SDHB FPGS MTHFD1L MDH2 ADSSL1 STAR GHR MTHFD2L ADHFE1 SLC1A3 STAT5A TH SDHA ACSF3 ME2 LIPF IDH3G MTHFD2 NIT2 PRODH2 NAGS QPRT ALDH1L1 IDH2 OGDH NMNAT3 GCLM ALDH1L2 FOLR1 SLC25A32 ME1 DHFR SRD5A2 FTCD ATIC	0.613861	0.86092	0.275811	0.973216	61	100	KEAP1 ACLY GPT2 GLUL MDH1B NIT2 DDO SLC46A1 ALDH5A1 ADSS SLC25A32 ALDH1L2 GGT1 HAL MTHFD1L ALDH18A1 MDH1 OGDH GOT1L1 SUCLG1 ADSSL1 SUCLA2 NMNAT2 D2HGDH STAR KMO HAAO STAT5A GLS2 AMDHD1 CYP17A1 MTRR IDH1 ADHFE1 NMNAT3 ME1 FH GOT1 ASS1 MTHFS DLD	0.178218	0.873955	0.340763	1.12598	17	100	OGDH GLUD1 GLS ACOT8 GPT2 SUCLA2 ACSF3 GOT1 STAR TAT MDH2 SHMT1 STAT5A KMO SDHB GHR DLST GOT2 FOLR1 KYNU DDO IDH3B SLC1A3 ALDH5A1 ADHFE1 AMDHD1 MTHFD2L GOT1L1 GLUD2 MDH1 ME1 MTHFS QPRT L2HGDH SUCLG1 ACMSD ACOT4 GLS2 ALDH1L1 TH PRODH2 KEAP1 HOGA1 LIPF ATIC NMNAT3 MDH1B D2HGDH PRODH ALDH1L2 SDHA CYP17A1 IDH2 ASPA NIT2	0.623762	1	0.476012	0.980279	62	100	HOGA1 PRODH LIPF ACSF3 PCK1 PRODH2 GLS2 GLUL STAT5B SLC46A1 TAT MTHFD1L ALDH1L1 STAR AMDHD1 ALDH4A1 NMNAT3 GHR NMNAT2 ACOT4 MDH1B ACMSD DDO HAL SLC1A3 STAT5A ADSSL1 GAD2 GOT1L1 TH ASPA HAAO GLUD2 ADHFE1
GO_NEGATIVE_REGULATION_OF_INTERLEUKIN_6_PRODUCTION	GO	0.0495049	0.597099	0.475305	1.34254	4	33	TNFAIP3 NCKAP1L FOXJ1 GHRL NLRX1 HAVCR2 PTPN22 FOXP3 HGF ARRB2 TLR9 IL10 SLAMF1 INPP5D	0.49505	0.805463	0.316532	0.996103	49	33	TLR4 TNFAIP3 INPP5D HAVCR2 BPI RABGEF1 BANK1 SLAMF1 NLRC3 GHSR IRAK3 C1QTNF3 GBA NCKAP1L ARRB2	0.435644	0.984803	0.353624	1.03864	43	33	HAVCR2 TLR9 HGF NCKAP1L FOXJ1 TNFAIP3 PTPN22 IL10 BPI INPP5D SOCS5 SLAMF1 CSK NLRC3 FOXP3 BANK1 ARRB2	0.257426	0.894521	0.537501	1.07357	25	33	NCKAP1L SLAMF1 TLR9 C1QTNF3 SOCS5 ARRB2 TNFAIP3 TLR4 RABGEF1 GHSR IL10 BANK1 HAVCR2 FOXJ1 TNF IL36RN IRAK3 ARRB1
GO_STEM_CELL_DIVISION	GO	0.0495049	0.597099	0.49121	1.38462	4	29	PAFAH1B1 FGFR2 CUL3 WWTR1 HOXB4 ETV5 ZFP36L2 ING2 FGFR1 TEAD3 KIT TGFB2 FGF13 NUMBL WNT3A RAB10 DCT	0.722772	0.902239	0.293772	0.899747	72	29	LEF1 WWTR1 HOXB4 TGFB2 FZD7 ZFP36L2 FGF13 PAFAH1B1 TIAL1 ASPM NUMBL NOTCH1 CUL3 DOCK7 DCT KIT	0.60396	1	0.328929	0.952606	60	29	CDKN2A NUMBL WWTR1 KIT TGFB2 FZD7 SOX5 CUL3 PAFAH1B1 HOXB4 TEAD3 VANGL2 WNT7A DOCK7 TIAL1 LEF1	0.019802	0.553815	0.627441	1.24283	1	29	ZFP36L2 SOX5 NUMBL WNT3A TEAD3 LEF1 NUMB FGFR1
GO_TAXIS	GO	0.0495049	0.597099	0.341496	1.12537	4	448	TSC2 SBDS CCL25 EPYC EPHA2 ZNF580 BCAR1 SEMA7A CCRL2 CCL27 CKLF ATOH1 CCR8 S100A9 GBX1 LHX9 KIF5A APBB2 AMICA1 SPTBN1 PTAFR NCKAP1L UNC5C RPS19 ROBO2 ITGAV ISPD ITGA9 ZNF280C FCER1G RYK FES SPN PTPRO CCL3 CCR9 OTX2 ADAM8 CXCR6 FPR3 LGALS3 C5 ITGA1 HOXA2 SAA1 CXCL3 CMTM6 CCL11 NRG1 FEZ2 SEMA3C TYMP CCR3 EGR2 RHOA CREB1 GBF1 VASP ARHGEF16 EFNA3 MAPK1 BDNF DVL1 PLXNB1 CXCR2 IL6R CORO1B ANK3 GBX2 PLE…	0.287129	0.674468	0.276765	1.05288	28	448	CCR4 ANK3 LEF1 EFNA2 CCR9 RAB13 FPR1 PTPRJ AIMP1 UNC5A LGALS3 HOXB9 PLA2G1B SYK ITGB3 CCL3L3 FLRT2 NRP2 CCL3L1 SEMA3E CXCL11 FMOD IL17RA SPTBN5 CCL5 FIGF DOCK2 ZNF280C CCL27 OR8A1 CCR6 MET CCR1 FPR3 VEGFA ANXA1 CMTM5 TUBB3 EPHB3 TNFSF11 OR1D2 PROK2 SERPIND1 CCR5 SEMA5A CNTN2 APBB2 KIF5C CCL2 SEMA4F S100A8 PIK3CD IL17RC SCN1B CCL26 ITGB2 IL16 GLI3 NRCAM SEMA4D PLP2 CMTM2 ROBO1 BMP7 TGFB2 TNR CMTM1…	0.0693069	0.712952	0.309041	1.09736	6	448	SEMA3E CMTM4 S100A12 CCR9 SPTA1 PIP5K1C BCL11B EPHB3 RPS6KA5 HRAS C3AR1 ANO6 S100A9 PLAU WNT3 FGF2 CDH4 CXCL3 AMOT IFNG FZD3 ARHGEF16 KIF5A CMTM7 PRKCQ HOXB9 NTF3 EPYC GFRA3 HGF CDK5 DOCK4 DEFB1 NCKAP1L GBF1 RNASE2 NRP1 PLA2G6 EXT1 VEGFB ZNF580 NFIB WNT5A EDN1 CCL25 GPC1 SEMA4C VEGFC PVRL1 CCL24 CCR8 FLT1 SIAH1 LHX2 ITGAV NRG1 UNC5A XCL2 PREX1 APBB2 OTX2 APP CXCL6 PLXNB1 CXCL17 PTPRO NTRK1 PAX6 L…	0.168317	0.797693	0.484546	1.0348	16	448	NCKAP1L CCR4 PPBP BMPR1B NOV IFNG CCR6 LHX9 PLXNC1 PLXND1 DVL1 PDGFB PIK3CD CNTN4 POU4F3 SIAH2 CXCL2 FEZ1 PTPRO SEMA3F GBX2 CCL4L2 BCAR1 NRP2 CMTM3 CCL3 CCL2 SPON2 NCAM1 WNT3A BOC ARHGEF16 CCR5 CCL1 CXCR5 CALCA LYST SEMA6D FPR2 ITGA9 CCRL2 SEMA3C CCL21 UNC5B ITGB2 PLXNA2 BCL11B DEFB1 EDN1 ARHGEF5 PLAUR KIF5C ITGA1 ARRB2 VAX1 PTAFR HRG KLF7 CMKLR1 CORO1A FES SPTAN1 CCL5 PIK3CG LEF1 PF4V1 ENPP2 NRC…
GO_REGULATION_OF_LIPID_METABOLIC_PROCESS	GO	0.0495049	0.597099	0.354733	1.1548	4	274	GNB2L1 PRKAG2 INSIG1 ATG14 APOC2 GPAM SIK1 ERLIN2 PDHX FGFR4 APOE STAR SLC27A1 IRS1 ATP1A1 CRTC3 FBXW7 INSIG2 APOB FLT3 AKT2 PDHB TBL1XR1 HTR2C ORMDL1 FABP1 RBL2 CREB1 CD81 PIK3R3 C1QTNF2 NR1H2 MLYCD AKR1C3 SOD1 VAV2 HCAR2 DAB2IP PDPR MAPK9 POR SEC14L2 PDE3B NT5E RAC1 LDLRAP1 LAMTOR1 CCR7 FABP3 TNFRSF1A PRKAA2 DHCR7 TM6SF2 EPHX2 BMP2 PDK2 APOC1 ARV1 PLIN5 BBS4 ADIPOR1 HTR2B LSR MID1IP1 ERBB4 RARR…	0.128713	0.476682	0.292652	1.09769	12	274	DDX20 LGALS12 NPC2 UGT1A10 ARV1 SORBS1 LSR TSPO SNCA NR1D1 HSD17B13 VAV2 IRS4 ACACB SMPD3 PDP2 ANXA1 SLC27A1 LAMTOR1 THRSP PIK3R4 HTR2C PDE3B PRKAA2 ABHD6 APOD PPP2R5A AVPR1A PSAPL1 PRKCE EEF1A2 XBP1 PPARG NR1H4 DGAT2 PSAP IRS1 PTK2B WDTC1 SMPD2 SOD1 HNF4A IRS2 CCR7 BMP6 ABCD2 ADIPOQ UGT1A6 SPTLC1 APOA5 UGT1A7 LYN UGT1A4 RARRES2 BBS4 NFKB1 LEP RORC FGR UGT1A1 LPCAT1 APOC1 GOLM1 STAR PANK2 SPTLC2 …	0.188119	0.873955	0.309747	1.08408	18	274	SOD1 CREBL2 PSAP BMP6 PDE3B SMPD3 BCL11B LAMTOR1 SPTLC2 NRBF2 APOC2 FGF2 PRKAB2 POR PRKCE IFNG NR1D1 WDTC1 FGFR4 LDLR SNAI2 SREBF1 STUB1 CIDEA SMPD2 PLA2G6 ERLIN2 PTK2B PDHX HTR2C RGN FAM132B STAR PIK3IP1 FLT1 BMP2 APOC1 AKT2 FBXW7 FGFR3 PIK3CG HTR2B TNFAIP8L3 SRC KIT ADIPOQ INSIG1 CDC42 PTGS2 RBL2 RORC PLA2G4A SNAI1 PIK3R1 AGT RARRES2 ORMDL1 PTCHD2 ACADVL ATG14 TNFRSF1A ADORA1 DNAJC15 PPARGC1A S…	0.544554	1	0.469735	0.994555	54	274	THRA IFNG XBP1 TNFAIP8L3 HSD17B13 MLXIPL PDGFB CRTC3 PDK2 FGFR3 C3 BBS4 FAM132B UGT1A10 PIK3IP1 AKR1C3 FABP1 CCKBR NR1H3 STAT5B CNR1 CCL21 HNF4A CYP7A1 BCL11B SNCA SREBF1 NR5A1 BMP6 IRS2 DGAT2 ABCG1 STK11 PIK3CG UGT1A8 APOC3 IRS1 FGF19 LDLR NT5E AVPR1A UGT1A9 ANXA1 PTK2B UGT1A3 UGT1A1 UGT1A4 SEC14L2 CPT1A SF1 AGT THRSP PDGFRA ACADVL VAV3 BMP2 UGT1A6 PPARGC1A GPLD1 C1QTNF2 PDE3B UGT1A7 FABP3 RORA …
GO_NUCLEOTIDE_SUGAR_METABOLIC_PROCESS	GO	0.0495049	0.597099	0.473389	1.33713	4	33	GFPT1 AMDHD2 EXTL2 PMM2 RENBP GMPPB DPAGT1 UGDH SLC35D1 GNPNAT1 PGM3 B4GALNT2 MPI UGGT1	0.277228	0.663473	0.359281	1.13063	27	33	MGAT1 PMM1 GNE GFPT2 GNPNAT1 B4GALNT2 UGGT1 GMDS NAGK GFPT1 UAP1 SLC35D1 AMDHD2 UGP2 DPAGT1 CSGALNACT1 SLC35A3	0.306931	0.943109	0.378418	1.11147	30	33	MPI PGM3 AMDHD2 NAGK DPAGT1 GMPPB DPM1 MGAT1 UAP1L1 EXTL2 GUK1 B4GALNT2 UGDH GNE GALT GFPT1 PMM2 GNPNAT1 UAP1 SLC35A3 UGGT1	0.0990099	0.701923	0.578592	1.15565	9	33	AMDHD2 UAP1L1 CSGALNACT1 UGDH MPI GMPPB RENBP
GO_NEGATIVE_REGULATION_OF_TRANSPORT	GO	0.0495049	0.597099	0.344957	1.13637	4	439	CAMK2D GNB2L1 NPY1R CYLD G3BP2 RAP1A PYDC2 SFRP1 SCT FBXW11 UCN ACVR1C WWTR1 INSIG1 LILRB1 APOC2 KCNJ11 SLC18A1 PRKCB CD36 RAB11FIP5 NFKBIE TNFSF4 TACR2 CNIH2 PTGER3 UBE2J1 VIP MAP1B PAWR CALM1 ENPP1 INSR CTTNBP2NL STC1 CD84 STK39 ITGAV PDE4C PML APOE IRS1 PLN SUFU PKIA BCR DERL2 GHRL TRDN LGALS3 ERLEC1 CRH HMOX1 AKT2 NRG1 IL11 STXBP3 DRD2 PPM1A PKIG PBLD TMBIM6 NR1H2 PPIF ATF4 PTPN22 FOXP3 ANK3 …	0.00990099	0.174009	0.315927	1.19993	0	439	NPFF MTMR2 FBLN1 DERL3 ANK3 PICALM PROM2 GRK6 LGALS3 DYRK2 SCAMP5 ITGB3 SLC30A1 DPH3 SNCA KEAP1 PLA2R1 WWTR1 INHA KCNQ1 MDFIC PTPN11 VIP GSK3B CCDC22 ANXA1 NPY2R CD300A ABAT IL33 LILRB1 APOD SREBF2 UBQLN1 UBAC2 TMBIM6 PRKCE PDE4C PEA15 RAB11FIP1 INHBB CEACAM1 TBC1D4 BARD1 CAB39 OGT ANXA4 PTEN PXK LYPLA1 NR1H4 OXSR1 RAB23 PID1 ATF4 STK39 NPY1R IRS1 PTK2B PPP1R9A BMP7 SERGEF PSMD10 TACR2 HNF4A EPO …	0.0594059	0.679581	0.31791	1.12692	5	439	GOPC NOS1 OS9 TNFRSF9 ANKRD27 PDE4C PTGER3 PKIA BRAF SLC18A1 APOC2 STK39 EGF TLR9 VAMP3 MXI1 PRKCE SLN KCNE2 STXBP6 OPRM1 SNAI2 IL11 SREBF1 THBS1 CIDEA FCRL5 SLC25A5 PROM2 CDK5 NFKBIB MIDN EMD EDN1 PTK2B BCR RAB23 BAG4 PSMD10 STXBP3 PARK7 PRKCB PACSIN1 TACR2 ITGAV NRG1 TNFSF4 WWTR1 CD84 CYLD ADA APOC1 CAB39 SUFU MDFIC MZB1 CRBN CEACAM1 UCN2 AKT2 FMR1 TBC1D4 LILRB1 PTGS1 DRD4 BCL2 LGALS3 HRH3 ENPP…	0.50495	1	0.468773	1.00035	50	439	THRA PRKD1 NOV HRH3 UTS2 PML LRRK2 INHA NPY2R GNAO1 PKD1 ATP1A2 LRSAM1 CSN2 FOXF1 STXBP6 SLAMF1 BTN2A2 PID1 CRHBP SIAH3 CALCA IL13RA2 STK39 PYDC1 DRD4 SFRP4 NR1H3 INHBB OPRL1 TLR9 C1QTNF3 FCRL5 CNR1 HNF4A AKAP5 SFRP5 EDN1 BEST3 SNCA PIM3 TRAT1 SREBF1 NPY1R ABAT SPINK13 PRKCB LILRB2 STC1 ADCYAP1 BMP8A PKIA PYDC2 IRS2 FN1 CORO1A ABR APC2 IL11 SEMG1 PKDCC GCK IL1RAPL1 APOC3 IRS1 KCNJ11 F2R P2RY12 LI…
GO_REGULATION_OF_SMALL_GTPASE_MEDIATED_SIGNAL_TRANSDUCTION	GO	0.0495049	0.597099	0.353654	1.15128	4	274	TSC2 CAMK2D RASAL2 ARHGEF3 ARHGAP17 RASA1 RALGAPA2 CUL3 ARHGAP24 CYTH3 INPP5B ARHGAP32 ARHGAP11B FRMD7 ABCA1 FGD3 TNK1 RHOT2 FAM13B SYDE1 CYTH1 GARNL3 APOE ARHGAP28 ARHGAP30 COL3A1 RASGEF1A EPS8L1 BCR SRGAP1 SYDE2 ARHGAP12 OBSCN PSD4 NRG1 RHOA GBF1 RASGRP4 ARHGEF16 ARHGEF1 RALGAPA1 MCF2L ARHGAP5 TNFAIP1 RHOV PLEKHG5 TRIO VAV2 TRIP10 HMHA1 FBXO8 DAB2IP KITLG NGEF ITSN1 ARF6 SOS2 RALGPS1 RASAL3 RAC…	0.0792079	0.391151	0.300065	1.1255	7	274	PDCD10 RASGEF1A CYTH4 ITGB1 ARHGAP9 TIAM1 SIPA1L2 ARHGAP33 CDH2 COL3A1 INPP5B RHOF FGD4 RACGAP1 ARHGAP6 RALGPS1 VAV2 TAGAP MAPKAP1 FBP1 DEPDC1B ARHGEF9 FLOT1 ARAP3 ARHGAP26 DEPDC7 MCF2L2 CYTH1 RHOBTB2 OGT RASAL3 PLEKHG1 ARHGEF2 ROBO1 RHOJ DNM2 TGFB2 ARHGEF33 TNK1 ARHGAP25 RHOV GDI2 NGFR EPO FGD6 RDX CRK ARHGAP11A SPRY2 F2RL1 KIF14 ARHGEF4 ARF6 OBSCN ARHGAP36 RAPGEF1 ARHGAP28 TRIM67 FGD3 AMOT ARHG…	0.019802	0.574296	0.350041	1.2251	1	274	RASA2 ARAP2 ARFGEF2 RALGAPB ARHGDIA STAMBP SCAI ABCA1 HRAS RASA1 AMOT ARHGEF16 ARHGAP26 CDH2 SOS2 GBF1 ARHGAP44 GPR55 PLEKHG4 BCR ARHGAP12 HMHA1 TIAM2 RHOD NRG1 SRGAP2 PREX1 NUP62 GMIP OCRL ITSN2 TNK1 FBP1 SYDE1 FBXO8 NTRK1 ARHGEF12 RAC3 ARHGEF2 ARHGAP15 ARHGAP22 PSD ARHGEF3 NF1 OGT CDC42 ARHGEF10L TRIM67 ROBO1 CHN1 RAC2 PLEKHG3 ARAP1 RHOT2 ARHGAP32 TGFB2 KALRN CYTH2 ARHGAP25 FARP2 VAV3 ARHGAP9 F…	0.148515	0.766935	0.492298	1.04233	14	274	ARHGAP15 ARAP1 A2M RALGAPA2 PLEKHG2 ALS2CL TIMP2 FLOT1 ARHGEF3 EPS8L2 MYO9B ABRA CYTH3 ARAP3 RALGPS2 RHOH ARHGEF16 ARHGAP30 ITSN1 PLEKHG4 ARHGAP35 ARHGEF37 STMN3 ABCA1 TRIO ARHGAP29 ARHGEF5 ARHGEF10 FGD6 GPR55 PLCE1 TAGAP ARHGAP1 ARHGAP17 ARHGEF26 FLCN ABR RHOBTB1 RHOD RHOV PLEKHG3 RASGRP4 RHOC APOC3 ARHGAP31 F2R SPRY2 SYDE2 RHOF SIPA1 IQSEC2 GMIP ARHGAP32 SIPA1L1 CAMK2D SPATA13 ARHGAP26 MMD2 REL…
GO_TRANSITION_METAL_ION_HOMEOSTASIS	GO	0.0495049	0.597099	0.386711	1.19426	4	104	SLC39A12 CP NUBP1 SLC30A5 LCK TFRC ABCG2 S100A9 SFXN3 HIF1A FTL SLC30A4 SLC11A1 HMOX1 HPX SLC39A13 SLC11A2 TMC8 SOD1 BDH2 SMAD4 LCN2 HYAL2 PICALM PRND STEAP3 SLC25A37 ATP2C1 SLC22A17 SLC30A7 IREB2 BMP6 ATOX1 B2M S100A8 TTC7A SLC39A14 ABCB7 APP SCO2 NEO1 ATP7B SFXN1 CYBRD1	0.039604	0.314684	0.363235	1.28934	3	104	PICALM ATOX1 TMC8 HEPH SLC30A1 FTHL17 CCDC22 SLC39A8 SLC46A1 S100A8 IREB2 HFE STEAP4 CUTC EIF2AK1 SOD1 BTBD9 SLC31A2 XIAP BMP6 LTF RHAG SLC39A5 SLC30A5 SFXN3 FTL EPAS1 LCN2 FTH1 STEAP1 SFXN4 HPX LCK SLC39A14 TTC7A SLC30A8 HYAL2 NEO1 TF MT3 SLC25A37 HAMP ATP2C1 ABCB7 FLVCR1 SLC39A6 SLC39A10 SLC39A12 ACO1 BDH2 FBXL5 SCO2 HIF1A SLC11A1 FXN ALAS2 ARF1 ISCU MYC SLC11A2 S100A9	0.0594059	0.679581	0.366321	1.21558	5	104	SOD1 BMP6 S100A9 SLC39A13 SLC30A5 SLC39A14 FTH1 BTBD9 EIF2AK1 B2M BDH2 HEPH FAM132B ATP7B APP PICALM ISCU SLC39A12 STEAP3 SLC31A1 FBXL5 SCO2 NDFIP1 ABCG2 FTL PRNP EPB42 PRND SLC39A10 CYBRD1 SLC22A17 TMC8 HYAL2 ATOX1 NUBP1 COMMD1 LCK HPX SMAD4 TF CCDC22 HMOX2 SLC30A4 LCN2 IREB2 ACO1 HAMP SFXN5 TTC7A FXN ABCB6 XIAP FTMT SLC25A37 STEAP1 ABCB7 SLC30A8 RHAG	0.683168	1	0.468606	0.968426	68	104	TTC7A LCK STEAP4 BDH2 GDF2 FAM132B ABCG2 SLC22A17 SFXN2 HFE SLC46A1 HPX BMP6 SFXN5 ALAS2 SLC25A37 SLC39A13 MT3 STEAP1 ATP7B RHAG SLC11A1 SLC25A28
GO_RESPONSE_TO_PAIN	GO	0.0495049	0.597099	0.495318	1.3962	4	29	GIT2 TAC1 UCN TACR1 THBS4 SLC6A2 CRH VWA1 TRPA1 THBS1 NTRK1 P2RX2 PIRT DBH PRKCG COMT NMUR2 P2RX3	0.831683	0.941314	0.270075	0.827169	83	29	PIRT TSPO EDNRB NTRK1 SCN9A CALCA P2RX3 PRKCG GIT2 GJA4 VWA1 OSM P2RX2 DBH CACNA1B RELN TACR1 COMT UCN	0.940594	1	0.242652	0.702739	94	29	THBS1 NTRK1 OSM PRKCG TAC1 CALCA CACNA1A GIT2 TRPA1 TACR1 DBH VWA1 CACNA1B P2RX3 GJA4 SLC6A2	0.39604	1	0.521343	1.03267	39	29	CALCA RET PIRT RELN TACR1 PRKCG OSM GIT2 NMUR2 NTRK1 P2RX3 GJA4 EDNRB CACNA1A
GO_POSITIVE_REGULATION_OF_ION_TRANSPORT	GO	0.0495049	0.597099	0.348726	1.1323	4	228	GLRX UCN TRPV2 KCNJ11 SLC18A1 TACR2 HAP1 CALM1 JPH2 PTAFR STC1 DRD1 STK39 APOE RNF207 CCL3 TRDN LGALS3 STIM2 CRH MAP2K6 ATP1B2 WNK2 DRD2 AHCYL1 ANK3 TMEM27 NPPA PKP2 ANO6 CCL4 KCNE2 ABCC8 TRPC3 MAPK9 PRELID1 CCL5 KCNC1 DRD4 TRH CNTN1 SNX4 ARRB2 EDNRA KCNE3 PARK7 CXCR3 HOMER1 CYP4F2 P2RY12 AMIGO1 OXT WNK1 KCNH2 HSPA2 SNCA P2RY2 PINK1 P2RX2 JAK3 B2M PIRT ABCA7 MIF SGK1 CFTR ADRA2A ABAT VAMP8 MYLK F…	0.00990099	0.174009	0.329139	1.2194	0	228	ANK3 PLCG2 P2RX1 STIM1 LGALS3 PLA2G1B ATP1B3 P2RX4 PIRT ORAI1 TSPO SNCA CXCL11 CCL5 PLA2R1 SNX4 SLC6A1 KCNQ1 SCN3B CCR1 ATP2B2 NPY2R CNTN1 IL13 SCN5A ABAT TNFSF11 AVPR1A GRM6 BAK1 FXYD1 CCL2 PKP2 ABCA7 HFE SCN1B STK39 P2RY2 SGK3 DRD1 DNM2 TACR2 GCG VAMP8 PRELID1 EDN1 AKAP7 KIF5B PINK1 FFAR1 ABCB4 HBP1 NOS1 CACNA1D MIF CYP4F2 ACTN2 LEP NLGN3 F2RL3 ATP8A1 KCNJ11 HSPA2 PDPK1 P2RX7 CASK MAP2K6 ARL6IP…	0.861386	1	0.259219	0.89996	86	228	NOS1 SGK1 ANO6 SLC18A1 STK39 ATP2B2 KCNE2 ATP1B3 PLCG1 AKAP9 PLA2G6 NLGN3 B2M EDN1 TRPV2 TRPC3 PARK7 RGN FAM132B CHRM1 SCN5A TACR2 CACNA1D SGK2 GRM6 TRPV3 DRD4 WNK2 LGALS3 PTAFR CCL5 AKAP7 RNF207 MIF MAP2K6 AMIGO1 CYP4F2 CLDN16 TMEM110 ADORA1 CCL3 P2RX1 PLCG2 CXCR3 PCP4 PKP2 ATP8A1 HAP1 CHRNB2 PRELID1 CRHR2 SNX4 LEP IL13 BAK1 CD4 CREB3 WNK3 CALM3 KCNC1 ZP3 ATP8A2 GABBR1 WNK1 CACNB2 GCG CFTR TESC …	0.019802	0.553815	0.526423	1.10787	1	228	CHRNB2 PDGFB GCG NPY2R STIM2 SLC9A1 FAM132B SLC34A1 CCL3 CCL2 LACRT TRPC3 TMEM110 STK39 HTT DRD4 RYR2 P2RX5 HFE AKAP5 EDN1 SNCA ARRB2 ABAT STC1 P2RX7 KCNC1 PTAFR PDZK1 CD4 CLDN16 TESC JAK3 NLGN3 ATP1B2 CCL5 KCNJ11 F2R AVPR1A P2RY12 AGER P2RY2 CACNB2 HSPA2 DPP6 BDKRB1 ABCC8 RNF207 PKD2 TACR2 PIRT EDNRA AMIGO1 SLC18A1 GABBR1 VAMP7 RELN P2RX4 KCNE1 F2RL3 GDNF WFS1 KCNJ2 PCP4 CNTN1 DRD1 SGK1 PLCG2 PL…
GO_CILIUM_ORGANIZATION	GO	0.0495049	0.597099	0.359974	1.16098	4	169	RFX4 NPHP4 RP1L1 IQCB1 SNX10 FOXJ1 TTC30A IFT43 NME5 SPAG16 TTC8 TMEM67 RAB1A BBS12 TTLL5 ABLIM1 LRRC6 SPAG17 TEKT2 EHD3 ATP6V0D1 POC1B IFT172 IFT80 CC2D2A CCDC103 LRGUK FOPNL RFX3 TRAF3IP1 ATXN10 TCTN2 IFT20 TTC26 BBS2 BBS4 CDC14A TTC17 CCDC151 RAB3IP CSNK1D MKKS RAB8B EHD1 CCDC114 MNS1 BBS1 IFT140 C11orf63 SPAG1 RSG1 DYNC2H1 UBE2B CCNO TMEM107 TTLL1 FLNA FBF1 FUZ DMD PKHD1 ACTR2 DNAAF1 CCDC13 R…	0.841584	0.945585	0.247171	0.900511	84	169	DNAH1 LRRC6 BBS9 RAB3IP DYNLL1 ARL3 C11orf63 PLA2G3 POC1B CEP41 INTU CDC14A KIAA0586 RTTN DZIP1 RAB23 C2CD3 RSPH4A RSG1 IFT27 CCDC40 ATP6V0D1 ZMYND10 CCDC39 RFX4 IFT20 PCM1 HSPB11 NME5 ARL13B BBS4 SPATA6 WDPCP SPAG1 TTBK2 BBS5 IFT57 ONECUT2 TTC17 BBS7 TMEM17 SPAG16 CCDC113 AHI1 CCDC151 RFX2 DYNC2LI1 TTLL1 CCDC28B RAB17 B9D1 TMEM138 BBS1 IFT172 TMEM231 ATP6V1D ICK DMD RPGR DYNC2H1 KIF27	0.019802	0.574296	0.355007	1.20772	1	169	CEP164 DZIP1 TTC26 IFT80 RSG1 FUZ IFT43 BBS1 AHI1 POC1B NEK1 RP1L1 WDPCP IFT81 CC2D2A SCLT1 RAB23 DNAAF2 RSPH9 CSNK1D IFT20 CCDC103 DYNC2LI1 FOXJ1 TMEM67 OCRL TRAF3IP1 TMEM107 FBF1 IQCB1 C11orf63 RSPH1 PVRL2 RPGRIP1L CCDC114 WDR19 ATP6V0D1 STK36 RAB8B ARL6 TMEM17 DNAAF1 ABLIM3 IFT57 EHD1 SPAG16 CCDC40 INTU IFT172 DNAI1 RP1 DNAH5 CDC14A CEP89 BBS7 PLA2G3 TTLL5 RAB17 TTC21B TCTN2 TMEM216 SSNA1 E2F4…	0.732673	1	0.460073	0.964163	73	169	CDC14A TTC8 BBS4 CCDC103 CEP164 IFT46 CCDC114 RSPH9 ARL3 CEP290 WDR19 RSPH1 DYNC2H1 KIF27 RSG1 TTC21B TTBK2 CCDC13 CCDC39 B9D2 PVRL2 CNGB1 NME5 SPATA6 TCTN2 NEK1 PKHD1 IFT140 FUZ EHD3 BBIP1 CCNO ZMYND10 RP1L1 FLNA PLA2G3 FOXJ1 LAMA5 PIBF1 STK36 CLUAP1 DYX1C1 BBS2 LRGUK SPAG17 TTC30B C11orf63 DNAI2 AHI1 EHD1 C5orf42 AKAP4 PCM1 RP1 KIF3A SPEF2 IFT43
GO_CHONDROCYTE_DIFFERENTIATION	GO	0.0495049	0.597099	0.424028	1.25672	4	59	SULF2 HMGA2 MEF2D CHST11 MUSTN1 RUNX3 HES5 IFT80 RUNX2 BMP2 NPPC FGFR1 WNT5B MEF2C SIX2 BMPR1B GDF5 CREB3L2 NFIB COL2A1 NOV FGF9 EIF2AK3 SHOX2 SULF1 GPLD1 FGF18 SNX19 WNT2B OSR2 AXIN2	0.554455	0.838279	0.290489	0.975692	55	59	RUNX3 WNT5B COL27A1 PTH1R BMPR1A CREB3L2 COL11A1 TGFBR2 MSX2 AMELX GDF5 IMPAD1 NOV RUNX2 WNT10B GPLD1 MAPK14 SHOX2 HES5 NPPC BMP2 FGF18 MEX3C MATN1 SULF2 TGFBI MUSTN1 AXIN2 IFT80	0.633663	1	0.304626	0.955416	63	59	IFT80 MUSTN1 CHST11 NFIB SULF2 NPPC WNT5B BMP2 EIF2AK3 FGFR3 RUNX2 SNX19 SOX9 TGFBI MEX3C NOV HES5 RUNX3 CHSY1 CREB3L2 BMPR2 IMPAD1 WNT10B COL11A1 SERPINH1 COL9A1 WNT7A FGF9 MATN1 RARG MEF2C GPLD1 SULF1 COL2A1 BMPR1B GDF5 MAPK14 WNT2B	0.227723	0.854158	0.527163	1.06078	22	59	BMPR1B NOV MSX2 MEF2C FGFR3 CHSY1 RUNX3 COL11A1 SULF2 FGFR1 COL2A1 BMP2 TGFBR2 GPLD1 NPPC
GO_REGULATION_OF_EARLY_ENDOSOME_TO_LATE_ENDOSOME_TRANSPORT	GO	0.0495049	0.597099	0.526294	1.378	4	16	RAB21 MAPK1 EZR SNX3 MAP2K1 MSN VPS11 DNAJC13	0.41	0.753877	0.373041	1.04431	40	16	MTMR2 RAB21 RDX DAB2 MAP2K1 VPS11 SNX12 DNAJC13 MAPK1 EZR MSN	0.878788	1	0.273896	0.718433	86	16	VPS11 SRC SNX3 MSN RAB21 MTMR2 MAP2K1 DNAJC13	0.851485	1	0.441057	0.842395	85	16	DAB2 PTPN23 VPS11
GO_REGULATION_OF_LIPID_TRANSPORT	GO	0.0495049	0.597099	0.393108	1.21231	4	94	ABCA12 TAC1 APOC2 ABCA1 ITGAV APOE GHRL CRH AKT2 MAP2K6 PON1 LIPG NR1H2 ABCA2 LRAT MAPK9 CRY1 PRELID1 THBS1 LAMTOR1 NUS1 APOC1 CYP4F2 OXT P2RY2 BMP6 ABCG1 TMF1 ABCA7 PPARA MIF PPARG ATP8A1 EGF APOA5 NFKB1 CETP AGTR1 LEP ACSL4 IL1B ABCG5 REN SREBF2 PTCHD2 IRS2 GALR1 FAM132B APOC3 P2RX7 ABCG8 AGT NR1H3	0.019802	0.255491	0.365086	1.2838	1	94	SYK P2RX4 ITGB3 C1QTNF1 KDM5B TSPO PLA2R1 PTPN11 LAMTOR1 GALR1 TNFSF11 HNRNPK SREBF2 PPARG ABCA7 P2RY2 ABCA2 IRS2 ACSL4 BMP6 PRELID1 EDN1 ADIPOQ ABCB4 APOA5 CETP LRAT MIF CYP4F2 NFKB1 LEP ATP8A1 P2RX7 MAP2K6 APOC1	0.158416	0.863741	0.344728	1.12895	15	94	LIPG BMP6 LAMTOR1 ABCA1 APOC2 EGF ABCA12 THBS1 PLA2G6 EDN1 FAM132B RETN ITGAV APOC1 AKT2 ADIPOQ MIF NUS1 MAP2K6 AGT PTCHD2 CYP4F2 ABCA2 SYK TAC1 ATP8A1 NR1H3 PRELID1 ABCG1 NCOR1 LEP REPIN1 ATP8A2 SIRT1 REN ACSL4 GAL PON1 GALR1 AGTR2 P2RX7	0.980198	1	0.411031	0.845202	98	94	FAM132B ABCA2 NR1H3 C1QTNF1 ABCA1 EDN1 P2RX7 BMP6 IRS2 ABCG1 LIPG APOC3 P2RY2 AGT P2RX4 GDF9 NCOR1 PLTP GALR1 IL1B POMC CRHR1 ABCB4 PON1 NFKBIA SHH PPARG CRY1 ABCA7 CETP NR1H2
GO_HEART_DEVELOPMENT	GO	0.0495049	0.597099	0.33697	1.11095	4	451	MYOCD TSC2 CAMK2D PPARD HAS2 NPY1R CITED2 MNAT1 FGFR2 SETDB2 KAT2A FOXN4 MEF2D ID3 HIF1A SOX18 SIK1 PPP1R13L CCM2 DNAH11 INSR FOXJ1 IFT52 NODAL ILK CRKL COL3A1 TSC1 PLN PAM SUFU SMAD2 SAV1 NEXN RARA TNNT2 NRG1 PRKAR1A HOPX GALNT11 MYL3 SEMA3C NOTO SALL4 TCAP IFT172 MAPK1 DVL1 MRE11A SORBS2 FREM2 MARCKS TNNI3 ACTC1 CC2D2A MESP1 SPARC NPPA CCDC103 HEY2 ACVR1 TBX5 PKP2 TH PITX2 JMJD6 PLXND1 SIX1 TGF…	0.356436	0.721639	0.272186	1.0349	35	451	PCSK5 LEFTY1 NEXN ITGB1 MYLK3 COL3A1 PRKDC SEC24B PSKH1 FLRT2 WNT16 SIX1 FRS2 GATA6 KCNK2 NPHP3 GATA4 FOXL1 PTPN11 CITED2 VEGFA JAG1 NPY2R SCN5A ATF2 GJC1 MYH6 HES1 EGLN1 SMARCD3 MYH7 HHEX PROX2 ECE2 VLDLR BMPR1A PPARG PKP2 PTEN IHH RTN4 HOPX PRKAR1A C2CD3 NPY1R STK4 GLI3 NODAL LRRC10 SMYD1 SGCZ ROBO1 PPARD DNM2 TGFB2 EOMES MYL2 WNT5A CPE ALDH1A2 COL5A1 CCDC40 COL11A1 ZFP36L1 TMEM65 GJA5 MARCKS T…	0.653465	1	0.274929	0.976288	65	451	MB ILK MYLK2 BMP10 TRIP11 CBY1 CCNB1 IHH GJC1 KDM6A PDLIM5 AHI1 HHEX WNT2 SAV1 SLC8A1 TNNI1 TGFBR3 TCF25 UBE4B GATA5 TNNT2 SNAI2 NODAL FOXC2 OBSL1 NEK8 PPP1R13L MYL3 NRP1 LTBP1 CC2D2A VEGFB EOMES WNT5A EDN1 XIRP2 PRDM1 ID3 TAB2 SGCB IFT20 SCN5A NIPBL CCDC103 NRG1 MMP21 SNX17 BMP2 MIXL1 SUFU MBD1 FOXJ1 WNT8A GNA11 ATF2 TRAF3IP1 TAZ FGFRL1 ACTC1 WNT16 ATM YAP1 SETDB2 RPGRIP1L RTN4 HTR2B STK4 RARA P…	0.168317	0.797693	0.484566	1.03477	16	451	PLXND1 RBM15 MSX2 DVL1 FHL2 XIRP1 PDGFB FZD2 HOPX NPY2R MEF2C COL4A3BP SLC9A1 PKD1 JAG1 GJA5 ECE1 BBS4 FOXF1 CSRP3 DLL4 MMP21 T MEGF8 CCDC103 SGCG SGCZ SLC8A1 WNT3A ILK TAZ GPC3 NEXN TTN FOXC2 LEFTY1 PDLIM3 HHEX CRIP1 GATA5 RYR2 MSX1 COL11A1 SEMA3C TNNI3 SALL1 ADRBK1 SMAD6 EDN1 CALCRL DYNC2H1 FHOD3 PTN HDAC9 FOXH1 FGFRL1 NPY1R OBSL1 SETDB2 PLCE1 LEMD2 FOXN4 PROX2 HAS2 MYBPC3 FREM2 CPE CCDC39 SPAR…
GO_NEGATIVE_REGULATION_OF_CIRCADIAN_RHYTHM	GO	0.0495049	0.5971	0.523373	1.37036	4	16	PTGER3 DRD1 GHRL CRH DRD2 CRY1	0.98	0.997042	0.192392	0.538592	97	16	SUV39H2 DRD1 PTGER3 PTGER4 PER2 GHRL PASD1 CRY2 SUV39H1 SFPQ DRD2	0.181818	0.873955	0.457587	1.20026	17	16	PTGER3 SFPQ SUV39H1 ADA ADORA1 SIN3A	0.712871	1	0.491215	0.938194	71	16	SFPQ DRD1 PASD1 DRD2 CRY1 CRH PTGER4 SIN3A
GO_REGULATION_OF_CYTOKINE_BIOSYNTHETIC_PROCESS	GO	0.0495049	0.5971	0.39501	1.21683	4	93	TNFRSF8 LILRB1 UBE2J1 PTAFR MAST2 FOXJ1 MAPKAPK2 SPN CARD9 TLR1 GHRL ASB1 HMOX1 TRAF6 FCER1A CEBPB EBI3 IGF2BP1 FOXP3 TLR8 ERRFI1 CCL20 SFTPD THBS1 IL9 PRG2 CD3E TRIB2 TLR9 HSPB1 IL10 IGF2BP2 INPP5D CD276 PRKCQ TLR7 IRF4 RELA NFKB1 IL27 IL12B CD80 CARD11 IL1B BCL10	0.178218	0.554612	0.320689	1.12706	17	93	NMI CARD11 SYK TLR4 IL27 IL21 INHA INPP5D LILRB1 CEBPG INHBB LAG3 TNFRSF8 TRIB2 WNT5A ELANE FCER1A CD86 PRG3 NFKB1 IL4 TIRAP TIA1 PTAFR CD28 IL6 ERRFI1 PRKCQ TLR7 SPN ZNF287 INHBA TBK1 GLMN CD4 TNFRSF13C CEBPB GHSR TLR6 MAPKAPK2	0.0792079	0.732493	0.370654	1.21473	7	93	CD86 TLR9 IL27 IFNG PRKCQ TLR3 THBS1 MAST2 BCL3 WNT5A EBI3 IGF2BP2 FOXJ1 TLR7 IL9 CEBPB LILRB1 CARD9 PTAFR TIA1 CCL20 CARD11 IL12B CEBPG IL10 CD3E TRAF6 SYK IRF1 INPP5D INHA SPN TIRAP CD4 NMI TRIB2 RELA CCR2 TNFRSF8 PRG2 TLR8 CD28 IL21 IGF2BP1 IRF4 FOXP3	0.524752	1	0.479809	0.986098	52	93	IFNG PRG2 INHA IGF2BP2 INHBB TLR9 IL9 STAT5B TLR6 IRF1 FCER1A PTAFR CD4 CD3E TLR3 IL12B TLR4 MAST2 PRKCQ LILRB1 IGF2BP1 CD86 ZNF287 ASB1 IL17F IL6 HSPB1 GHSR TNFRSF13C ZFPM1 TNFRSF8 CD28 IL1B IL10 RNF128 FOXJ1
GO_REGULATION_OF_B_CELL_ACTIVATION	GO	0.0495049	0.5971	0.395229	1.21916	4	102	SFRP1 SLA2 CDKN1A ZAP70 TNFAIP3 TNFSF4 CLCF1 PAWR NCKAP1L AHR FOXJ1 STAT6 CD81 FOXP3 APLF CD300A CD40 NFAM1 IKZF3 SUPT6H TNFRSF13B BCL2 TBX21 CD38 MNDA CASP3 IL10 MEF2C TBC1D10C INPP5D MMP14 SAMSN1 TNFSF13 SASH3 PTPRC ATM MIF IGLL5 IGLL1 ATP11C IL5 IL7 WNT3A XBP1 CARD11 BTK NDFIP1 VAV3 MZB1 INHA PPP2R3C CD28 NOD2 IRS2 TNFSF13B TNFRSF4 ADA PTPN6 CD27 IL13 PRDM1	0.019802	0.255491	0.375054	1.32991	1	102	MSH6 CDKN1A CARD11 SYK TLR4 IL21 INHA CD27 BTK TNFSF13 TNFAIP3 IL13 INPP5D CD300A TBX21 ATP11C ZAP70 XBP1 SAMSN1 GPR183 PELI1 IRS2 RC3H1 CD74 APLF LYN PPP2R3C MIF SASH3 IL4 TIRAP PTPRC TNFRSF13B CD28 IKZF3 IL6 BANK1 CLCF1 BST1 INHBA VAV3 THOC1 NOD2 TNFRSF13C SLC39A10 MZB1 EXOSC3 IL27RA BCL2 NCKAP1L PAWR PRDM1 MMP14 UNG FAS CD40	0.00990099	0.574296	0.39564	1.31088	0	102	CDKN2A CD27 IFNG NCKAP1L PTPRC PRDM1 CDKN1A TNFSF4 ADA MZB1 FOXJ1 BCL2 ATM STAT6 IKZF3 SLA2 MIF SAMSN1 PPP2R3C TNFAIP3 CARD11 BTK APLF IL10 AHR VAV3 PCID2 CD40 NDFIP1 SYK SASH3 INPP5D TNFSF13B CD300A CHRNB2 INHA CD81 ATP11C SLC39A10 TIRAP IL13 PKN1 NFAM1 CLCF1 TNFRSF21 GPR183 BST1 WHSC1 FAS ZAP70 TNFRSF13B CD28 IL21 IL27RA FOXP3 BANK1 XBP1 INHBA PTPN6 TICAM1	0.0990099	0.701923	0.529713	1.09316	9	102	NCKAP1L IFNG XBP1 CHRNB2 INHA BTK MEF2C IL7 SASH3 MNDA AHR WNT3A STAT5B PTPN6 TBX21 SLA2 IRS2 TNFAIP3 CD27 TLR4 IGLL1 CD74 IGLL5 VAV3 MMP14 GPR183 IL6 PRDM1 IL5 TNFRSF13C CD28 PAWR PTPRC SUPT6H IL10 BANK1 FOXJ1 IL13 TNIP2 TNFSF13 INHBA IKZF3
GO_CYTOKINE_SECRETION	GO	0.0495049	0.5971	0.459327	1.31454	4	37	LILRB1 BTN3A1 ABCA1 CD36 GPAM RAB1A BTN3A2 LCP2 NOX5 PNP TLR2 CCR7 S100A12 HMGB1 GBP5 RBPJ KLRF2 CCL19 F2RL1	0.217822	0.608802	0.362976	1.15	21	37	TLR4 LILRB1 S100A13 NR1H4 CCR7 LYN F2RL1 LEP AGT NLRP3 ABCA1 NOX5 GPAM LCP2 KLRF2 NOD2 TLR6 FOXP1 NOTCH1 AIM2 RBPJ	0.207921	0.873955	0.389466	1.16749	20	37	VTCN1 S100A12 ABCA1 BTN3A1 BTN3A2 LCP2 LILRB1 RBPJ PNP AGT TREM1 GBP5 LEP CD36 CHI3L1 TRIM27 AIM2 RAB1A NLRC4 NOS2 F2RL1 CCR7 FOXP1 TLR2 GPAM	0.346535	0.973587	0.516701	1.03603	34	37	BTN3A1 VTCN1 LCP2 ABCA1 TLR6 KLRF2 TLR4 BTN3A2 LILRB1 AGT AIM2 TREM1 CCL19 S100A13 NR1H4 CD36 CCR7 NOX5 S100A12
GO_DETECTION_OF_ABIOTIC_STIMULUS	GO	0.0495049	0.5971	0.388799	1.20768	4	112	PKDREJ TAC1 PIEZO2 DENND5A PAWR PITPNM1 GRK1 TACR1 OPN1SW RGR GUCA1A TCAP OPN5 CACNA1F RHO ANO1 RDH11 TRPC3 TRPA1 RRH GNGT1 DENND5B SERPINE2 TRPM8 ARRB2 CHRNA9 PKD1 NTRK1 PDE6B MKKS NPFFR2 PKD1L1 BEST1 PKD2L1 CAV3 PKD1L3 PLEKHB1 ABCA4 KIT AIPL1 ITGA2 OPN4 RPE65 PDE6A NR2E3 SAG GNA11 TULP1 GNAT1 ADORA1 KCNA1 PDE6G OPN3 DRGX PKD2	1	1	0.191497	0.682098	100	112	TULP1 GNGT2 PDE6A CACNB4 GNAT1 ATP2B2 CCDC66 GNB1 PKD1L2 BEST1 GRM6 PIEZO2 CACNA1F PDE6B RHO COL11A1 DRGX KCNK4 TMC1 ELOVL4 PKD1L1 NTRK1 OPN1SW IGF1 PDE6G UNC119 CAV3 CALCA GUCA1B RS1 NTSR1 CABP4 ARRB2 RGR PAWR DENND5A NPFFR2 TRPM3 OPN5 CNGA1 CDS1 EPHB1 AIPL1 KIT NOX3 CSRP3 SERPINE2 FYN RP1 SDR16C5 TCAP RRH PKD2 TRPC3 ARRB1 TACR1 JUP LXN HPN PDE6C CNGB1 PDZD7 TMC2 GUCA1A PLEKHB1 RGS9BP OPN3 EYS	0.108911	0.810072	0.34552	1.14913	10	112	TMC2 TULP1 ABCA4 ATP2B2 GNAT2 CNGA1 PKD2L1 TRPC3 GNAT1 PKDREJ GRM6 GNA11 PITPNM1 NTRK1 OPN5 PIEZO2 DRGX KIT ELOVL4 OPN1SW ADORA1 PLEKHB1 PKD2L2 KCNK4 CABP4 RP1 UNC119 SAG KCNA1 RGS9BP TAC1 CALCA BEST1 SERPINE2 ATP8A2 RRH GNGT2 TRPA1 GUCY2F PKD1L1 ITGA2 OPN4 CDS1 LXN LHFPL5 GRK1 GNB1 NPFFR2 GUCA1B PDE6G ARRB2 TACR1 DENND5A PKD1 CAV3 COL11A1 SEMA5B HTR2A RDH11 NR2F6 PDC CHRNA9 RS1 ARRB1	0.227723	0.854158	0.505967	1.05223	22	113	BEST1 PKD1 TULP1 PKD1L1 PKD1L3 PDZD7 CSRP3 ANO3 TRPC3 CALCA TTN GUCA1A COL11A1 ARRB2 HPN PDE6C CHRNA9 CHRNA10 RS1 CACNA2D4 CAV3 CNGB1 CCDC66 GNGT1 RHO PKD2 MMP24 TCAP ABCA4 PDE6G TACR1 CACNB4 PAWR GNGT2 NTRK1 GUCA1B OPN4 GUCY2F DRGX SDR16C5 NPFFR2 SEMA5B PDE6A HTR2A DENND5B SAG STRC LOXHD1 KCNK4 GJA10 OPN1LW RPE65 RP1 ARRB1
GO_RESPONSE_TO_DRUG	GO	0.0495049	0.5971	0.338724	1.11481	4	424	LTC4S RAP1A SFRP1 CYP4B1 CDKN1A HDAC5 LCK TFRC HDAC4 TERF1 SOCS1 ABCG2 KCNJ11 SLC18A1 ABCA1 BECN1 CPS1 QDPR HIF1A PTGER3 TMEM30A LPL USP47 NCKAP1L DRD1 ADSSL1 STAR CARD9 PAM ATP1A1 SRP72 CRH MYO6 HTR2C TXN2 MAP2K6 SLC17A3 CPB2 SEMA3C NDUFA10 DRD2 SLC47A2 CREB1 PRKAR2B RPH3AL ACER2 ABCA2 CDH3 ACTC1 SMPD1 NEUROD1 ADCY1 SLC1A3 MFSD10 UTS2 LIPC CYP2E1 SOD1 TH KCNE2 ABCC8 SORD TRPA1 MAPK9 VEGFB POR PN…	0.425743	0.761595	0.26645	1.01205	42	424	NPFF TXNIP SLC22A5 ITGB1 LPL CDKN1A SORD IKBKB SRD5A1 SLC22A1 TSPO SNCA GATA6 CCL5 PAX4 GATA4 DUSP6 KCNQ1 UMPS GRK5 FBP1 ESR2 GSK3B ANXA1 PPAT AGPAT2 HTR2C ABAT PRKAA2 APOD LCT BAK1 VLDLR PPARG CCL2 SLC46A1 PTPN5 PTEN RPH3AL SNX27 CYP4B1 RNF149 PTK2B CDK4 ABCA2 DPEP1 SRP14 PDE4A SRR ABCB5 DRD1 NPC1L1 COL1A1 SRP68 NNMT TGFB2 ABCC2 RBM22 SOD1 FGF21 HNF4A PTPRM USP47 ADAM17 EDN1 MDK TGFBR2 ADIPOQ CY…	0.0495049	0.679581	0.316375	1.12101	4	424	NOS1 SOD1 RBM22 SLC17A3 PMS2 NDUFA10 LTC4S EFTUD2 CCNB1 PTGER3 ABCA1 BRAF SLC18A1 CD86 RNF149 SLC47A2 RPN2 SRP54 POR IFNG DAB1 KCNE2 SRP14 SLC8A1 MGST1 TLR3 SREBF1 THBS1 NCKAP1L CAT VEGFB SLC22A5 LPL B2M EDN1 PTK2B HTR2C PARK7 VEGFC STAR CDKN1A NPPC TP53 ADA ALDOB GNAS EBP MBD1 AACS PPM1F PDE4A FBP1 BDH1 CARD9 NTRK1 ACTC1 BGLAP BCL2 NEUROD1 LIPC EIF2B5 COQ7 FGF21 TBXA2R HTR2B SRC LCT CCL5 GGH CD6…	0.29703	0.928533	0.477879	1.01934	29	424	THRA NCKAP1L IFNG UTS2 LCK PDGFB TIMP2 QDPR MEF2C GNAO1 MYO6 SLC9A1 TFAP2B LIPC NR1I2 ECE1 SLC34A1 FGF21 SLC47A2 CCL2 CRHBP LTA ABCG2 SLC8A1 ABCA2 NNMT DAB1 SRP19 CYP2C19 ABCA1 PPP1R14A SEMA3C HNF4A CYP4B1 EDN1 PTN SNCA SLC46A1 SREBF1 ABAT ALAD SLC12A5 RET P2RX7 SLC22A18 KCNC1 PDZK1 OGG1 ADCY1 EMX1 TLR3 CCL5 ESR2 BGLAP ENO3 IKBKB APOC3 KCNJ11 KCNK3 CDKN1B CYP1A2 SCN11A AGER ANXA1 PTK2B CD86 CD69 …
GO_CELL_FATE_COMMITMENT	GO	0.0495049	0.5971	0.354767	1.15162	4	217	SFRP1 FGFR2 FOXN4 ATOH1 DBX1 GBX1 SOX18 TCF7L2 WNT1 WNT9B WNT9A NODAL PML PRDM14 SUFU CHD5 STAT6 SMAD2 TLX3 HOXA2 RARA NRG1 CEBPB LY9 HES5 ROR2 DSCAML1 RUNX2 FOXP3 LEO1 MESP1 NEUROD1 HEY2 ACVR1 PRRX1 WNT10A SIX1 SMAD4 MCL1 ZNF521 GLI3 RTF1 DMRT3 BCL2 BMP2 FOXA2 EOMES NEUROG1 FOXC2 CASP3 RAG2 OLIG3 CTR9 HOXD10 HES1 TBX19 ERBB4 OLIG2 WNT5B TBR1 MEF2C WNT2 ETV2 GATA4 ITGB1 TBX2 HOXC10 SIX2 FGF10 DLX…	0.871287	0.956148	0.242043	0.894551	87	217	WNT1 DSCAML1 ITGB1 WNT5B LY9 GSC PRKDC WNT16 GAS1 SIX1 GATA6 DBX1 GATA4 TLX3 HOXC10 JAG1 HES1 PPARG PRRX1 GLI3 NODAL BATF CHD5 TGFB2 EOMES MYL2 WNT5A OLIG3 OLIG2 SOX8 SOX17 PSEN1 RARA SPRY2 FOXC2 EPAS1 WNT10A NRP1 NEUROG1 FOXA2 IL4 RORC RUNX2 HOXA2 NTRK3 OLIG1 IL6 WNT10B WNT3 ONECUT2 LATS1 FGF13 ISL2 SMAD5 POU4F1 TRPS1 ARX PAX6 MCL1 EYA2 DMRT3 POU1F1 HES5 CDON WNT7B BMP2 POU5F1 CEBPB FEZF2 PRDM14…	0.217822	0.885634	0.313642	1.08694	21	217	PRRX1 BCL11B WNT3 SATB2 PPDPF OLIG2 WNT2 GATA5 NODAL FOXC2 NRP1 EOMES WNT5A PRDM1 MNX1 TBX6 WNT5B NRG1 BMP2 NEUROG1 FOXA2 SUFU C17orf96 WNT8A CEBPB TAL1 BCL2 WNT16 NEUROD1 PAX6 STAT6 JAG2 DLX1 RARA SMAD1 RUNX2 EYA2 PSEN1 CDC42 CHD5 WNT10A RBPJ RORC SIX1 ROR2 WNT1 PAF1 HOXC10 TGFB2 LATS1 WNT9B MESP1 GLI3 SOX5 LHX3 RTF1 ETV2 GBX1 LY9 POU4F1 SMARCC2 EYA1 SOX8 SOX9 PRDM14 SMO BATF SLAMF6 FOXN4 GATA4 …	0.277228	0.909223	0.488213	1.02861	27	217	LATS1 OLIG3 GSC ETV2 PML CYP26B1 MEF2C WNT10A JAG1 SOX12 IL7 SOX5 DLL4 GCM1 NEUROG1 WNT3A SLAMF6 FOXC2 GATA5 SMARCC2 TEAD3 BCL11B TCF7L2 DLX2 NOTCH3 FOXN4 CHD5 SATB2 APC2 BATF NEUROD4 WNT2 HOXA11 SPRY2 MYF6 MYOG SOX2 ISL2 WNT3 SOX1 NRP1 EOMES BMP2 TBX1 PRDM14 PTF1A ZNF521 PRRX1 FOXA2 IL6 TBR1 HNF1B GATA6 PRDM1 RORA GSX2 MYL2 DSCAML1 RARA HES1 ZFPM1 HOXA2 WNT11 MCL1 PAX2 POU6F2 PROX1 WNT8B WNT8A N…
GO_NEGATIVE_REGULATION_OF_MEGAKARYOCYTE_DIFFERENTIATION	GO	0.0495049	0.5971	0.539487	1.43959	4	18	HIST1H4J HIST1H4K GABPA	0.62	0.863733	0.324363	0.924709	61	18	HIST1H4D HIST1H4L HIST1H4K HIST1H4F HIST1H4B HIST1H4A HIST1H4H HIST1H4C HIST1H4J PF4 HIST2H4B HIST2H4A GABPA	0.737374	1	0.307978	0.828003	72	18	HIST1H4H GABPA CIB1 HIST1H4C HIST2H4A HIST2H4B PRMT1 HIST1H4I	0.891089	1	0.438984	0.837473	89	18	HIST1H4I PF4 CIB1 HIST4H4 HIST1H4J
GO_POSITIVE_REGULATION_OF_CELL_CELL_ADHESION	GO	0.0495049	0.5971	0.354079	1.14939	4	217	AP3B1 HLX FLOT2 HAS2 CITED2 CD3G AP3D1 ITGA4 ZAP70 LCK LILRB1 TNFSF4 GPAM CD247 CD274 PAWR PTAFR NCKAP1L PAK3 CD59 NODAL SPN MYB ADAM8 NCK2 RARA TRAF6 MLST8 HAVCR2 MAP3K8 EBI3 FOXP3 PRR5 ANK3 CD47 CD244 YES1 PNP PRKCZ CD40LG RASAL3 CCL5 RAC1 GLI3 IL23A CD6 VAV1 CD3E PDCD1LG2 KIF26B SPTA1 FOXA2 LGALS1 ADK IL12RB1 HES1 ICOS ZP4 HMGB1 PIK3CA SLAMF1 CD55 EFNB3 JAK3 SASH3 IL7R PTPRC GCNT2 CD276 TNFSF9…	0.00990099	0.174009	0.343544	1.26968	0	217	ICOSLG ANK3 LEF1 IL6ST CARD11 ETS1 SYK MAP3K8 CD247 IL21 FSTL3 CCL5 PAK1 GRAP2 MAPKAP1 RIPK2 PTPN11 CD40LG CITED2 ANXA1 AP3B1 DPP4 HES1 FLOT1 LILRB1 TNFSF11 CD24 CD6 IL12A IL18 ZAP70 XBP1 CCL2 IHH RASAL3 CD3D PRR5 GLI3 NODAL PAK3 BMP7 HAVCR2 WNT5A EPO CD74 TGFBR2 CD244 RARA LYN CD86 CX3CL1 NCK2 GRB2 TRAF2 PDCD1 FOXA2 SASH3 LEP IL4 LCK HHLA2 PTPRC TNFSF14 PDPK1 CD3G PRKCZ PTAFR CD28 KIFAP3 IGF1 IL…	0.257426	0.915127	0.307071	1.06416	25	217	VTCN1 AP3D1 SPTA1 HAVCR2 CD247 IHH PRR5 CD3G CD6 DNAJA3 CD86 IFNG PRKCQ IL23A NODAL NCKAP1L PTPRC CD5 HSPD1 WNT5A CD47 IL12RB1 CD3D TNFSF4 MYB ADA EBI3 FOXA2 ITGA4 RNASE10 LILRB1 PTAFR SRC RARA CCL5 CDC42 CD83 MLST8 PNP DHPS PIK3R1 LGALS9 CARD11 IL12B IL1RL2 IL6ST CORO1A CD55 CD3E TRAF6 GLI3 SART1 RASAL3 SYK LGALS1 MALT1 SASH3 ICOS CD274 SOCS5 NCK2 ANXA1 LEP MYO10 SPN EFNB2 IL23R CD4 ZP4 ZP3 MAP3…	0.0594059	0.627228	0.510298	1.07514	5	217	NCKAP1L IFNG XBP1 KLRK1 CD3G LCK IL18 FLOT1 CD247 PRKCZ IL7 CD44 MAP3K14 IL23R CD244 SLAMF1 SASH3 TMIGD2 CCL2 WNT3A PRR5 IL7R PYDC1 VTCN1 STAT5B CCL21 SOCS5 PTPN6 IL12RB1 LILRB2 PTAFR CD4 HAS2 CORO1A RLTPR JAK3 CD3E CCL5 IL12B LEF1 ZP4 PRKCQ LILRB1 AGER ANXA1 CD86 CX3CL1 PDCD1 SOX2 CITED2 ETS1 CD74 MYB CD40LG CD5 FGB TGFBR2 FOXA2 IL6 IL2RA VAV1 THY1 CD1D TNFRSF13C RARA HES1 TNFSF14 PIK3R1 CD28 IL…
GO_REGULATION_OF_CYCLIN_DEPENDENT_PROTEIN_KINASE_ACTIVITY	GO	0.0495049	0.5971	0.395697	1.21895	4	93	MYOCD MNAT1 CDKN1A CUL3 TNFAIP3 DNAJC3 NELL1 INCA1 CCNYL1 CCNG1 GADD45A CDK5RAP3 C2orf40 DAB2IP FBXO31 CNPPD1 PTEN PKD1 HEXIM2 CCNH CASP3 CCND3 CCNYL2 MAPRE3 CCNC CDK5R1 HSPA2 FGF10 HHEX CDK5R2 CAMK2N2 CCNL1 STOX1 PIM1 CDK7 SPDYA	0.19802	0.583161	0.314808	1.10639	19	93	CCNT1 CCNYL1 CNPPD1 HEXIM2 CDKN1A CDC6 PIM1 TNFAIP3 CAMK2N1 BLM CCNH HHEX PTEN CDK7 CCNL2 PSMD10 CCNT2 CCNA2 SPDYA ADAM17 CDKN2D SFN CCNY HERC5 TFAP4 CDKN3 HSPA2 CAMK2N2 LATS1 CCNE2 GADD45A STOX1 CCNYL2 CDK5R1 MNAT1 CDKN2C MEN1 CKS2 INCA1 HEXIM1 WEE2	0.0594059	0.679581	0.374587	1.22762	5	93	CDKN2A CNPPD1 KAT2B FBXO7 HHEX CAMK2N2 MAPRE3 PSMD10 CDKN1A NELL1 CDC37 UBE2C PSRC1 SRC CDK5R2 TNFAIP3 FAM58A CDKN2C DIRAS3 LATS1 INCA1 HEXIM2 CCND3 CCNG1 CDKN2D CCNE2 WEE2 CDKN2B GADD45A PTEN CDKN1B CDK5R1 MNAT1 ADAM17 CCNH CUL3 FGF10 DNAJC3 CCNYL1 STOX1 CCNB3 FBXO31 DAB2IP CCNC CDC6 PIM1 PKD1 MYOCD CDC25C	0.039604	0.608133	0.561512	1.15401	3	93	LATS1 PDGFB PKD1 CEBPA DIRAS3 C2orf40 SFN HHEX NELL1 CCNH TNFAIP3 CDKN1B HSPA2 GADD45A PKD2 CAMK2N1 STOX1 PIM1 CDC37 WEE2 MAPRE3 CCNL1 FBXO31 PRKRIP1 PROX1 HEXIM2 SERTAD1
GO_NEGATIVE_REGULATION_OF_NF_KAPPAB_IMPORT_INTO_NUCLEUS	GO	0.0495049	0.5971	0.547349	1.46057	4	18	CYLD G3BP2 PYDC2 FBXW11 PPM1A IL10 NOV	0.24	0.635539	0.41293	1.1772	23	18	CCDC22 BMP7 PSMD10 FAF1 NOV NLRP3 PPM1A PPM1B C1QTNF3 G3BP2	0.949495	1	0.267587	0.719411	93	18	NFKBIB PSMD10 CYLD IL10 NOV CCDC22 PPM1A NFKBIA ZC3H12A LITAF BMP7	0.108911	0.705553	0.616467	1.17607	10	18	NOV C1QTNF3 PYDC2 IL10 NFKBIA
GO_REGULATION_OF_MICROTUBULE_POLYMERIZATION_OR_DEPOLYMERIZATION	GO	0.0495049	0.5971	0.35796	1.15448	4	169	SPICE1 SLC39A12 SBDS RGS14 MYH9 TERF1 CHMP3 PPP2R4 SUN2 CEP63 CHMP2A FES CHMP1B SENP6 TUBGCP5 RGS2 HDAC3 RNF4 CHD3 NEK6 GAS2L1 RHOA CHMP1A EML1 CLIP1 HAUS2 MAPT SLAIN2 EZR GAS2L2 GOLGA2 MLH1 CEP120 SKA2 PKD1 CDC14A MID1IP1 PDCD6IP CSNK1D KIF3B EML2 SPAST SNCA TUBGCP4 INO80 CAV3 SGK1 HDGFRP3 FLNA HAUS3 TUBGCP6 FGF13 PIBF1 HAUS5 TBCD KATNB1 TRIM54 ABL1 AURKC STMN3 INPP5J TNKS BIRC7 DCTN2 RCC1 STMN2…	0.0495049	0.344166	0.315738	1.15032	4	169	KIF23 TRIM54 CHMP2B OFD1 BIRC5 HAUS4 CEP192 SPC25 BIRC3 SNCA RACGAP1 CHMP2A RAN BORA CDC14A SENP6 BIRC7 TTK RPS3 HDGFRP3 HAUS1 ARHGEF2 CKAP2 TPR XIAP STMN4 TUBB ZNF207 SKA1 NDC80 RAB11A SPICE1 SMC3 CEP120 KATNB1 HAUS6 TRPV4 TNKS SKA3 FGF13 TUBG1 PLK2 RHOA PDCD6IP KIF11 KIF2A TUBGCP4 CAV3 HAUS2 CHEK2 SUN2 EML1 CEP72 SGK1 GAS2L2 RGS14 RCC1 SLC39A12 MID1 CKAP5 ASPM HDAC6 CLIP1 CHMP5 FAM175B BIRC2 TE…	0.613861	1	0.283772	0.96538	61	169	SKA2 CCNB1 SPAG5 SGK1 RGS2 GOLGA2 FKBP4 HAUS5 PDCD6IP GAS2L2 NEK6 HDGFRP3 MLH1 INO80 SENP6 SPICE1 CSNK1D TBCD EML2 MYH9 ARHGEF2 PSRC1 TRIM54 TRPV4 PPP2R4 MAP9 MAPT SBDS SLC39A12 HAUS8 CIB1 KATNB1 MYBL2 CEP120 RGS14 SPAST RNF4 TUBGCP6 CLASP1 PRC1 OFD1 CDC14A KIAA0196 INPP5J HAUS3 SLAIN2 ARHGEF10 NCOR1 CDKN1B TUBGCP4 HDAC6 MAPRE1 RHOA BIRC3 HAUS6 GAS2L1 CHD3 CHMP2A AURKA TNKS ESPL1 APC2 BIRC7 TUBB …	0.851485	1	0.451118	0.945394	85	169	CDC14A EML1 TUBGCP2 PKD1 CEP120 UVRAG MOS CLIP3 STMN3 SNCA ARHGEF10 C16orf45 APC2 FES GAS2L2 LZTS2 SENP6 CDKN1B CAV3 RGS14 OFD1 SGK1 NCOR1 EML2 TUBGCP6 ABL1 FLNA PIBF1 CLIP1 STMN4 RGS2
GO_CELLULAR_RESPONSE_TO_PEPTIDE	GO	0.0495049	0.5971	0.351375	1.14412	4	267	GOT1 GNG13 GFPT1 HDAC5 ATP6V0E1 AKR1B1 GNRHR2 PRKACG ATP6V0E2 BCAR1 SLC2A8 CPS1 GPAM ATP6V1E1 HIF1A SLC25A33 WNT1 NAMPT KLF15 ADCY2 ENPP1 INSR AP3S1 DRD1 ATP6V0C ADCY7 ATP6V1G1 STAR GLP2R IRS1 GHR AKT2 ADCY3 PRKAR1A ATP6V0D1 CREB1 PIK3R3 PRKAR2B MAPK1 AHCYL1 PTPN22 ADCY1 MAX STAT5A KLF6 GLP1R SSTR3 FER ATP6V0A1 ERRFI1 POR PRKCZ PDE3B PRLR AGTRAP CSH1 GSK3A GPR173 RXFP4 GNG8 ATP6V1C1 PDK2 PRKACB A…	0.00990099	0.174009	0.325478	1.21845	0	267	KLF6 WNT1 PARP1 RAB13 SRD5A1 PLA2G1B CDC6 PRKDC SORBS1 IDE PAK1 IRS4 YWHAG RIPK2 SLC25A33 SLC2A4 CPEB1 PPAT KLF15 PDE3B GNB1 HNRNPK GNB4 AKR1B1 ATP6V1A ATP6V0A2 INHBB TBC1D4 VLDLR XBP1 OGT PPARG CCL2 PRKAR1A ARHGEF2 IRS1 GNB3 CAV2 PRKAR2A WDTC1 DRD1 ATP6V1G2 CCNA2 ADCY7 GCG IRS2 ATP6V0D1 EIF4EBP2 FOXO1 EDN1 IL1RL1 SSTR4 ADIPOQ ANXA5 PKLR EIF4EBP1 RAB31 LYN ATP6V1G1 FOXC2 PRKAR1B ATP6V1B2 ATP6V1C1…	0.435644	0.984803	0.289673	1.0125	43	267	ATP6AP1 PXN PDE3B CAV2 KAT2B POR DENND4C PRKACG ADCY7 WDTC1 SREBF1 FOXC2 GLP2R PHIP MAX ATP6V1E1 ADCY6 EDN1 SLC2A4 ADCY3 PRKACA GOT1 STAR ALDOB GNAS FOXO4 KLF6 AKT2 TBC1D4 STAT5A GHR PRKAR2A RXFP4 ENPP1 ARHGEF2 EEF2K ATP6V0D1 SRC ATP6V1H ADIPOQ OGT GNG12 ATP6V0C PIK3R1 AGT WNT1 CSH1 USF1 STAT3 GSK3A ANXA5 JAK2 PTPN22 ATP6V1A RXRA BCAR1 GRB10 FZD1 GNB3 ADCY9 PTPRA SLC2A8 CPS1 AKR1B1 PIK3R3 CPEB2 A…	0.950495	1	0.444229	0.939836	95	267	XBP1 PRL GCG PRKCZ PDK2 SLC9A1 ATP6V0A1 TCIRG1 PRKACG CPEB1 BCAR1 CCL2 CRHBP ATP6V1B1 NOD1 FOXC2 INHBB CYP11B1 PRKACB GLP1R STAT5B PRLR GNG7 GNB3 EDN1 CAV2 HDAC9 SREBF1 BAIAP2 IRS2 ADCY1 JAK3 IGFBP1 GCK SSTR5 IRS1 AGT INPP5K ENPP1 SH2B2 GPLD1 DRD1 CPS1 PDE3B PLA2G1B ADCY8 SSTR1 MAX GNG8 GHSR SSTR3 KLF10 PIK3R1 KL STAR GCGR CRHR2 KLF6 FBN1 CAPN10 GH1 GAB1 APOBEC1 PRKAR2B CRHR1 ADCY7 GHR HMGCS2 EEF…
GO_RRNA_CATABOLIC_PROCESS	GO	0.0495049	0.5971	0.5356	1.41563	4	17	EXOSC10 DIS3L2 EXOSC5 ERN2 DEDD2 EXOSC6 DIS3L	0.52	0.822138	0.349899	0.986099	51	17	ERN2 EXOSC9 DIS3L EXOSC8 EXOSC3 EXOSC6 EXOSC4 DIS3 EXOSC2 DROSHA XRN1	0.64	1	0.349756	0.944165	63	17	XRN1 DIS3 EXOSC2 DROSHA EXOSC7 ERN2 DIS3L EXOSC9 EXOSC5 SLFN14	0.188119	0.815921	0.580792	1.11148	18	17	SLFN14 DEDD2 DIS3L2
GO_SIGNAL_TRANSDUCTION_BY_PROTEIN_PHOSPHORYLATION	GO	0.0495049	0.5971	0.343405	1.12538	4	399	CAMK2D RASAL2 MUL1 RASA1 FGFR2 FBXW11 CUL3 MAP3K1 PSMF1 PSMC1 ACVR1C PSME1 DUSP10 AMHR2 CCM2 PSMD13 CALM1 TAOK2 SPTBN1 INSR PSMA3 GFRA1 IRAK2 PAK3 MAP3K3 SPAG9 STK39 ITGAV NRG4 CRKL MAPKAPK2 FGFR4 TNIK IL5RA RASGEF1A CCL3 IRS1 FGF6 MAPK8IP2 FGF5 JAK1 CCL11 TRAF6 NRG1 GRIN1 PSPN FCER1A MAP2K6 SLK RASGRP4 MAPK1 MAP3K8 NR2C2 MAPK12 ROR2 RIPK1 MAPK6 DUSP4 BTC ACVR1 PSMD5 PSMA6 SHC3 MAP3K10 DAB2IP KIT…	0.633663	0.869639	0.257013	0.974545	63	399	SKP1 IL3 RASGEF1A PSMD12 SHC3 UBC MAPK8 PPM1L PSMA3 IKBKB SYK ARAF MAP3K8 FRS2 SPTBN5 CCL5 MAP3K9 IL5RA DUSP6 PAK1 DBNL MDFIC RIPK2 CD40LG ERCC6 PSMD4 MAPKAPK5 ZAK DUSP9 BIRC7 TNFSF11 IL31RA GRIN2C IL18 PEA15 MAPK12 CCR5 MAPK13 MAPK8IP1 PSMD14 CAB39 FGF5 BMPR1A CCL2 RASAL3 OXSR1 MAP4K4 STK39 PSMB10 MAP4K5 PSME3 STK4 SHC2 PSMD6 IRS1 PSMD13 PTK2B GRIN1 PEBP1 PAK3 STK24 TGFB2 CSF2RA PSMD10 WNT5A IRS…	0.19802	0.873955	0.298708	1.05832	19	399	RASA2 SPTA1 PSMA3 UBC BRAF HRAS GPS2 RASA1 SBK2 FGF2 STK39 EGF UBB MAPK15 SLK FGFR4 PSME1 NEK1 IRAK2 DOK5 GFRA3 MAP3K3 AKAP9 MAP3K5 JAK1 KCNH3 SH2D3A IL2RG KLB FGF6 WNT5A PTK2B RIPK1 TAB2 PSMD10 MAP3K11 IL5RA MAP4K4 PSMC5 ITGAV NRG1 CAB39 MDFIC PSMA6 CTSH MAP3K2 ACVR1B PSMC4 FGFR3 ARAF KCNH4 HTR2B PSMB10 STK4 CCL5 KIT SCG2 TAOK1 SMAD1 NF1 MDFI HBEGF STK10 MAP3K6 SPTBN1 PAK4 DBNL MAPK8IP2 MAP2K6 A…	0.70297	1	0.460684	0.98167	70	399	NRK BMPR1B MARK3 MAP3K1 IL18 LRRK2 PDGFB MEF2C PSMB11 MAP4K1 FGFR3 MAP3K14 KCNH4 TRIB1 KCNH8 GFRA1 CCL3 TAOK2 CCL2 NCAM1 ACVR2A MOS CCR5 NOD1 TNFRSF19 STK39 PLVAP NPHS1 MAP3K3 DUSP10 FGF22 GRIN2D KSR1 DOK5 FCER1A RET IRS2 DOK4 SPTAN1 JAK3 CSF2RB CCL5 MAPK8IP1 FGF20 STK10 RASGRP4 IL3 IRAK2 IKBKB IRS1 FGF19 IKBKG DAXX PSPN PTK2B FGFR1 KDR MAP3K4 CRYAB FGF23 NRG4 MT3 CAMK2D AGT NEK1 GRIN2C ARTN PDGF…
GO_PURINE_CONTAINING_COMPOUND_CATABOLIC_PROCESS	GO	0.0495049	0.5971	0.428648	1.26157	4	49	XDH PDE4C PDE8A PDE5A AMPD3 HINT1 CECR1 MLYCD PNP PDE3B NUDT15 NT5E PDE9A GPX1 NUDT9 MPG PDE3A SAMHD1 NT5C1A CAT ENPP4	0.445545	0.772242	0.313142	1.02291	44	49	NUDT1 NUDT18 NUDT15 NUDT7 PDE3B PDE4C PDE5A NUDT9 PDE9A PDE4A PDE2A DPYD ADAL PDE8A CAT MLYCD NT5E NT5C1A NT5C2 SAMHD1 PDE7B XDH HINT1 PDE7A CECR1 AMPD3 AHCY PDE3A NUDT16	0.178218	0.873955	0.387389	1.18474	17	49	PDE3B PDE4C MUTYH PDE5A PDE11A NUDT1 PRTFDC1 CAT NUDT15 ADA CECR1 PDE4A XDH PNP PDE10A PDE9A NT5E HINT1 SAMHD1 AHCY GDA PDE8A MPG GPX1 MLYCD NUDT18 PDE4D OGG1	0.445545	1	0.50135	1.00878	44	49	PDE5A NT5C XDH NT5C1B OGG1 NT5E PDE8B NUDT16 GDA PDE3B PDE3A DPYD AMPD3 PDE11A
GO_POSITIVE_REGULATION_OF_VASCULAR_ENDOTHELIAL_GROWTH_FACTOR_RECEPTOR_SIGNALING_PATHWAY	GO	0.0495049	0.5971	0.528353	1.38339	4	16	PRKD2 PRKCB HIF1A VEGFB FGF10 FGF9 GRB10 FGF18 IL1B	0.2	0.586594	0.436972	1.22328	19	16	ITGB3 VEGFA ARNT VTN GRB10 MT3 FLT1 FGF18 PRKCB HIF1A	0.737374	1	0.331333	0.86909	72	16	VEGFB PRKCB FLT1 GRB10 FGF10 PRKD2	0.178218	0.805733	0.586737	1.12064	17	16	PRKD2 PRKCB MT3 VEGFB VEGFA IL1B VTN FLT1
GO_REGULATION_OF_TYPE_I_INTERFERON_PRODUCTION	GO	0.0495049	0.5971	0.393982	1.22108	4	109	CYLD TNFAIP3 NLRC5 LILRB1 POLR3GL POLR3E POLR2E STAT6 NLRX1 TRIM56 HAVCR2 UBE2L6 MRE11A PTPN22 TLR8 POLR3K CREBBP TRAF3IP1 TLR2 POLR2L TLR9 TRIM32 IL10 HMGB1 TRIM21 POLR3D TREX1 IRF3 UBA7 RNF216 UBC IFNAR1 TLR7 POLR3H RELA TAX1BP1 IRAK1 EP300 NFKB1 RELB CTNNB1 PLCG2	0.287129	0.674468	0.299654	1.06806	28	109	UBC PLCG2 NMI SYK PRKDC TLR4 POLR3G IKBKE RIPK2 TNFAIP3 IRF5 CRCP FLOT1 LILRB1 XRCC6 POLR3C NLRC5 POLR3H DDX41 UBE2L6 HAVCR2 RNF135 HERC5 POLR2K NFKB1 CD14 TIRAP ITCH TRIM32 NFKB2 LRRFIP1 POLR2F TLR7 POLR3B XRCC5 MRE11A TBK1 PPM1B DHX9 DTX4 TRIM56 OTUD5 POLR2H RNF216 IRF1 TMEM173 DHX36 MB21D1 IFI16	0.0594059	0.679581	0.356047	1.18141	5	109	UBA7 POLR3E MAVS HAVCR2 ZC3HAV1 UBC PCBP2 LRRFIP1 TLR9 UBB TLR3 POLR3A PIN1 HSPD1 NLRC5 ISG15 CYLD POLR2E TLR7 TRAF3IP1 LILRB1 STAT6 POLR3D TNFAIP3 CD14 RELB MRE11A PTPN22 PLCG2 IRF3 IL10 IRAK1 DDX41 SYK TRIM21 IRF1 EP300 UBE2L6 OTUD5 IFNAR1 TIRAP POLR3G POLR3H NMI RELA TRIM56 TLR8 TRIM38 UBA52 RPS27A PYCARD XRCC5 CREBBP TRIM32 TICAM1 POLR3GL NFKB1 TRAF3 CRCP IFIH1 POLR3B CTNNB1 HERC5 RNF216	0.960396	1	0.424708	0.881261	96	109	POLR3GL FLOT1 TRAF3 TLR9 IRF1 CD14 RNF216 TNFAIP3 ZBP1 TLR3 TLR4 LILRB1 IRF7 PLCG2 TRIM56 NFKB2 POLR3E IL10 LRRFIP1 HAVCR2 DHX58 POLR2L CREBBP RELB ZBTB20 NLRC5 NLRP4 POLR3G REL MAVS TREX1 PYCARD PTPN22 UBA7 TRIM38 TLR2 STAT6 IRF3
GO_DEVELOPMENTAL_MATURATION	GO	0.0495049	0.5971	0.359292	1.16206	4	183	CDKN1A AP3D1 ABHD2 CATSPER3 HIF1A SOX18 WNT1 GLDN ZDHHC15 THBS3 RAB32 FEM1B GRIN1 HES5 RHOA ANG PLXNB1 SEZ6L RUNX2 PICK1 ANO6 CATSPERB AP1G1 BFSP2 DLG4 RFX3 FOXO3 PCSK4 PTEN BMP2 PICALM FARP2 HOXB13 HES1 SPTBN4 FGFR1 MAEA RND1 PDE3A CDK5R1 SYP BLOC1S3 CDK5R2 RBPJ MTCH1 CFTR BHLHA15 SOX8 CCL19 CD63 TUSC2 UNC13A PPARG APP TGFB2 PRKACA GJA1 PABPC1L DAZL LEP SLC26A6 CTNNB1 ARCN1 AGRN DMC1 MECP2 SLC26…	0.465346	0.787685	0.277953	1.02015	46	183	WNT1 PICALM CDKN1A FEM1B IL21 CEND1 POU2F2 SHANK1 BTK MMP2 AP1G1 VEGFA HES1 PCSK4 PTH1R SLC26A3 CNTN2 XBP1 PPARG PTEN STXBP1 SOX10 NRCAM PTK2B DMC1 SEMA4D GRIN1 INSL3 TGFB2 NFIA ALDH1A2 EPO TDRD5 RAB38 BHLHA15 SOX8 CATSPERB ANKRD17 S1PR1 CATSPER3 LHX6 ARCN1 EPAS1 KCNIP2 CBFB FZD5 GDF11 LEP RUNX2 IGF1 ANO6 SNAPIN ABHD2 RHOA TYMS FAM20C PRKACA ACRBP HES5 CD63	0.0594059	0.679581	0.337936	1.15375	5	183	AP3D1 G6PD ANKRD27 CCNB1 ANO6 AP1G1 PICK1 SYP ABHD2 MTCH1 ERCC2 LYL1 SCLT1 PTK2B PRKACA LHX6 GDF11 CDKN1A BMP2 SEZ6L APP PLXNB1 NFIA TFCP2L1 SIX3 BFSP2 TAL1 IRX5 FGFR3 ANKRD17 THBS3 CDK5R2 ARCN1 RUNX2 PICALM RBPJ HOXB13 WNT1 PABPC1L CD63 TGFB2 BTK FARP2 SOX10 DAG1 KIAA0196 EPB42 ANG SLC26A6 UNC13A RND1 BHLHA15 RPS6KA2 PTEN LEP SOX8 EPHA8 POU2F2 CDK5R1 DLG4 RHOA CNTN2 REC8 PLD6 CACNA1A DAZL REN HE…	0.990099	1	0.431579	0.90452	99	183	IRX5 ABHD2 XBP1 BTK FGFR3 CEBPA SEZ6L STXBP1 HOXA5 CCL21 NFIA RAB3A RET NRCAM BFSP2 PICK1 PABPC1L PTK2B FGFR1 CATSPER3 ACRBP CEND1 LHX6 THBS3 LYL1 BHLHA15 REC8 RND1 BMP2 CATSPERB VEGFA FAM20C UNC13A PDE3A EPHA8 SYP HES1 SLC26A3 ANG CCL19 AGRN PAX2 FARP2 RECK GH1 CACNA1A GJA1 RNASE9 EPAS1 MYOC TGFB2 GRIN1 SPINK5 PPARG MECP2 INSL3 SEMA4D RPS6KA2 PLXNB1 RXFP2 POU2F2 SOX18 CNTNAP2 IL21 S1PR1 AXL VSX1…
GO_WALKING_BEHAVIOR	GO	0.0495049	0.5971	0.478798	1.34326	4	31	GBX1 DRD1 DRD2 CTNS MAPT GLRB ABHD12 TRH DMRT3 ARRB2 SPTBN4 HIPK2 EFNB3	0.118812	0.46116	0.400856	1.2422	11	31	KCNJ10 CEND1 CACNB4 HTRA2 CNTN2 GLRB ABHD12 DRD1 CTNS DMRT3 ZIC1 CLN8 UCHL1 NPC1 HIPK2 ARRB2 EFNB3 SPTBN4 TRH FXN	0.544555	0.999584	0.338896	0.98637	54	31	CLN8 DAB1 MAPT SCN1A HIPK2 EPHA4 GBX1 CNTN2 CACNA1A SPTBN4 EFNB3 TRH ARRB2 FXN KCNJ10 GLRB DRD2 CEND1	0.445545	1	0.510994	1.01571	44	31	CLN8 DAB1 ARRB2 CEND1 SCN1A DRD1 CACNB4 EPHA4 CTNS CACNA1A GLRA1 DRD2 KLHL1 TRH EFNB3 HIPK2
GO_NEGATIVE_REGULATION_OF_HOMOTYPIC_CELL_CELL_ADHESION	GO	0.0495049	0.5971	0.394406	1.21632	4	94	HLX CYLD LILRB1 DUSP22 TNFSF4 PTGER3 ADAMTS18 CD274 PAWR FOXJ1 ALOX12 SPN PDE5A LGALS3 PRKAR1A CEBPB NFKBID HAVCR2 PTPN22 FOXP3 CD300A TNFSF18 SOCS6 ZNF703 SFTPD BTN2A2 GLI3 SERPINE2 PDCD1LG2 ERBB2 PAG1 CASP3 CEACAM1 IL10 HMGB1 JAK3 CD276 ABAT PLA2G2D ZC3H8 UBASH3B IL2RA IFNA2 ANXA1 NRARP NDFIP1 LILRB2 VTCN1	0.435644	0.768333	0.294281	1.03482	43	94	TNFAIP8L2 C10orf54 LGALS3 C1QTNF1 IL20RB ANXA1 CD300A ABAT LILRB1 LAG3 CEACAM1 PDE5A IHH HFE PRKAR1A GLI3 DTX1 HAVCR2 PELI1 KIAA0922 RC3H1 CD74 RDX ALOX12 PLA2G2D ZC3H8 IL4 ITCH	0.188119	0.873955	0.34217	1.12058	18	94	VTCN1 NFKBID HAVCR2 PTGER3 IHH LAX1 CDKN2A PDE5A DUSP3 MAD1L1 ADAMTS18 TNFSF4 CYLD FOXJ1 CEACAM1 CEBPB PLA2G2D LILRB1 SOCS6 LGALS3 BTN2A2 LGALS9 UBASH3B SCGB1A1 PTPN22 IL10 DUSP22 GLI3 NDFIP1 PRNP IRF1 CD300A CD274 SOCS5 ANXA1 SPN SERPINE2	0.495049	1	0.485499	0.998329	49	94	IL20RB PDE5A MAD1L1 BTN2A2 VTCN1 C1QTNF1 SOCS5 HFE PTPN6 IRF1 ABAT LILRB2 DUSP22 LAX1 JAK3 LILRB1 ANXA1 CEACAM1 CD74 ALOX12 UBASH3B TIGIT IL2RA NRARP TNFAIP8L2 PLA2G2D PAWR NFKBID IL10 LGALS3 HAVCR2 FOXJ1 GNRH1 ZNF703 IFNB1 SPN
GO_GOLGI_ASSOCIATED_VESICLE_MEMBRANE	GO	0.0495049	0.5971	0.429892	1.26159	4	48	NRGN ZDHHC17 SPPL2A CLTB PI4KA RHO LDLRAP1 CNGA2 PKD1 TMED3 TMED2 GOLGA5 GOPC CFTR GJA1 AP1G2 COPB1 COPB2 TMEM199 CSPG5 ARCN1 COPZ1 CLTC KDELR1 NCALD TMED7	0.138614	0.494592	0.366475	1.19823	13	48	CNGA2 CLTB PI4KA TMEM199 SPPL3 AFTPH NCALD COPZ1 COPA RHO NRGN CNGA4 SPPL2A COPZ2 ARCN1 LDLRAP1 GPR89A COPB2 ITM2B CFTR	0.871287	1	0.261352	0.798604	87	48	GOPC CLTB SCYL1 COPB2 NRGN ARCN1 CLTC COPE COPG2 TMED7 AP2A1 LDLRAP1 NCALD CFTR CNGA2 SPPL2A ZDHHC17 TMED3 PKD1 C3orf58 CLTCL1 KDELR1 PI4KA GOLGA5 COPZ2 HM13	0.930693	1	0.427387	0.859164	93	48	PKD1 CNGB1 RHO CNGA4 RASSF9 GJA1 SPPL2B AP2A1 COPZ2 ITM2B NRGN ZDHHC17 CLTB LDLRAP1 CFTR CNGA2
GO_CLATHRIN_COAT	GO	0.0495049	0.5971	0.430701	1.25095	4	45	AP3B1 GGA3 CLTB TBC1D5 AP3M1 IGF2R NECAP2 AP1G1 SCN10A LDLRAP1 PICALM VPS41 KCNQ5 AP1B1 GGA1 AP2B1 EPS15 AP1G2 GGA2 SYNJ1 CLTC AP2S1 NCALD AP4B1	0.178218	0.554612	0.36555	1.18365	17	45	PICALM GGA2 AP2M1 CLTB SYNJ1 AP1G1 AFTPH AP3B1 AP4B1 NCALD	0.633663	1	0.301573	0.921323	63	45	CLTB VPS33B AP1G1 AP2S1 SCLT1 VPS41 PICALM EPS15L1 GGA3 EPN2 CLTC AP2A1 LDLRAP1 NCALD NECAP2 NECAP1 AP3B1 AP3M1 BAIAP2L2 GGA1 GGA2 AP1B1 AP1M1 PANK1 CLTCL1 SYNJ1 SCN10A AP2M1	1	1	0.368694	0.740923	100	45	SCN10A GGA1 KCNQ5 AP2A2 AP2A1 SGIP1 BAIAP2L2 CLTB LDLRAP1 GGA3 CLTCL1 EPS15L1 NCALD EPN2
GO_EXTRINSIC_COMPONENT_OF_CYTOPLASMIC_SIDE_OF_PLASMA_MEMBRANE	GO	0.0495049	0.5971	0.400796	1.23712	4	98	TXK CYLD GNG13 RGS9 CYTH3 ZAP70 LCK TNK1 GNAI2 CYTH1 S100A6 FES ABL2 GNA13 PTK6 JAK1 RHOA MCF2L KCNAB2 FER YES1 ERRFI1 IQGAP1 RGS11 DLG4 GNGT1 ESYT2 GNG8 RGS7 TGM3 GNA12 GNAI1 JAK3 ITK SRMS FERMT2 GNG7 STYK1 FGR MATK GNA15 TEC GNG10 GNAO1 GNAI3 BTK GNAT1 ABL1	0.178218	0.554612	0.318351	1.12015	17	98	TIAM1 SYK GNGT2 RACGAP1 GNA15 BMX BTK GNAT1 MATK GNB1 CYTH1 ZAP70 RGS8 GNAT3 PTK2B CAV2 GNAZ TNK1 RGS9 IQGAP1 CDK16 CNR2 LYN ABL2 SNX5 FGR LCK HCK ERRFI1 RHOA GNG13 GNG5 JAK3 PTK6 STYK1 SRMS ATP2A2 S100A6 KCNIP1 FRK DLG4 GNAI2 BLK RGS7 GNA14 RLTPR TEC GNAO1	0.128713	0.829428	0.352417	1.16609	12	98	TXK RGS7 CAV2 GNAI3 GNAZ SRMS RGS8 GNAT2 JAK1 PTK2B MATK GNAT1 CYLD GNAS TNK1 ABL2 RGS9 SRC GNG12 TYK2 JAK2 GNAI2 PTK6 BTK FARP1 RGS19 SYK GNA12 MCF2L SNX18 GNAI1 RGS11 DLG4 RHOA RGS6 GNGT2 CNR2 CSK ZAP70 GNG8 FGR HCK BMX LCK KCNAB2 RGS1 DTNA GNB1	0.158416	0.785219	0.515792	1.06055	15	98	KCNIP1 HCK LCK RGS8 BTK GNAO1 CNR2 MATK RGS1 GNAI2 CYTH3 GNG7 CAV2 ITK SNX18 GNA15 SNX9 RLTPR FES JAK3 TGM3 PTK6 GNGT1 PTK2B FERMT2 BLK RGS7 BMX MYZAP TEC KCNAB2 GNG8 KCNAB1 SRMS GNGT2 ABL1
GO_PHOSPHATIDYLINOSITOL_PHOSPHATE_PHOSPHATASE_ACTIVITY	GO	0.0495049	0.5971	0.486954	1.37262	4	29	INPP5F INPP5B FIG4 MTMR7 SACM1L INPPL1 PTEN INPP5D TPTE2 SYNJ2 MTM1 PIKFYVE MTMR4 MTMR3 TMEM55A SYNJ1 INPP5J MTMR1	0.0792079	0.391151	0.427448	1.30916	7	29	MTMR2 INPP5B SYNJ1 FIG4 MTMR3 INPP5D PTEN MTM1 MTMR1 INPP4A SACM1L PIKFYVE	0.0891089	0.75807	0.437743	1.26774	8	29	INPPL1 INPP5F PIKFYVE OCRL MTM1 INPP4A MTMR8 INPP5J INPP5D PTEN MTMR4 MTMR1 TPTE2 MTMR3 TMEM55A SACM1L MTMR7 FIG4 MTMR2	0.891089	1	0.439297	0.870156	89	29	MTMR3 MTMR7 INPP5K INPP5E INPP5D SYNJ2 PTEN INPP5B TPTE2
GO_TRANSFERASE_ACTIVITY_TRANSFERRING_HEXOSYL_GROUPS	GO	0.0495049	0.5971	0.35946	1.16208	4	191	HAS2 MGAT3 B4GALT7 B3GALT5 EXTL2 RPN1 PYGM GALNT8 GALNT6 SDF2L1 OSTC B3GALT6 GALNT3 GALNT4 B3GAT3 FUT2 PIGZ POFUT2 ALG1L2 UGT3A2 POMT2 GALNT11 ALG14 TYMP POMT1 B3GNT8 FUT1 UGT3A1 B3GAT2 GALNT2 B4GALT5 PIGP ALG12 B4GALT4 CHPF DPY19L3 ABO MGAT2 GBE1 POMGNT1 EXTL1 GYS2 HYAL1 UGT2B15 FUT11 HEXA FUT7 DPY19L1 FUT9 KDELC2 STT3B B4GALNT2 FUT4 A4GNT UGT2B17 PIGQ ALG1L ALG10 GYG2 UGGT1 GCNT2 HAS3 LARGE GYG…	0.316832	0.696619	0.286995	1.05542	31	191	B3GALT5 LFNG PYGB WDFY3 UGT1A10 MGAT1 GYG2 EXT2 ALG1L UGT2B17 ALG9 ALG3 DPY19L4 B3GAT1 MTAP B4GALNT4 B4GALT4 B4GALNT3 DPM2 ALG14 MGAT4B OGT RPN1 SDF2 B4GALNT1 B4GALNT2 B3GNT7 HAS3 UGGT1 B3GAT3 FUT7 DPM3 B3GALT6 GALNT13 MFNG UGT1A6 FUT2 UGT1A7 KDELC2 ALG5 B3GNT6 SDF2L1 UGT2B10 UGT1A4 PYGM B4GALT1 B4GALT2 ALG2 DPY19L2 GCNT7 HYAL1 UGT1A1 UGT2B11 UGT2B28 GALNT6 GALNT12 UGT1A9 HEXB UGT1A8 B3GNT9 A4GNT…	0.712871	1	0.279218	0.957051	71	191	LFNG GBGT1 LOC100288842 B4GALT5 RPN2 HEXB DPY19L4 GALNT4 ALG1L2 POFUT2 WBSCR17 EXT1 FUT9 DDOST FUT7 B3GNT3 B4GALT3 WDFY3 PYGB GYG1 PIGM DPM1 PYGM UGT2B15 MGAT4A DPY19L2P2 OGT ALG10B MGAT1 SDF2L1 ALG1 FUT4 EXTL2 EXT2 ALG8 ALG14 MGAT3 GALNT6 UGT2A1 RPN1 UGT2B17 GCNT4 LARGE B4GALNT2 MGAT2 PIGQ GALNT8 HYAL1 CHPF2 B4GALT7 KDELC2 B3GAT3 GYS2 GYG2 POGLUT1 FUT2 B3GALT5 GCNT1 CHSY1 EXTL3 PIGH MFNG STT3A G…	0.019802	0.553815	0.540027	1.13325	1	191	AGL GBGT1 B3GALT4 PIGQ CHSY1 XYLT2 UGT1A10 FUT6 MGAT3 UGCG UGT2B7 CSGALNACT1 POFUT2 GALNT7 GALNT10 UGT2B17 HAS2 UGT3A1 GCNT1 GYG2 B3GALT6 GLT6D1 UGT1A8 B3GALT5 UGT1A9 FUT2 DPY19L2P2 UGT1A3 UGT1A1 UGT1A4 POMT2 GALNT5 B3GNT9 GALNT9 UGT1A5 UGT2B11 UGT1A6 B3GNT8 ABO GYS1 UGT1A7 LARGE B4GALNT3 B4GALNT4 FUT7 XYLT1 B3GALT1 FUT11 GALNT8 UGT2B15 ALG13 GGTA1P MGAT4C TYMP GALNT12 B3GNT4 FUT1 DPY19L2 GALNT13…
GO_FIBROBLAST_GROWTH_FACTOR_BINDING	GO	0.0495049	0.5971	0.520877	1.42221	4	23	FGFR2 RPS19 FGFR4 RPS2 TGFBR3 THBS1 HSPA9 GLG1 KLB FGFRL1 FGFR1 GPC1 FGFBP3	0.69	0.891494	0.29594	0.874237	68	23	SCN5A S100A13 HSPA9 RPS2	0.02	0.574296	0.51868	1.44206	1	23	TGFBR3 FGFR4 THBS1 FGFBP3 KLB GPC1 SCN5A FGFRL1 FGFR3 GLG1 CEP57 HSPA9 RPS19 PTPRZ1	0.227723	0.854158	0.554721	1.08333	22	23	FGFR3 FGFRL1 FGFR1 TGFBR3 FGFBP1 KLB KL S100A13 SCN5A FGFR4 PTPRZ1
[truncated: 5,245 more rows]
