# Supplementary material for: Kaiso (ZBTB33) subcellular partitioning functionally links LC3A/B, the tumor microenvironment, and breast cancer survival
Source: Commun Biol. 2021 Feb 1;4:150. doi: 10.1038/s42003-021-01651-y (PMC7851134; doi:10.1038/s42003-021-01651-y)
Supplement: Supplementary file 7 — Supplementary Data 5 [file 42003_2021_1651_MOESM7_ESM.xlsx]

## Sheet: Sheet1
Negatively regulated
NAME	SIZE	ES	NES	NOM p-val	FDR q-val
INFLAMMATORY_RESPONSE	172	-0.520882	-2.01047	0	0	LIF, PDPN, CCRL2, EBI3, SLC1A2, TLR1, TNFAIP6, HIF1A, PLAUR, RGS1, CSF3R,
						RASGRP1, SLC31A1, HPN, CD14, IL7R, ICOSLG, GNAI3, KCNA3, FZD5, CCL2,
						TAPBP, LYN, CLEC5A, GNA15, MEFV, RIPK2, RTP4, TNFRSF9, LAMP3, NMI,
						SGMS2, MXD1, P2RY2, DCBLD2, CDKN1A, CHST2, IL15, SERPINE1, EDN1,
						ICAM1, OSMR, MET, KCNJ2, C5AR1, TNFSF9, ADM, TNFSF10, CXCL11, CYBB,
						RNF144B, TNFSF15, CCL5, OSM, AQP9, CXCL9, TLR2, ITGB8, KCNMB2, NAMPT,
						IL1B, PDE4B, CCL22, IL1A, CX3CL1, IL6, CXCL10, F3
INTERFERON_GAMMA_RESPONSE	183	-0.474594	-1.83803	0	0.00150227	DDX58, PTPN2, IFIT3, USP18, EIF2AK2, PSMB2, IFIH1, GPR18, FAS, CD86,
						OAS2, STAT4, IFI44, GCH1, TNFAIP3, IFNAR2, PNPT1, TDRD7, CASP4, JAK2,
						TNFAIP2, SECTM1, PLSCR1, TNFAIP6, CMPK2, HIF1A, PIM1, CD274, CASP3,
						CASP1, UBE2L6, PSMA2, CCL2, TAPBP, IL7, RIPK2, RTP4, MTHFD2, NMI, WARS,
						STAT1, OASL, CDKN1A, SSPN, IL15, LYSMD2, ICAM1, IRF4, VCAM1, APOL6,
						PELI1, GBP4, KLRK1, TNFSF10, UPP1, CXCL11, B2M, CSF2RB, CCL5, SLAMF7,
						MT2A, FCGR1A, CXCL9, CD38, IFIT2, BATF2, NAMPT, PDE4B, IDO1, SOD2, IL6,
						CXCL10
COMPLEMENT	165	-0.469155	-1.78906	0	0.00285562	USP16, ANXA5, PIK3CG, C1QA, TNFAIP3, LAMP2, GNB4, LTF, CXCL1, CASP4,
						GMFB, JAK2, PLSCR1, PLAUR, PPP2CB, MMP15, PIM1, RASGRP1, CASP3,
						CASP1, CDK5R1, CTSB, GNAI3, LYN, CTSD, DPP4, CTSC, KCNIP3, CPM,
						L3MBTL4, CASP10, DGKH, SERPINE1, TFPI2, APOBEC3F, FCER1G, APOBEC3G,
						PLAT, PLEK, CD36, CTSS, CCL5, ADRA2B, CR1, CLU, S100A9, CD59, LIPA,
						TMPRSS6, IL6, MMP12, PLA2G7, KYNU, F3, CA2, CP, SERPINA1
PANCREAS_BETA_CELLS	21	-0.65499	-1.77081	0.00623053	0.00293018	SRP9, PAX6, DPP4, CHGA, PCSK1, SYT13
ALLOGRAFT_REJECTION	159	-0.456508	-1.74574	0	0.00344761	CD4, TRAF2, CCND3, ST8SIA4, NCK1, IGSF6, CD96, HCLS1, UBE2D1, RPL9,
						CCR2, EIF3J, AARS, IL11, SOCS5, TLR6, FAS, STAB1, BCL10, CD86, DYRK3,
						STAT4, GALNT1, ETS1, CCR5, RARS, BRCA1, ITK, IFNAR2, LIF, JAK2, FYB, TLR1,
						IL2RA, CD80, HIF1A, DEGS1, ICOSLG, CCND2, CCL2, MMP9, TAPBP, CD47, LYN,
						CD8A, IL7, RIPK2, FGR, MTIF2, WARS, STAT1, KLRD1, IL15, IFNGR1, PRF1,
						LY86, NPM1, ICAM1, IRF4, ACHE, ABCE1, SRGN, B2M, RPL39, CTSS, CCL5,
						CXCL13, CXCL9, TLR2, RPS3A, LY75, BCAT1, CCR1, IL1B, CCL22, CCL4, IL6, EGFR
KRAS_SIGNALING_UP	162	-0.441455	-1.70042	0	0.00528766	HBEGF, TOR1AIP2, YRDC, GFPT2, PRRX1, ETS1, TNFAIP3, PRDM1, PEG3,
						C3AR1, AVL9, ID2, LIF, VWA5A, LAPTM5, STRN, ALDH1A2, RABGAP1L, PLAUR,
						IL33, PLEK2, PLAU, CBX8, FUCA1, IL7R, CCND2, MMP9, MAP7, TMEM176A,
						SEMA3B, BTC, ADAMDEC1, USP12, DCBLD2, GALNT3, TSPAN1, PDCD1LG2,
						F2RL1, GLRX, ARG1, ST6GAL1, FCER1G, LCP1, PLAT, F13A1, TLR8, CTSS,
						KCNN4, SPP1, MALL, IGFBP3, IL1B, GPNMB, MPZL2, CXCL10, CA2, PIGR, SLPI
TNFA_SIGNALING_VIA_NFKB	186	-0.432152	-1.67161	0	0.00712461	DDX58, BIRC2, LDLR, B4GALT1, B4GALT5, MARCKS, MAP3K8, IFIH1, HBEGF,
						KLF6, YRDC, GFPT2, DNAJB4, LITAF, SQSTM1, NFIL3, GCH1, TNFAIP3,
						GADD45A, BCL6, ID2, LIF, CXCL1, CCRL2, TNFAIP2, REL, IER5, CD80, TNFAIP6,
						NFE2L2, SLC2A6, PLAUR, KLF9, PANX1, DRAM1, DUSP4, PLAU, IL7R, ICOSLG,
						CCL2, SERPINB8, RIPK2, TNFRSF9, JAG1, PHLDA2, MXD1, PER1, RCAN1,
						CDKN1A, SAT1, F2RL1, SERPINE1, EDN1, ICAM1, BTG3, SGK1, PLEK, TNFSF9,
						SIK1, CXCL11, CCL5, IFIT2, TLR2, PHLDA1, CD44, NAMPT, LAMB3, IL1B, PDE4B,
						SOD2, CCL4, IL1A, IL6, CXCL10, FOSL1, KYNU, CXCL2, F3
IL6_JAK_STAT3_SIGNALING	73	-0.480236	-1.65864	0.00405954	0.00756349	PTPN2, IL10RB, MAP3K8, FAS, IFNAR1, IL13RA1, CXCL1, EBI3, HAX1, IL2RA,
						PIM1, CSF3R, CD14, IL7, STAT1, IFNGR1, OSMR, PLA2G2A, CD36, CXCL11,
						CSF2RB, CXCL13, CXCL9, CD38, TLR2, CD44, CCR1, IL1B, IL6, CXCL10
MTORC1_SIGNALING	198	-0.431734	-1.65563	0	0.00719981	GOT1, LDLR, LGMN, UNG, YKT6, SDF2L1, PSMD14, GSR, SQSTM1, TCEA1,
						NFIL3, CACYBP, CCT6A, HSP90B1, M6PR, MCM4, GAPDH, USO1, CALR,
						CYP51A1, EPRS, IFRD1, ACTR3, ACTR2, HK2, DAPP1, CCNG1, SKAP2, FAM129A,
						GMPS, TES, FADS1, GLA, PSMG1, SERP1, POLR3G, SSR1, RAB1A, PSMB5,
						CANX, MTHFD2, MLLT11, TXNRD1, TUBA4A, WARS, SLC7A5, SLA, UCHL5, CTH,
						MTHFD2L, CTSC, UFM1, CDKN1A, PDK1, TFRC, IDI1, GCLC, RIT1, PLOD2,
						GLRX, DDIT4, LDHA, HMGCS1, EEF1E1, PSAT1, DHCR7, PGM1, SLC7A11,
						PITPNB, PPIA, BCAT1, ATP5G1, ACACA, NAMPT, STARD4, AK4
INTERFERON_ALPHA_RESPONSE	89	-0.461615	-1.63802	0	0.00768594	IFIT3, PARP9, USP18, EIF2AK2, ELF1, IFIH1, IFI44, TRIM5, PNPT1, TDRD7,
						CCRL2, PLSCR1, CMPK2, CASP1, UBE2L6, CD47, IL7, RIPK2, RTP4, LAMP3,
						NMI, WARS, OASL, IL15, FAM46A, GBP4, CXCL11, B2M, IFIT2, BATF2, NCOA7,
						CXCL10
CHOLESTEROL_HOMEOSTASIS	72	-0.474726	-1.62639	0.00271003	0.00807464	FDFT1, SREBF2, LDLR, LGMN, ANXA5, NFIL3, CYP51A1, PLSCR1, CPEB2,
						ALDOC, PLAUR, ACAT2, FAM129A, SEMA3B, S100A11, JAG1, CXCL16, IDI1,
						FABP5, ERRFI1, HMGCS1, DHCR7, CLU, ADH4, STARD4, PDK3, GLDC
GLYCOLYSIS	185	-0.412799	-1.57841	0.00119474	0.0147133	SRD5A3, ARPP19, B4GALT4, GOT1, KDELR3, B4GALT1, LHPP, IL13RA1, CAPN5,
						RARS, SLC16A3, SDHC, ALDH9A1, FAM162A, PKP2, PC, HAX1, GFPT1, GALK2,
						PPP2CB, HK2, SPAG4, CACNA1H, HS2ST1, TXN, UGP2, PYGL, CTH, EFNA3,
						CHST2, GCLC, ME2, PLOD2, GLRX, MET, HMMR, DDIT4, LDHA, STMN1,
						RRAGD, CHST1, PPIA, CHST6, CD44, PGAM1, IGFBP3, TFF3, PDK3, CHST4,
						DEPDC1, HS6ST2, EGFR, TGFA, AK4, B3GNT3, DSC2
PROTEIN_SECRETION	93	-0.435666	-1.56871	0.00640205	0.0150394	TMED10, VPS45, SEC31A, YIPF6, TPD52, RAB14, RAB2A, RAB22A, AP2M1,
						IGF2R, PAM, DST, SCAMP3, VAMP3, TMED2, NAPG, SEC22B, COPB1, STAM,
						ARCN1, MAPK1, YKT6, SNX2, ADAM10, LAMP2, VPS4B, M6PR, LMAN1, CAV2,
						USO1, RAB5A, STX7, RPS6KA3, BNIP3, ATP1A1, STX12, ARFGAP3, CLN5, GLA,
						CTSC, AP3S1, SSPN, RAB9A, BET1, ATP6V1B1, ANP32E, EGFR
COAGULATION	100	-0.416618	-1.5109	0.00922266	0.0261956	ARF4, CAPN2, ADAM9, RAC1, RABIF, MMP2, S100A1, LGMN, DUSP14, CTSK,
						BMP1, C1QA, CAPN5, LAMP2, RGN, KLF7, MMP15, MSRB2, PLAU, HPN, CTSB,
						GNG12, MMP9, DPP4, TF, SERPINE1, TFPI2, PLAT, PLEK, MMP3, CFI, ANXA1,
						C8G, CLU, TMPRSS6, MMP7, F3, SERPINA1
XENOBIOTIC_METABOLISM	160	-0.392087	-1.49237	0.00246305	0.0306978	PGRMC1, SMOX, ACP1, EPHX1, ARPP19, DHRS7, ACOX1, COMT, GNMT, FAS,
						GSR, NPC1, GCH1, PTS, SLC46A3, ADH5, ALDH9A1, ID2, SLC22A1, PC, GSTM4,
						FMO1, SSR3, NDRG2, PDK4, CYP2J2, GABARAPL1, MAN1A1, ABCC2, IGF1,
						GCLC, SERPINE1, ARG1, MPP2, CYFIP2, CD36, UPP1, FMO3, AQP9, MT2A,
						SPINT2, BCAT1, GCNT2, ANGPTL3, SLC6A12, KYNU, GSTT2, CA2, CES1,
						AKR1C3, GAD1, AKR1C2, XDH, VNN1
Positively regulated
NAME	SIZE	ES	NES	NOM p-val	FDR q-val
ESTROGEN_RESPONSE_EARLY	192	0.381774	1.74965	0	0.0226361	IGF1R, ELOVL2, NPY1R, CBFA2T3, MED24, FOS, DHRS2, CCND1, FASN, CISH,
						PGR, KRT8, THSD4, CA12, TOB1, SLC1A1, CYP26B1, BCL11B, SLC9A3R1, MAPT,
						KRT18, TPBG, KDM4B, KLF4, PTGES, FKBP4, GFRA1, FAM134B, KRT19,
						MPPED2, EGR3, ABCA3, GREB1, MYB, SLC19A2, SLC39A6, ADCY9, HSPB8,
						REEP1, MLPH, FARP1, ASB13, IL6ST, ELOVL5, TBC1D30, IL17RB, TJP3, KCNK15,
						SULT2B1, FAM63A, FAM102A, ABAT, SLC1A4, ANXA9, LRIG1, WFS1, TTC39A, GAB2
MYOGENESIS	163	0.284162	1.25114	0.0742574	0.339221	NCAM1, HSPB2, KCNH2, CKB, PKIA, PPP1R3C, MYH11, DTNA, TPM2, LARGE,
						TAGLN, KCNH1, IGFBP7, LAMA2, AEBP1, CRAT, OCEL1, AGL, TEAD4, SPDEF,
						ADCY9, HSPB8, REEP1, AGRN, CRYAB, TGFB1, MYLK, FLII, ERBB3, HDAC5,
						ITGB5, PYGM, SOD3, COL15A1, COL6A3, FOXO4, TSC2, PFKM, CKMT2,
						PDLIM7, MYH8, SH2B1, GADD45B, DMD, SPEG, COL4A2
