# Supplementary material for: Kaiso (ZBTB33) subcellular partitioning functionally links LC3A/B, the tumor microenvironment, and breast cancer survival
Source: Commun Biol. 2021 Feb 1;4:150. doi: 10.1038/s42003-021-01651-y (PMC7851134; doi:10.1038/s42003-021-01651-y)
Supplement: Supplementary file 8 — Supplementary Data 6 [file 42003_2021_1651_MOESM8_ESM.xlsx]

## Sheet: Sheet1
Negatively regulated
NAME	SIZE	ES	NES	NOM p-val	FDR q-val
E2F_TARGETS	198	-0.698142	-2.86327	0	0	EXOSC8, TIMELESS, SSRP1, POLE, TRA2B, NOP56, TUBB, SUV39H1, LIG1, NUDT21, MYC,
						NUP107, POLD1, SMC3, RPA1, RRM2, UNG, ASF1A, CDKN3, RPA2, SMC1A, HN1, TIPIN,
						BRCA2, SHMT1, POLD3, PPP1R8, ORC6, CDC25B, SMC6, BIRC5, MCM6, DCLRE1B, GINS3,
						HMGB3, H2AFZ, DONSON, MSH2, RFC2, UBE2S, CDKN1B, ATAD2, SNRPB, NASP, POP7,
						BRCA1, ING3, KIF22, TUBG1, AURKA, HMGB2, NUP205, DNMT1, MCM5, TMPO, CDK1,
						SMC4, CSE1L, MCM7, SPAG5, DDX39A, LBR, PPM1D, DEPDC1, TRIP13, RACGAP1, TOP2A,
						MAD2L1, HELLS, PRIM2, PSIP1, MCM2, SPC25, MCM3, CCNE1, LMNB1, PRKDC, CENPE,
						DSCC1, GINS1, CENPM, ESPL1, H2AFX, EZH2, PLK1, PTTG1, PLK4, PCNA, DIAPH3, CDC25A,
						CHEK1, BUB1B, RNASEH2A, PRDX4, KPNA2, CDKN2C, SPC24, MCM4, CIT, TACC3, E2F8,
						KIF2C, NCAPD2, UBE2T, GINS4, ASF1B, CDCA8, KIF18B, KIF4A, MKI67, CCNB2, CKS2,
						AURKB, MYBL2, STMN1, CDCA3, CDC20, MELK, DLGAP5, ANP32E, CDKN2A, RAD51AP1
G2M_CHECKPOINT	198	-0.658868	-2.6731	0	0	TFDP1, CCNF, WRN, FANCC, FBXO5, CDKN3, TNPO2, RPA2, NOTCH2, SMC1A, HN1,
						SRSF10, BRCA2, KIF20B, HIST1H2BK, ORC6, CDC25B, POLQ, EFNA5, BIRC5, SAP30,
						MCM6, HMGB3, H2AFZ, SLC7A5, NUSAP1, CHAF1A, UBE2S, CDKN1B, SNRPD1, DBF4,
						NASP, KIF22, AMD1, CDC45, SMC2, AURKA, DTYMK, PRMT5, MCM5, TMPO, TRAIP,
						CDK1, SMC4, DDX39A, LBR, CASC5, RACGAP1, TOP2A, MAD2L1, GINS2, PRIM2, MCM2,
						RAD54L, KIF15, PRC1, MCM3, E2F2, KIF23, LMNB1, SQLE, CENPE, ESPL1, H2AFX, E2F1,
						KIF11, EXO1, EZH2, PLK1, INCENP, PTTG1, STIL, PLK4, CDC25A, CHEK1, KPNA2, NDC80,
						CDKN2C, TACC3, KIF2C, TTK, PBK, RBL1, CCNA2, TROAP, NEK2, KIF4A, MKI67, CCNB2,
						CKS2, CENPF, CENPA, CDC7, BUB1, AURKB, UBE2C, TPX2, MYBL2, STMN1, CDC20, CCND1
MITOTIC_SPINDLE	198	-0.473593	-1.9155	0	0.000479	STK38L, MARK4, KATNA1, TUBGCP3, SASS6, CNTRL, CCDC88A, TUBA4A, MAP1S,
						ARHGEF2, PREX1, WASL, BCL2L11, RFC1, CTTN, CENPJ, WASF1, MYH10, FLNB, ARFGEF1,
						SMC3, CDC42EP4, HDAC6, FBXO5, CDC42BPA, NOTCH2, SMC1A, GEMIN4, BRCA2,
						KIF20B, ALMS1, KPTN, PPP4R2, BIRC5, CKAP5, ARHGEF11, NUSAP1, PCNT, CEP250, ECT2,
						KIF22, AURKA, CEP192, KNTC1, SHROOM2, CDK1, MID1, SMC4, NET1, ACTN4, FARP1,
						LLGL1, RACGAP1, CEP72, TOP2A, PIF1, SAC3D1, KIF15, PRC1, KIF23, LMNB1, CENPE,
						ESPL1, KIF11, PLK1, INCENP, NDC80, KIF2C, TTK, NEK2, KIF4A, CCNB2, CENPF, BUB1,
						TPX2, DLGAP5
INTERFERON_ALPHA_RESPONSE	89	-0.51066	-1.85299	0	0.000846	LGALS3BP, SLC25A28, DDX60, IL15, EIF2AK2, BATF2, IRF7, TRIM25, PNPT1, RIPK2, ADAR,
						LY6E, IFIT3, RSAD2, HERC6, IFITM1, RTP4, IFIT2, USP18, FAM46A, OASL, IFIH1, OAS1,
						IFI44L, IFI44, GMPR, MX1, CMPK2, LAMP3, ISG15
MYC_TARGETS_V2	58	-0.517931	-1.73868	0.00158479	0.00364642	MAP3K6, PRMT3, MPHOSPH10, PHB, HSPE1, IPO4, AIMP2, RABEPK, NOP16, WDR43,
						PA2G4, TBRG4, MYBBP1A, UTP20, PPAN, GNL3, NOP56, WDR74, LAS1L, SUPV3L1, MYC,
						NOC4L, TFB2M, BYSL, RRP9, RCL1, UNG, FARSA, SLC19A1, NOP2, MCM5, SLC29A2,
						TMEM97, PLK1, PLK4, MCM4
DNA_REPAIR	140	-0.440237	-1.71394	0	0.00445415	RNMT, NME1, DUT, GPX4, DDB2, STX3, POLD4, COX17, GUK1, IMPDH2, GTF2A2, DDB1,
						DGUOK, BCAM, BCAP31, CETN2, SDCBP, ERCC3, NFX1, POLR2J, POLR2G, POLR2I, USP11,
						EDF1, TAF12, ERCC2, VPS28, RFC3, POM121, SUPT5H, POLH, POLR2K, POLA2, APRT,
						TAF1C, ZNF707, POLR2F, CCNO, TAF6, SSRP1, GTF2H5, CSTF3, ADRM1, PDE4B, GTF2B,
						RFC5, LIG1, NUDT21, POLD1, SNAPC4, RAD51, POLR2H, RPA2, RFC4, POLR3C, POLD3,
						VPS37D, GTF3C5, POLR1C, PRIM1, RFC2, HPRT1, DAD1, POLA1, TYMS, SAC3D1, FEN1,
						BRF2, RAE1, ZWINT, PCNA, POLB, CMPK2
MYC_TARGETS_V1	197	-0.42081	-1.71015	0	0.00400621	COX5A, IARS, SET, HNRNPD, PSMC6, RAD23B, CYC1, PSMD14, USP1, PSMA4, IMPDH2,
						PHB, HSPE1, SRSF2, EIF4A1, SRSF3, PCBP1, STARD7, AIMP2, TCP1, SNRPA, YWHAQ,
						RPS10, U2AF1, HNRNPU, NOP16, XPO1, PPM1G, RUVBL2, DDX21, MRPL23, PA2G4,
						XRCC6, SRSF7, NCBP1, SERBP1, SSB, SNRPD3, PSMD7, CCT2, DEK, PHB2, GLO1, SF3B3,
						SMARCC1, SYNCRIP, PSMC4, CUL1, XPOT, CCT5, TRIM28, RANBP1, TXNL4A, CCT4, FBL,
						PWP1, GNL3, TRA2B, CSTF2, NOP56, CAD, EXOSC7, MYC, COPS5, UBA2, SNRPA1, RPS3,
						RRP9, TFDP1, SSBP1, CCT7, CDK2, RFC4, EPRS, RRM1, HDAC2, SNRPB2, SNRPG, PSMA7,
						MCM6, H2AFZ, SNRPD1, HPRT1, MRPL9, CDC45, CCT3, SRPK1, MCM5, PSMD3, HDGF,
						MCM7, IFRD1, PRPS2, TYMS, LSM7, MAD2L1, MCM2, ILF2, PCNA, CLNS1A, PSMD8,
						PRDX4, KPNA2, MCM4, CCNA2, VDAC3, CDC20
INTERFERON_GAMMA_RESPONSE	183	-0.374471	-1.49692	0	0.0302813	LGALS3BP, SLC25A28, DDX60, CCL2, MX2, IL15, CSF2RB, EIF2AK2, ZBP1, BATF2, PFKP,
						BANK1, XAF1, IRF7, TRIM25, PNPT1, RIPK2, ADAR, LY6E, IFIT3, RSAD2, NUP93, HERC6,
						OAS2, RTP4, IFIT2, USP18, OAS3, DDX58, OASL, IFIH1, IFI44L, IFIT1, IFI44, METTL7B, MX1,
						CMPK2, ISG15, VCAM1, PTGS2, PLA2G4A
ESTROGEN_RESPONSE_LATE	183	-0.350302	-1.41486	0.0168776	0.06068	TJP3, SLC9A3R1, HR, SLC7A5, CACNA2D2, HPRT1, FGFR3, BAG1, CELSR2, KCNK5, KLK10,
						SERPINA5, FARP1, BTG3, IL17RB, TOP2A, SERPINA1, GINS2, SLC24A3, HSPA4L, CYP26B1,
						PTGES, SEMA3B, SCARB1, RBBP8, HSPB8, STIL, PLK4, RNASEH2A, OLFM1, PGR, PDZK1,
						KIF20A, MEST, SLC27A2, FOXC1, CDC20, CCND1, TFF3, FABP5, TFF1, CA2
Positively regulated
NAME	SIZE	ES	NES	NOM p-val	FDR q-val
ANDROGEN_RESPONSE	96	0.505378	2.01988	0	0.0016875	HPGD, FKBP5, STEAP4, ABCC4, IQGAP2, TMPRSS2, ALDH1A3, DBI, ELL2, AZGP1,
						ADAMTS1, HMGCS1, LIFR, SCD, CDK6, ACSL3, BMPR1B, AKAP12, SEPP1, HERC3, GPD1L,
						DNAJB9, SRP19, DHCR24, TSC22D1, SORD, VAPA, SLC38A2, MYL12A, ELOVL5, PMEPA1,
						SPCS3, PTPN21, INPP4B, H1F0, SGK1, KRT19, B2M, MAF, ARID5B, GSR, KRT8, STK39,
						HOMER2
TNFA_SIGNALING_VIA_NFKB	186	0.451549	2.01834	0	0.000844	FOSL1, PLK2, KYNU, FOSB, F3, CD44, FOS, IL6ST, SERPINE1, KLF2, ZFP36, NR4A1, HBEGF,
						DUSP1, LAMB3, EGR1, BIRC3, BTG2, IL18, TUBB2A, PER1, GFPT2, SOCS3, DUSP5,
						PHLDA2, ATF3, INHBA, EDN1, PLAU, OLR1, KLF9, MAFF, DUSP4, RHOB, EGR3, TRIB1,
						KLF4, CSF1, JUNB, SDC4, BCL6, SLC2A3, IRF1, BCL3, TNFAIP6, JUN, BHLHE40, NR4A3,
						PFKFB3, TSC22D1, IL6, TIPARP, LITAF, PPP1R15A, CEBPD, IL7R, ZC3H12A, PLAUR,
						PMEPA1, RCAN1, IRS2, GADD45B, TLR2, IER2, CFLAR, TNIP2, NR4A2, SQSTM1, KLF10,
						SGK1, SMAD3, LDLR, NFAT5
XENOBIOTIC_METABOLISM	160	0.454437	1.95581	0	0.00103618	CES1, AKR1C2, ACSM1, FAH, GSTT2, NQO1, IDH1, KYNU, ABCC2, GNMT, ATOH8, ACOX2,
						PDK4, SERPINE1, ABCC3, CROT, MT2A, MAN1A1, CYB5A, SLC6A12, IGFBP4, IGF1, CYP2J2,
						MCCC2, CYP2S1, MAOA, GSTM4, FMO1, GCLC, SAR1B, VTN, ABCD2, RAP1GAP, ALDH2,
						PAPSS2, PROS1, FMO3, SLC1A5, CD36, FBLN1, BLVRB, SLC46A3, GABARAPL1, ABHD6,
						CSAD, SLC22A1, ETFDH
COAGULATION	100	0.473663	1.89201	0	0.000777	F3, F2RL2, DUSP6, ACOX2, SERPINE1, MMP3, ITGB3, THBD, COMP, DUSP14, FBN1, C3,
						CFD, TIMP3, PLAU, ANXA1, OLR1, MAFF, FN1, RAPGEF3, GNG12, PROS1, CFH, DPP4,
						MMP2, LRP1, MMP15, CRIP2, HTRA1, VWF, F8, MMP11, TF, ITGA2, GSN, SERPING1, C1S,
						C1R, PECAM1, KLF7, CTSK, F12, BMP1, CTSO, C1QA
BILE_ACID_METABOLISM	92	0.462778	1.82916	0	0.0010371	DIO2, ABCA8, ABCA4, ABCA6, ABCA9, ALDH8A1, IDH1, ACSL1, HSD17B11, GNMT, CROT,
						AR, ACSL5, SCP2, HSD17B6, LONP2, PEX11A, PIPOX, ABCD2, NEDD4, LIPE, CYP8B1,
						AMACR, DHCR24, NUDT12, PEX7
KRAS_SIGNALING_UP	162	0.422234	1.81576	0	0.00174611	PIGR, APOD, SLPI, RELN, F13A1, IGF2, PLEK2, DUSP6, CROT, HBEGF, ALDH1A3, TSPAN1,
						HDAC9, VWA5A, BIRC3, KCNN4, DNMBP, CCND2, GFPT2, SCN1B, INHBA, GNG11,
						SPARCL1, PLAU, ITGBL1, ALDH1A2, GADD45G, EMP1, TSPAN7, AKAP12, TRIB1, CFH,
						KLF4, PLVAP, GLRX, GPRC5B, SCG5, SPON1, SPRY2, CAB39L, TLR8, PPP1R15A, TSPAN13,
						IL7R, MMP11, IGFBP3, ETV1, TNFRSF1B, ITGA2, PLAUR, MPZL2, NRP1, CBR4, C3AR1,
						PECAM1, MYCN, TFPI, ETV4, EPB41L3
EPITHELIAL_MESENCHYMAL_TRANSITION	188	0.402035	1.77458	0	0.00305285	PTHLH, OXTR, LAMC2, LAMA2, FBN2, CD44, GJA1, SERPINE1, MATN3, MGP, MMP3,
						ITGB3, GREM1, COMP, IGFBP4, ANPEP, MFAP5, COL11A1, FBN1, COL8A2, DCN, POSTN,
						ITGA5, INHBA, LRRC15, CTGF, TIMP3, CDH6, WNT5A, NTM, SPOCK1, TPM1, FN1, SDC1,
						RHOB, FAP, CXCL12, SLIT3, FSTL3, MMP2, FBLN1, TNFRSF12A, SDC4, LOXL2, LRP1, LUM,
						JUN, FGF2, COL5A1, ADAM12, ITGB5, FSTL1, FMOD, ABI3BP, HTRA1, COL12A1, COL6A3,
						IL6, IGFBP3, FBLN5, ITGA2, PLAUR, CDH11, PMEPA1, THBS2, VCAN, GADD45B
INFLAMMATORY_RESPONSE	172	0.378046	1.64124	0	0.0111291	FFAR2, F3, CCL22, CLEC5A, SERPINE1, RNF144B, ITGB3, PDPN, HBEGF, KCNJ2, CXCL9,
						P2RY2, BTG2, TNFSF10, TLR3, AXL, IL18, CALCRL, SCN1B, OSM, ITGA5, INHBA, OSMR,
						CSF3R, EDN1, OLR1, CX3CL1, STAB1, MEFV, KCNA3, CSF1, RGS1, GPC3, SLC31A2, MSR1,
						IRF1, TAPBP, TNFAIP6, SGMS2, PCDH7, IL6, SCARF1, NLRP3, IL4R, IL7R, KCNMB2, ADM,
						TNFRSF1B, PTGIR, PIK3R5, PLAUR, C3AR1, TLR2, P2RX7
FATTY_ACID_METABOLISM	143	0.368182	1.55828	0.00337838	0.0214505	HPGD, CEL, REEP6, IDH1, ACSL1, CRAT, HSD17B11, INMT, GPD1, AQP7, CYP4A11, ACSS1,
						FASN, AOC3, ACSL5, AADAT, MAOA, HMGCS1, FMO1, CBR3, BMPR1B, CD36, LDHA,
						GABARAPL1, S100A10, GSTZ1, TP53INP2, ETFDH, D2HGDH, CYP4A22, DHCR24, ACOX1
APICAL_JUNCTION	179	0.353349	1.55611	0	0.0193055	COL17A1, CLDN8, ALOX15B, ADRA1B, LAMC2, CD209, CD34, CRAT, WNK4, EGFR,
						CLDN11, CLDN14, ADAM23, ITGA10, LAMB3, ITGB4, CLDN5, FLNC, FBN1, PVRL3, NRXN2,
						PCDH1, NEGR1, ADAMTS5, JAM3, CDH6, TRO, CX3CL1, SKAP2, LIMA1, MMP2, MAPK11,
						ITGA3, VWF, CDH3, TSPAN4, RASA1, ITGA2, CDH11, MPZL2, CNTN1, VCAN, PECAM1,
						CTNND1, BMP1, CAP1, ICAM2, PARVA, RRAS, CNN2
IL6_JAK_STAT3_SIGNALING	73	0.394869	1.51652	0.00597015	0.0232888	PLA2G2A, CD44, IL6ST, ITGB3, CXCL9, IL13RA1, SOCS3, OSMR, CSF3R, CSF1, CD36,
						TNFRSF12A, IRF1, JUN, IL6, IL4R, TNFRSF1B, PIK3R5, ACVRL1, TLR2
ADIPOGENESIS	190	0.336545	1.49678	0.00348432	0.0268003	REEP6, FAH, ADIPOQ, IDH1, ANGPT1, CRAT, SDPR, FZD4, IDH3A, ITIH5, SORBS1, SCP2,
						FABP4, LEP, C3, LIFR, CMBL, SPARCL1, OMD, ALDH2, PTRF, UQCRQ, ARL4A, LIPE, GPX3,
						REEP5, SLC1A5, CD36, BCL6, DNAJB9, PFKFB3, STOM, ACOX1, PDCD4, ETFB, CD151,
						MGLL, UCP2, SQRDL, CYP4B1, APLP2, CCNG2, CD302, RETSAT, PIM3, PPARG, QDPR, LPL,
						PHYH, YWHAG, DNAJC15, STAT5A, COX6A1, CHCHD10, GPAM, DDT, ACADS, PHLDB1
APOPTOSIS	150	0.351135	1.48822	0.0103806	0.0270129	GSTM1, CD44, CAV1, BIRC3, BTG2, TNFSF10, IL18, DCN, CCND2, ATF3, TIMP3, ANXA1,
						WEE1, RHOB, KRT18, EMP1, EGR3, GPX3, NEDD9, MMP2, IGFBP6, TNFRSF12A, GUCY2D,
						AVPR1A, IRF1, LUM, JUN, NEFH, VDAC2, SLC20A1, IL6, PDCD4, BIK, TIMP2, GSN, BNIP3L,
						APP, GADD45B, F2R, PMAIP1, CFLAR, HSPB1, H1F0, DPYD, SQSTM1, TGFB2, FEZ1, CD14,
						LGALS3, CASP3, RETSAT, BGN, GSR, PSEN1, DAP, PPT1, XIAP, PLCB2, CASP8, PDGFRB, IL1B
P53_PATHWAY	195	0.327034	1.4509	0	0.0345542	CLCA2, ALOX15B, ZBTB16, S100A4, INHBB, PLK2, ZNF365, TP63, FOS, HBEGF, KIF13B,
						ABAT, VWA5A, ITGB4, BTG2, CCND2, ATF3, RB1, KRT17, SDC1, OSGIN1, KLF4, PERP,
						CGRRF1, PLK3, GPX2, PDGFA, S100A10, PHLDA3, JUN, TRIB3, STOM, TSC22D1,
						PPP1R15A, TPD52L1, ANKRA2, CCP110, MKNK2, TCHH, APP, F2R, CDH13, PVT1, SFN, EPHX1
IL2_STAT5_SIGNALING	188	0.324572	1.43986	0.01	0.0352578	SOCS2, FAH, SYT11, IKZF2, CD44, F2RL2, ALCAM, NFKBIZ, SMPDL3A, IL1RL1, ITIH5, WLS,
						PTH1R, TNFSF10, MUC1, MAP6, CCND2, GALM, BATF, SPRY4, CTLA4, CISH, MAFF, RHOB,
						SCN9A, FGL2, EMP1, ARL4A, SHE, SLC1A5, CSF1, AMACR, GABARAPL1, PRKCH, P4HA1,
						SLC2A3, AHNAK, BHLHE40, SWAP70, CDKN1C, SPRED2, IL4R, TNFRSF1B, IRF6, LRRC8C,
						NRP1, CDC42SE2, GADD45B, LRIG1, ETV4, CCR4, ANXA4, IKZF4, ITGA6, TNFRSF4, XBP1,
						SH3BGRL2, CASP3, SYNGR2
HYPOXIA	184	0.318211	1.38673	0.0152091	0.0532035	S100A4, F3, FOS, EGFR, PPP1R3C, SERPINE1, HAS1, MT2A, AK4, ZFP36, CAV1, DUSP1,
						CA12, MT1E, PPARGC1A, DCN, ATF3, CTGF, TPST2, MAFF, NEDD4L, PTRF, SRPX, TGFB3,
						AKAP12, NDST1, WISP2, LDHA, GLRX, SDC4, P4HA1, GPC3, STBD1, SLC2A3, JUN, ATP7A,
						COL5A1, ALDOC, BHLHE40, PFKFB3, IL6, TIPARP, CDKN1C, ANXA2, PPP1R15A, IGFBP3,
						ADM, PLAUR, BNIP3L, IRS2
