# Supplementary material for: Kaiso (ZBTB33) subcellular partitioning functionally links LC3A/B, the tumor microenvironment, and breast cancer survival
Source: Commun Biol. 2021 Feb 1;4:150. doi: 10.1038/s42003-021-01651-y (PMC7851134; doi:10.1038/s42003-021-01651-y)
Supplement: Supplementary file 9 — Supplementary Data 7 [file 42003_2021_1651_MOESM9_ESM.xlsx]

## Sheet: Sheet1
Gene	Fold	-log [P]	p-value
LCN2	23.1045	2.22479	0.00595945
HLA-DPB1	19.1591	2.17569	0.00667289
MAGEC2	15.5	1.91737	0.0120956
SAA1	15.4226	2.03945	0.00913162
HLA-DRB4	14.4091	2.07692	0.00837676
HLA-DRB3	11.619	1.9776	0.0105293
HLA-DPA1	10.4794	1.84397	0.014323
HLA-DRA	9.60938	1.77154	0.0169224
IFI27	8.58333	1.71329	0.0193511
IL1A	5.4375	1.85204	0.0140592
THBS1	5.25767	1.67448	0.0211604
IL24	4.80374	1.7879	0.0162968
TNFSF10	4.51111	1.12922	0.0742646
CD22	4.125	1.62304	0.023821
LRP1	3.85294	1.29885	0.0502511
IL6	3.40102	1.36004	0.0436479
CCR4	3.33333	1.1377	0.0728274
IL10	2.75	1.70325	0.019804
AICDA	2.75	0.374019	0.42265
CD19	2.6	0.682183	0.207882
HLA-DMB	2.55319	1.23293	0.058489
DMBT1	2.53448	0.787765	0.163018
PLAU	2.52202	1.39195	0.0405557
PDGFRB	2.51724	0.919547	0.120352
MAGEB2	2.5	0.710829	0.194613
KIR_Inhibiting_Subgroup_1	2.33333	0.736356	0.183503
MEFV	2.33333	0.710829	0.194613
ITGAM	2.33333	0.374019	0.42265
PIK3CG	2.3	0.730701	0.185908
IFNB1	2.25	1.42309	0.0377496
TNFRSF8	2.25	1.42309	0.0377496
CFP	2.25	1.03359	0.0925576
S100B	2.25	0.352183	0.444444
FOS	2.13875	1.09688	0.0800061
SPACA3	2.125	0.64704	0.225403
CD74	2.01812	1.56988	0.0269225
IL21R	2	1.24267	0.0571909
CD1A	2	0.64704	0.225403
CXCR5	2	0.64704	0.225403
GAGE1	2	0.64704	0.225403
KIR3DL2	2	0.64704	0.225403
KLRC1	2	0.64704	0.225403
VCAM1	2	0.64704	0.225403
CD200	2	0.569114	0.269703
ITGAX	2	0.374019	0.42265
LAG3	2	0.261942	0.547089
XCR1	1.85714	1.12971	0.0741799
CHIT1	1.83333	1.42309	0.0377496
TPSAB1	1.82353	0.829776	0.147987
MAPK11	1.8	0.569114	0.269703
TBX21	1.8	0.569114	0.269703
CSF2RB	1.8	0.261942	0.547089
NOS2A	1.75	0.64704	0.225403
RORC	1.75	0.64704	0.225403
C4BPA	1.75	0.374019	0.42265
CTLA4	1.75	0.374019	0.42265
CXCL13	1.75	0.320784	0.477767
TNFRSF11B	1.71951	0.965742	0.108208
CCRL2	1.71762	1.99236	0.0101776
CD14	1.70833	0.664178	0.216682
ARG1	1.66667	0.736356	0.183503
CASP10	1.66667	0.736356	0.183503
FOXP3	1.66667	0.736356	0.183503
IGLL1	1.66667	0.736356	0.183503
RRAD	1.66667	0.409222	0.389743
IL23R	1.66667	0.374019	0.42265
MPPED1	1.66667	0.341351	0.455668
CCR1	1.66667	0.309858	0.489939
SYK	1.66667	0.261942	0.547089
CD4	1.6	0.64704	0.225403
HLA-DMA	1.57931	0.703984	0.197704
CCL4	1.57143	1.24267	0.0571909
MUC1	1.5	0.569114	0.269703
HCK	1.5	0.374019	0.42265
CD36	1.5	0.276877	0.528595
FUT7	1.5	0.276877	0.528595
MAGEA12	1.5	0.261942	0.547089
POU2AF1	1.5	0.197328	0.634851
RUNX3	1.5	0.197328	0.634851
SERPING1	1.5	0.197328	0.634851
TNFSF14	1.5	0.176091	0.666667
CFD	1.45454	0.700364	0.199359
CTSW	1.44444	0.523315	0.299699
ZAP70	1.42857	0.64704	0.225403
ITGAL	1.42857	0.374019	0.42265
AIRE	1.42857	0.236635	0.579916
CD99	1.41831	0.953213	0.111375
HLA-B	1.41308	0.7888	0.16263
CD5	1.4	0.736356	0.183503
SLC11A1	1.4	0.276877	0.528595
HAVCR2	1.4	0.197328	0.634851
IL21	1.4	0.197328	0.634851
TGFB2	1.38067	0.719684	0.190685
CX3CR1	1.375	0.64704	0.225403
CD160	1.33333	0.374019	0.42265
CD37	1.33333	0.374019	0.42265
IL19	1.33333	0.374019	0.42265
MAGEA1	1.33333	0.374019	0.42265
MBL2	1.33333	0.374019	0.42265
SLAMF1	1.33333	0.374019	0.42265
SIGLEC1	1.33333	0.276877	0.528595
C1QB	1.33333	0.197328	0.634851
HSD11B1	1.33333	0.095493	0.802614
IRF4	1.30435	0.274276	0.53177
CR2	1.3	0.095493	0.802614
ROPN1	1.28571	0.736356	0.183503
TCF7	1.28571	0.417043	0.382787
GATA3	1.28571	0.276877	0.528595
SYCP1	1.28571	0.276877	0.528595
IL12RB1	1.28571	0.197328	0.634851
MASP2	1.28571	0.197328	0.634851
LY9	1.25	0.374019	0.42265
PRF1	1.25	0.374019	0.42265
CCL7	1.25	0.176091	0.666667
CLEC4C	1.25	0.176091	0.666667
CD27	1.25	0.129713	0.7418
SSX4	1.25	0.129713	0.7418
TREM1	1.25	0.129713	0.7418
CD276	1.24415	0.965787	0.108196
ADORA2A	1.22727	0.352183	0.444444
CFB	1.22289	0.719289	0.190858
IRF5	1.22222	0.276877	0.528595
CCL25	1.2	0.374019	0.42265
PYCARD	1.2	0.2378	0.578362
GZMA	1.2	0.176091	0.666667
BLNK	1.2	0.129713	0.7418
C1QA	1.2	0.129713	0.7418
CD34	1.2	0.129713	0.7418
COL3A1	1.2	0.129713	0.7418
IL12B	1.2	0.129713	0.7418
LRRN3	1.2	0.129713	0.7418
ITGB3	1.1875	0.129713	0.7418
C3	1.18576	0.338619	0.458544
MAF	1.18232	0.15668	0.69714
SMAD3	1.17055	0.282321	0.52201
IL2RG	1.16667	0.176091	0.666667
CCR6	1.16667	0.129713	0.7418
CXCR1	1.15152	0.251987	0.559774
NLRC5	1.14516	0.426598	0.374457
CTAGE1	1.14286	0.176091	0.666667
FN1	1.13886	0.357767	0.438766
CSF2	1.13112	0.263875	0.544659
KIR_Activating_Subgroup_1	1.125	0.176091	0.666667
USP9Y	1.125	0.083061	0.825922
TFE3	1.12308	0.156916	0.696761
IFNL1	1.11765	0.417043	0.382787
CD40LG	1.11111	0.083061	0.825922
ABCB1	1.11111	0.075787	0.839872
COLEC12	1.1	0.092831	0.807549
NFATC2	1.08758	0.136351	0.730548
LY96	1.04908	0.091945	0.809198
CTSH	1.04131	0.110886	0.774665
CSF1	1.0213	0.05914	0.87269
IL1R1	1.01887	0.027426	0.938802
C7	1		1
CCL11	1	0	1
CCL13	1		1
CCL14	1		1
CCL18	1	0	1
CCL19	1	0	1
CCL24	1		1
CCL3	1	0	1
CCL3L1	1	0	1
CCL8	1	0	1
CCR7	1	0	1
CD209	1	0	1
CD38	1	0	1
CD3E	1		1
CD48	1	0	1
CD55	1	0	1
CD7	1	0	1
CD70	1	0	1
CD79B	1	0	1
CD84	1	0	1
CD86	1	0	1
CDH1	1	0	1
CLEC7A	1	0	1
CMA1	1	0	1
CSF1R	1		1
CTSG	1		1
CXCL12	1		1
DEFB1	1	0	1
EGR2	1	0	1
FOXJ1	1	0	1
ICOS	1	0	1
IL1RN	1	0	1
IL2RA	1	0	1
IL3	1	0	1
INPP5D	1	0	1
JAM3	1	0	1
KLRB1	1	0	1
KLRG1	1	0	1
LAIR2	1	0	1
LILRB1	1		1
LTA	1	0	1
PASD1	1		1
PLA2G1B	1	0	1
SEMG1	1	0	1
SPO11	1		1
TLR8	1		1
TMEFF2	1	0	1
TNF	1		1
ELK1	0.996644	0.013516	0.969358
TNFRSF1B	0.982456	0.01304	0.970421
IL17RA	0.975309	0.075787	0.839872
CD164	0.964692	0.071421	0.848358
EGR1	0.960526	0.051836	0.887491
TLR10	0.96	0.065516	0.859971
CTSL	0.955844	0.11329	0.770389
IKBKE	0.953092	0.131044	0.73953
MFGE8	0.929851	0.242711	0.571859
LGALS3	0.922812	0.184529	0.653839
SH2D1B	0.916667	0.176091	0.666667
HLA-A	0.912949	0.168483	0.678449
LAMP2	0.912409	0.166071	0.682227
C1S	0.909091	0.073102	0.84508
BATF	0.894737	0.176091	0.666667
SBNO2	0.892377	0.933496	0.116548
DPP4	0.888889	0.176091	0.666667
TNFSF11	0.888889	0.092831	0.807549
JAK1	0.880567	0.2162	0.607855
IL17A	0.875	0.374019	0.42265
TNFRSF12A	0.875	0.249654	0.56279
ATM	0.875	0.176091	0.666667
CCL5	0.875	0.176091	0.666667
LTK	0.875	0.129713	0.7418
S100A12	0.875	0.129713	0.7418
S100A8	0.875	0.129713	0.7418
TAL1	0.875	0.129713	0.7418
C4B	0.875	0.058483	0.874011
TANK	0.86828	0.398255	0.39971
UBC	0.866382	0.305324	0.495081
AXL	0.859292	0.393774	0.403855
SOCS1	0.858108	0.144223	0.717426
STAT2	0.857411	0.393039	0.40454
STAT6	0.857143	0.383517	0.413507
C2	0.857143	0.276877	0.528595
A2M	0.857143	0.160275	0.691393
IL3RA	0.857143	0.129713	0.7418
NOD2	0.857143	0.129713	0.7418
CARD9	0.857143	0.083061	0.825922
PRKCD	0.855172	0.792256	0.161341
HLA-G	0.849437	0.31328	0.486094
CASP8	0.848325	0.661825	0.217859
TICAM1	0.84466	0.870249	0.134819
CDH5	0.842105	0.176091	0.666667
PNMA1	0.837573	0.501004	0.315498
CCR5	0.833333	0.374019	0.42265
CD28	0.833333	0.374019	0.42265
IL4	0.833333	0.374019	0.42265
LILRA5	0.833333	0.374019	0.42265
IL22RA1	0.833333	0.276877	0.528595
CCL17	0.833333	0.176091	0.666667
CD79A	0.833333	0.176091	0.666667
FCER1A	0.833333	0.176091	0.666667
IL2RB	0.833333	0.176091	0.666667
CCL22	0.833333	0.092831	0.807549
MSR1	0.833333	0.075787	0.839872
TIGIT	0.833333	0.075787	0.839872
CD44	0.822378	0.714874	0.192808
MAP3K1	0.820423	0.502388	0.314494
TRAF2	0.819063	0.330656	0.467029
CD8A	0.814815	0.523082	0.29986
NT5E	0.813667	0.556441	0.277689
BCL2L1	0.812062	0.460991	0.345947
IKBKB	0.80303	0.342895	0.454051
IL1RAP	0.802867	0.700364	0.199359
CCL27	0.8	0.374019	0.42265
CD2	0.8	0.374019	0.42265
CTCFL	0.8	0.374019	0.42265
KIT	0.8	0.374019	0.42265
LILRA1	0.8	0.374019	0.42265
CD1D	0.8	0.197328	0.634851
FCGR2B	0.8	0.176091	0.666667
PECAM1	0.8	0.137967	0.727835
CCL15	0.8	0.129713	0.7418
CD1B	0.8	0.129713	0.7418
CXCL6	0.8	0.129713	0.7418
IFNA17	0.8	0.129713	0.7418
KIR3DL3	0.8	0.129713	0.7418
CASP1	0.794872	0.425792	0.375153
TNFRSF18	0.785714	0.64704	0.225403
CARD11	0.784884	0.433331	0.368696
TNFSF12	0.784387	1.17904	0.0662151
TLR2	0.783626	0.662824	0.217358
HLA-C	0.782946	0.396123	0.401677
TRAF3	0.780822	0.785298	0.163946
CEACAM1	0.777778	0.276877	0.528595
FPR2	0.777778	0.276877	0.528595
CD1C	0.777778	0.129713	0.7418
MRC1	0.777778	0.129713	0.7418
BCL2	0.775862	0.374019	0.42265
RELA	0.775	0.373816	0.422848
ITGB1	0.77149	0.568851	0.269867
TAPBP	0.76343	0.702946	0.198177
IL11RA	0.761905	0.523082	0.29986
MICA	0.759076	0.658815	0.219374
ICAM4	0.758621	0.302144	0.498719
PSMB9	0.758519	0.630254	0.234286
IL25	0.75	0.736356	0.183503
CSF3R	0.75	0.374019	0.42265
CXCR2	0.75	0.374019	0.42265
IL2	0.75	0.374019	0.42265
IRF8	0.75	0.374019	0.42265
ITGA4	0.75	0.374019	0.42265
MAGEA4	0.75	0.374019	0.42265
PTPRC	0.75	0.374019	0.42265
IDO1	0.75	0.333535	0.463943
GNLY	0.75	0.320784	0.477767
TFEB	0.75	0.279493	0.52542
CXCL14	0.75	0.276877	0.528595
CD53	0.75	0.236635	0.579916
CFI	0.75	0.197328	0.634851
IFNG	0.75	0.160275	0.691393
IL5RA	0.75	0.129713	0.7418
CAMP	0.75	0.092831	0.807549
HLA-E	0.745465	0.610375	0.245259
ATG16L1	0.74375	0.689263	0.204521
ATF2	0.74355	0.68028	0.208795
CCL20	0.740741	0.176091	0.666667
IRF1	0.736111	0.909092	0.123284
POU2F2	0.7338	0.964568	0.108501
MS4A2	0.733333	0.2378	0.578362
RUNX1	0.732218	1.26799	0.0539518
CREBBP	0.722222	1.42309	0.0377496
ABL1	0.722222	0.915605	0.121449
MAGEC1	0.71875	0.64704	0.225403
PSEN1	0.717372	0.678625	0.209592
VEGFA	0.717058	0.592848	0.255359
CCL1	0.714286	0.374019	0.42265
MS4A1	0.714286	0.276877	0.528595
TNFRSF13C	0.714286	0.219005	0.603942
C8A	0.714286	0.197328	0.634851
CD207	0.714286	0.197328	0.634851
TLR9	0.714286	0.129713	0.7418
MAP4K2	0.713636	0.875374	0.133237
TTK	0.711855	0.607551	0.246859
MAVS	0.709746	0.836516	0.145708
SPANXB1	0.703989	0.867144	0.135786
IFNL2	0.7	0.168536	0.678366
EP300	0.697226	0.910041	0.123015
IL13RA1	0.695836	0.690516	0.203931
AMICA1	0.692308	0.736356	0.183503
RELB	0.686916	0.821571	0.15081
TBK1	0.686347	0.840958	0.144225
CD63	0.685495	0.922687	0.119485
LAMP3	0.681818	0.302144	0.498719
CD3EAP	0.68038	1.14511	0.0715955
MAP2K4	0.677778	1.2352	0.0581834
IKBKG	0.677273	0.629489	0.234699
IL32	0.675847	0.974333	0.106088
GPI	0.672185	1.00753	0.098282
CD81	0.669825	0.896458	0.126923
TFRC	0.669247	0.910445	0.122901
ITCH	0.668522	0.944052	0.113749
CD80	0.666667	0.736356	0.183503
PPBP	0.666667	0.736356	0.183503
TNFRSF13B	0.666667	0.736356	0.183503
BTK	0.666667	0.374019	0.42265
BTLA	0.666667	0.374019	0.42265
HAMP	0.666667	0.374019	0.42265
IFNA8	0.666667	0.374019	0.42265
IL34	0.666667	0.374019	0.42265
IFNA2	0.666667	0.276877	0.528595
ITK	0.666667	0.236635	0.579916
SMPD3	0.666667	0.206185	0.622035
AMBP	0.666667	0.197328	0.634851
FCGR2A	0.666667	0.150439	0.707231
CTSS	0.661218	0.899086	0.126158
IL15	0.660714	0.550747	0.281354
MAPK3	0.660535	0.7425	0.180926
ATG10	0.657895	0.626767	0.236174
BIRC5	0.655754	0.903025	0.125019
TAP1	0.654545	0.922534	0.119527
MIF	0.65441	0.999679	0.100074
CD46	0.652697	0.908561	0.123435
MICB	0.65227	0.904462	0.124606
STAT1	0.652079	0.954311	0.111094
ICAM2	0.65	0.515337	0.305255
BAX	0.649278	0.868796	0.135271
PSMB8	0.649036	0.887663	0.12952
LYN	0.647799	1.04633	0.0898821
CD58	0.647662	0.778967	0.166354
SMAD2	0.646	0.784694	0.164175
CEBPB	0.645173	1.10013	0.07941
MAP2K2	0.64304	0.923836	0.119169
CSF3	0.642857	0.689857	0.204241
MAPK1	0.642681	1.04532	0.0900913
GTF3C1	0.641337	1.69504	0.0201816
ATG5	0.634634	0.962389	0.109046
TICAM2	0.634146	0.729209	0.186548
NFKB2	0.632768	1.30933	0.0490534
IL1RL2	0.631579	0.362427	0.434083
ICOSLG	0.630769	0.933496	0.116548
ATG7	0.630293	1.11231	0.0772129
ALCAM	0.630235	1.10004	0.0794248
PSMB10	0.629393	0.856199	0.139252
PDCD1LG2	0.629213	0.781748	0.165292
IFIH1	0.626866	0.887356	0.129612
MAPKAPK2	0.625397	0.961364	0.109304
FADD	0.625	1.64514	0.0226389
TNFSF8	0.625	1.12971	0.0741799
C9	0.625	0.64704	0.225403
CD6	0.625	0.64704	0.225403
FUT5	0.625	0.64704	0.225403
IFNA7	0.625	0.320784	0.477767
CCL23	0.625	0.236635	0.579916
CCR9	0.625	0.206185	0.622035
FEZ1	0.625	0.206185	0.622035
HRAS	0.623571	1.05052	0.0890193
TOLLIP	0.621134	0.983628	0.103842
IFNAR2	0.620525	0.946587	0.113087
TLR6	0.619403	0.582803	0.261335
TAB1	0.618343	1.16055	0.0690954
BCL6	0.617978	0.871011	0.134583
SIGIRR	0.617021	0.638894	0.229671
TNFRSF9	0.615385	0.887356	0.129612
TLR5	0.611111	0.302144	0.498719
NOTCH1	0.609756	1.34999	0.0446697
TNFRSF14	0.608696	0.724695	0.188497
TAP2	0.606229	2.38057	0.00416326
CXCL2	0.602987	0.865735	0.136228
SPA17	0.602079	1.01793	0.0959553
PBK	0.601976	0.986861	0.103072
IL4R	0.60119	1.44981	0.0354969
CD96	0.6	0.736356	0.183503
IL17F	0.6	0.736356	0.183503
ITGA2B	0.6	0.736356	0.183503
NCR1	0.6	0.736356	0.183503
TREM2	0.6	0.736356	0.183503
LTF	0.6	0.417043	0.382787
CD163	0.6	0.374019	0.42265
CD180	0.6	0.374019	0.42265
CEACAM8	0.6	0.374019	0.42265
CXCR3	0.6	0.374019	0.42265
HLA-DQB1	0.6	0.374019	0.42265
IL1R2	0.6	0.374019	0.42265
IL22	0.6	0.374019	0.42265
NCAM1	0.6	0.374019	0.42265
SH2D1A	0.6	0.374019	0.42265
TNFRSF4	0.6	0.374019	0.42265
CHUK	0.596372	1.44677	0.035746
STAT5B	0.596257	1.07291	0.0845458
LTBR	0.594747	1.25643	0.0554077
PDGFC	0.593923	1.10997	0.077631
LIF	0.59106	1.31756	0.0481325
CD68	0.591017	1.78112	0.0165532
CT45A1	0.590909	0.426598	0.374457
AKT3	0.587719	1.2475	0.0565589
MYD88	0.585956	0.900922	0.125626
HLA-DOB	0.584906	0.736356	0.183503
IL6ST	0.584688	1.05428	0.0882511
IL13	0.583333	1.42309	0.0377496
PSEN2	0.583333	1.28114	0.0523428
MAP2K1	0.580889	1.01531	0.0965355
IFI35	0.580189	1.19461	0.0638837
TRAF6	0.578947	1.02605	0.0941783
CLEC4A	0.578947	0.541659	0.287304
NUP107	0.574855	1.12089	0.0757018
DOCK9	0.574684	1.06011	0.0870741
C1R	0.571429	1.58052	0.026271
IL1RAPL2	0.571429	0.724695	0.188497
CCL16	0.571429	0.64704	0.225403
DDX43	0.571429	0.64704	0.225403
EOMES	0.571429	0.64704	0.225403
HLA-DQA1	0.571429	0.64704	0.225403
SELE	0.571429	0.64704	0.225403
TNFRSF17	0.571429	0.493991	0.320634
CLEC6A	0.571429	0.374019	0.42265
GZMM	0.571429	0.320784	0.477767
IFNA1	0.571429	0.320784	0.477767
KLRF1	0.571429	0.236635	0.579916
C8G	0.571429		1
CDK1	0.571181	1.03612	0.09202
NOD1	0.567308	1.00078	0.0998199
ANP32B	0.564207	1.12809	0.0744583
NRP1	0.563098	1.04889	0.0893528
LAMP1	0.562742	1.05041	0.0890408
IL26	0.5625	1.1377	0.0728274
PVR	0.561099	1.35031	0.0446369
C6	0.555556	1.24267	0.0571909
GZMB	0.555556	1.24267	0.0571909
TARP	0.555556	1.24267	0.0571909
CCL28	0.555556	0.569114	0.269703
BLK	0.555556	0.374019	0.42265
SPP1	0.555556	0.2378	0.578362
BCL10	0.554469	1.02764	0.0938342
APP	0.553665	1.33601	0.0461309
TLR1	0.552632	0.493379	0.321086
SYT17	0.55	0.543249	0.286254
ENTPD1	0.545455	1.42309	0.0377496
FCER2	0.545455	0.887356	0.129612
IL1RL1	0.545455	0.523082	0.29986
IL10RA	0.545455	0.471425	0.337734
SH2B2	0.545455	0.431729	0.370059
CD33	0.545455	0.303223	0.497482
MAP3K7	0.545146	1.16527	0.0683493
MX1	0.543326	1.11969	0.0759124
IRF3	0.541353	0.913616	0.122007
IGF2R	0.540123	1.36522	0.0431304
EWSR1	0.533632	1.35581	0.0440747
NCF4	0.533333	1.1377	0.0728274
CXCL16	0.533333	0.499119	0.31687
OSM	0.531915	0.628107	0.235447
MAPK14	0.529754	1.25624	0.0554318
PLA2G6	0.529412	1.24267	0.0571909
PRG2	0.529412	0.923618	0.119229
OAS3	0.527397	1.03442	0.0923802
ITGAE	0.521173	0.871148	0.13454
CD274	0.520468	1.60838	0.0246385
CD59	0.518694	1.19501	0.0638249
FLT3LG	0.518519	0.783528	0.164616
ATF1	0.513021	1.61773	0.0241139
IRAK2	0.512573	1.0616	0.0867767
MST1R	0.504132	0.904399	0.124624
ITGA1	0.501634	1.4069	0.039183
HMGB1	0.500808	1.27497	0.0530921
IL22RA2	0.5	1.24267	0.0571909
FCER1G	0.5	1.12971	0.0741799
IL12A	0.5	1.09903	0.0796099
LTB	0.5	0.804859	0.156726
IL12RB2	0.5	0.700364	0.199359
BAGE	0.5	0.64704	0.225403
CR1	0.5	0.64704	0.225403
IL17RB	0.5	0.64704	0.225403
LILRA4	0.5	0.64704	0.225403
LILRB2	0.5	0.64704	0.225403
LILRB3	0.5	0.64704	0.225403
PAX5	0.5	0.64704	0.225403
IL23A	0.5	0.55297	0.279917
SLAMF6	0.5	0.43469	0.367545
CD1E	0.5	0.374019	0.42265
CLU	0.5	0.374019	0.42265
FLT3	0.5	0.374019	0.42265
LBP	0.5	0.352183	0.444444
IL18RAP	0.5	0.341351	0.455668
KIR_Activating_Subgroup_2	0.5	0.341351	0.455668
GZMH	0.5		1
CD97	0.497487	1.311	0.0488648
RPS6	0.497378	1.28534	0.0518388
IL7R	0.496212	0.998506	0.100345
CKLF	0.491394	1.3091	0.0490794
TP53	0.490647	1.43552	0.0366839
TNFRSF1A	0.489796	1.06208	0.0866804
ECSIT	0.489335	1.34569	0.0451139
IRF2	0.487382	1.68782	0.0205199
C1QBP	0.486603	1.26956	0.0537574
TYK2	0.486072	1.78854	0.0162728
CREB1	0.483948	1.52068	0.0301525
CCL26	0.483871	0.870249	0.134819
CD83	0.481013	1.83156	0.014738
IRAK1	0.477467	1.41908	0.0380996
TNFRSF10B	0.477387	1.30304	0.0497692
ATG12	0.473988	1.54431	0.0285558
CD40	0.473262	1.50768	0.0310681
CDKN1A	0.473064	1.2699	0.0537154
CD9	0.469615	1.25226	0.0559419
ITGA6	0.468513	1.36568	0.0430844
ITGA5	0.467836	1.32119	0.0477324
CTAG1B	0.466667	0.804859	0.156726
CCR2	0.461538	0.927813	0.118083
MCAM	0.460606	2.45392	0.00351628
PSMB7	0.458693	1.25858	0.0551337
JAK2	0.457286	1.12971	0.0741799
CXCR6	0.454545	0.503063	0.314005
RAG1	0.454545	0.493991	0.320634
TXK	0.454545	0.493991	0.320634
IFIT1	0.452899	0.961212	0.109342
NFATC1	0.451613	1.37512	0.0421585
REL	0.448052	1.40643	0.039226
IFNAR1	0.446927	1.17721	0.0664945
IL17B	0.444444	0.887356	0.129612
PRAME	0.444444	0.700364	0.199359
CCND3	0.438413	1.52134	0.0301062
IGF1R	0.435897	1.84442	0.0143079
BMI1	0.435119	1.0612	0.0868556
ILF3	0.434994	1.49803	0.0317666
CD247	0.428571	1.24267	0.0571909
IL5	0.428571	1.24267	0.0571909
ELANE	0.428571	0.804859	0.156726
LY86	0.428571	0.736356	0.183503
S100A7	0.428571	0.736356	0.183503
TLR7	0.428571	0.736356	0.183503
FCGR3A	0.428571	0.569114	0.269703
SPN	0.428571	0.569114	0.269703
PMCH	0.428571	0.374019	0.42265
PIN1	0.426714	1.72456	0.0188557
TLR3	0.425532	1.08809	0.0816406
C5	0.425532	0.527971	0.296503
TLR4	0.421277	1.27927	0.0525695
CD3G	0.416667	1.1377	0.0728274
NEFL	0.416667	0.653213	0.222222
C8B	0.416667	0.474192	0.335589
F12	0.413793	1.15183	0.0704969
ANXA1	0.411931	1.36648	0.0430053
ZNF205	0.411765	1.30615	0.0494137
TNFSF13	0.411765	0.668926	0.214326
RIPK2	0.408578	1.37866	0.0418154
F2RL1	0.408325	1.61402	0.0243208
FYN	0.406732	1.59721	0.0252809
TIRAP	0.40625	0.835607	0.146013
NFKB1	0.406186	1.20947	0.0617349
CD47	0.404294	1.37838	0.0418428
IL15RA	0.401501	1.59294	0.0255305
CLEC5A	0.4	1.12971	0.0741799
SELL	0.4	1.12971	0.0741799
IL27	0.4	0.736356	0.183503
MASP1	0.4	0.736356	0.183503
CXCL5	0.4	0.724695	0.188497
SPINK5	0.4	0.493991	0.320634
THBD	0.399827	1.57602	0.0265448
NFKBIA	0.39926	1.26344	0.0545208
YTHDF2	0.389783	1.29182	0.0510712
IFNGR1	0.38966	1.4226	0.0377919
MAPK8	0.388912	1.47603	0.033417
IL11	0.385113	1.53723	0.0290249
FAS	0.384615	0.736356	0.183503
CEACAM6	0.384615	0.682183	0.207882
JAK3	0.380952	1.16083	0.0690507
PRKCE	0.38009	1.72825	0.0186961
PTGS2	0.378788	0.989628	0.102417
PRM1	0.375	0.887356	0.129612
IRGM	0.375	0.700364	0.199359
KLRK1	0.375	0.700364	0.199359
MME	0.375	0.700364	0.199359
PSMD7	0.373883	1.6195	0.024016
MR1	0.37037	0.866968	0.135841
NFATC3	0.369037	1.66541	0.021607
MAP3K5	0.368889	1.08026	0.0831264
STAT3	0.368693	1.49126	0.0322656
CXCL9	0.368421	0.920394	0.120117
IRAK4	0.365385	1.0133	0.0969844
IL16	0.363636	1.1377	0.0728274
KLRD1	0.363636	1.1377	0.0728274
GZMK	0.363636	0.499119	0.31687
RORA	0.363636	0.474192	0.335589
STAT4	0.357143	1.02015	0.0954661
CD3D	0.357143	0.564804	0.272393
IFIT2	0.355856	1.36082	0.0435691
ADA	0.350649	0.575418	0.265817
PIK3CD	0.349432	1.74606	0.0179449
TNFSF15	0.344488	1.01366	0.0969041
ICAM1	0.341205	1.64414	0.0226912
CXCL3	0.337397	1.38476	0.0412324
REPS1	0.335995	1.5538	0.0279386
CASP3	0.334254	1.53162	0.0294021
CXCL11	0.333333	1.84905	0.0141564
XCL2	0.333333	1.81622	0.0152681
C3AR1	0.333333	1.24267	0.0571909
FCGR1A	0.333333	0.804859	0.156726
IL9	0.333333	0.736356	0.183503
MARCO	0.333333	0.736356	0.183503
CD8B	0.333333	0.64704	0.225403
PTGDR2	0.333333	0.64704	0.225403
KIR3DL1	0.333333		1
TGFB1	0.332512	1.52681	0.0297297
ETS1	0.325546	1.67943	0.0209205
EPCAM	0.32459	2.67009	0.00213753
ISG15	0.324186	1.4399	0.0363162
ITGB4	0.322702	1.25047	0.0561729
DDX58	0.32	1.55734	0.0277116
IFI16	0.316047	1.50787	0.0310552
ISG20	0.315385	1.62875	0.0235097
ICAM3	0.312634	1.69137	0.020353
TXNIP	0.307834	1.52385	0.0299331
CCL21	0.307692	0.64704	0.225403
PLAUR	0.305275	2.31332	0.00486044
IL7	0.304878	1.265	0.0543244
CD244	0.3	0.602893	0.249521
KIR_Inhibiting_Subgroup_2	0.3	0.602893	0.249521
PDCD1	0.3	0.602893	0.249521
PPARG	0.292763	2.10887	0.00778271
CYLD	0.285328	1.49328	0.0321158
ARG2	0.284014	1.41738	0.0382486
BID	0.27907	2.14234	0.00720545
IFITM2	0.27825	1.38444	0.0412624
CXCL1	0.274258	1.57737	0.0264625
ITGB2	0.271845	1.48839	0.0324795
VEGFC	0.271703	1.67102	0.0213293
IL8	0.27039	1.62639	0.0236382
MAGEA3	0.258065	0.971616	0.106754
CCR3	0.25	1.25088	0.0561202
LCK	0.25	1.02015	0.0954661
CCL2	0.25	0.832101	0.147197
CX3CL1	0.25	0.76137	0.173233
IRF7	0.246575	2.20604	0.00622243
TNFSF4	0.245283	1.65067	0.0223525
SELPLG	0.241379	0.973421	0.106311
ULBP2	0.241275	1.70983	0.019506
MNX1	0.233333	0.940325	0.114729
TNFSF13B	0.230769	1.50868	0.0309968
CRP	0.230769	0.962059	0.109129
DUSP4	0.227004	1.47243	0.0336957
IL1B	0.226431	1.23735	0.0578966
DUSP6	0.220713	1.50359	0.0313627
NLRP3	0.213873	2.98899	0.00102567
BST2	0.208886	1.60542	0.0248072
THY1	0.208333	0.946323	0.113156
TNFAIP3	0.201887	1.83481	0.0146283
ENG	0.19802	1.13238	0.0737261
ITGA2	0.197225	1.57085	0.0268625
MERTK	0.192568	2.17319	0.00671129
IL18	0.187391	1.71857	0.0191174
BST1	0.183333	1.63782	0.023024
CXCR4	0.178914	1.59154	0.025613
F13A1	0.176471	1.2191	0.0603815
CYFIP2	0.175676	1.05455	0.088197
ST6GAL1	0.166667	2.87953	0.0013197
EBI3	0.166667	1.35298	0.044363
TNFSF18	0.166667	1.08611	0.0820149
SERPINB2	0.163934	2.46314	0.00344235
TNFRSF11A	0.157025	2.21277	0.00612675
NFATC4	0.115385	1.51949	0.0302349
IL6R	0.103448	2.32118	0.00477329
TPTE	0.103448	0.949332	0.112375
CMKLR1	0.1	2.0394	0.00913261
CXCL10	0.1	1.11566	0.0766194
APOE	0.096154	1.23998	0.0575464
SSX1	0.093023	1.76215	0.0172924
KLRC2	0.084337	1.3625	0.0434006
TNFRSF10C	0.082645	1.4263	0.0374718
CREB5	0.077869	1.74358	0.0180475
SLAMF7	0.070175	2.77296	0.00168672
IL18R1	0.04878	1.56905	0.0269745
CD24	0.048128	1.88435	0.0130511
IFITM1	0.036503	1.52278	0.030007
MEF2C	0.020833	2.01639	0.00962973
IL13RA2	0.014815	2.16669	0.00681255
